# Supplementary material for: The Arabidopsis endosperm is a temperature-sensing tissue that implements seed thermoinhibition through phyB
Source: Nat Commun. 2023 Mar 7;14:1202. doi: 10.1038/s41467-023-36903-4 (PMC9992654; doi:10.1038/s41467-023-36903-4)
Supplement: Supplementary file 4 — Supplementary Data 1 [file 41467_2023_36903_MOESM4_ESM.xlsx]

## Sheet: RNA-seq all
test_id	gene_id	gene	locus	Col_emb24	pif_emb24	log2(fold_change)	test_stat	p_value	q_value	significant	Col_end24	pif_end24	log2(fold_change)	test_stat	p_value	q_value	significant	Col_emb48	pif_emb48	log2(fold_change)	test_stat	p_value	q_value	significant	Col_end48	pif_end48	log2(fold_change)	test_stat	p_value	q_value	significant			gene_id	gene_id	gene_id	gene_id
AT1G01010	AT1G01010	ANAC001	1:3630-5899	3.39821	3.24894	-0.0648056	-0.268599	0.64545	0.822208	no	0.921245	0.939584	0.0284359	0.0395066	0.94435	0.999497	no	4.21825	4.94674	0.229834	0.718284	0.2043	0.654443	no	0.762931	1.1748	0.622786	0.84629	0.1479	0.301764	no	No		AT1G07240	AT1G01360	AT1G02400	AT1G03840
AT1G01020	AT1G01020	ARV1	1:5927-8737	23.3151	21.1832	-0.138345	-0.72288	0.2132	0.430039	no	6.38653	7.76854	0.282611	0.564559	0.33035	0.999497	no	31.9174	32.647	0.0326092	0.123908	0.82965	0.978955	no	18.189	14.8402	-0.29355	-0.701315	0.2297	0.406177	no	No		AT1G13930	AT1G01720	AT1G05160	AT1G07430
AT1G01030	AT1G01030	NGA3	1:11648-13714	1.19655	1.24808	0.0608398	0.185716	0.74245	0.878822	no	0.129842	0.118402	-0.133067	0	1	1	no	2.96364	3.2794	0.14606	0.430792	0.45705	0.870625	no	0.183939	0.010916	-4.07472	0	1	1	no	No		AT1G16540	AT1G02310	AT1G12610	AT1G08970
AT1G01040	AT1G01040	DCL1	1:23145-33153	11.2424	11.1116	-0.0168805	-0.0716531	0.9039	0.959369	no	7.26897	6.40365	-0.182856	-0.246884	0.66535	0.999497	no	7.47635	8.00552	0.0986625	0.233485	0.68475	0.950264	no	7.6189	6.71326	-0.182569	-0.244392	0.6733	0.805002	no	No		AT1G20780	AT1G02340	AT1G15550	AT1G09530
AT1G01046	AT1G01046	MIR838A	1:23145-33153	6.30136	7.03794	0.159491	0.0403198	0.93305	0.972093	no	3.10328	1.55731	-0.994734	-0.162686	0.6913	0.999497	no	3.7657	4.99524	0.407637	0.0552029	0.8062	0.975119	no	2.88159	5.94282	1.04428	0.0830553	0.5309	0.696524	no	No		AT1G22190	AT1G04120	AT1G22190	AT1G10480
AT1G01050	AT1G01050	AtPPa1	1:23145-33153	93.1038	97.5951	0.0679673	0.309717	0.58525	0.779679	no	90.1263	99.5509	0.143487	0.275869	0.6285	0.999497	no	111.523	108.298	-0.0423268	-0.137665	0.80355	0.974697	no	87.5758	116.362	0.410019	0.77574	0.1685	0.331222	no	No		AT1G30100	AT1G05100	AT1G30040	AT1G14920
AT1G01060	AT1G01060	LHY	1:33378-37871	11.9719	14.6264	0.288922	1.73419	0.0026	0.0171123	yes	7.82042	7.67475	-0.0271264	-0.0672773	0.90785	0.999497	no	34.376	47.9307	0.479547	1.9448	0.0007	0.0177211	yes	4.41118	5.20293	0.238158	0.541124	0.34055	0.526446	no			AT1G36060	AT1G07000	AT1G36060	AT1G15550
AT1G01070	AT1G01070	AT1G01070	1:38751-40944	0	0	0	0	1	1	no	0	0	0	0	1	1	no	0.558139	0.576496	0.0466877	0.0728837	0.8984	0.989444	no	0.0276246	1.28311	5.53755	1.4327	0.22045	0.39533	no	No		AT1G49770	AT1G07430	AT1G44090	AT1G48270
AT1G01073	AT1G01073	AT1G01073	1:44676-44787	0	0	0	0	1	1	no	0	0	0	0	1	1	no	0	2.6677	inf	0	1	1	no	0	0	0	0	1	1	no	No		AT1G50030	AT1G07985	AT1G47990	AT1G54830
AT1G01080	AT1G01080	AT1G01080	1:45295-47019	57.6143	65.7144	0.189782	1.18971	0.03895	0.137691	no	13.9178	15.716	0.175309	0.425407	0.45165	0.999497	no	90.4189	101.03	0.160089	0.651063	0.2568	0.717002	no	9.10809	9.44638	0.0526123	0.118061	0.8393	0.912371	no	No		AT1G52340	AT1G08720	AT1G50960	AT1G66350
AT1G01090	AT1G01090	PDH-E1 ALPHA	1:47484-49286	77.7227	93.048	0.259639	1.63109	0.00415	0.0252241	yes	41.9892	50.0036	0.252014	0.633422	0.26515	0.999497	no	134.446	140.335	0.0618425	0.239678	0.67005	0.94657	no	35.1028	58.0919	0.72675	1.79103	0.00225	0.0134199	yes			AT1G52400	AT1G08970	AT1G60980	AT1G67030
AT1G01100	AT1G01100	AT1G01100	1:50074-51199	1097.63	993.462	-0.143853	-0.879729	0.12675	0.309062	no	897.551	888.992	-0.0138234	-0.0277447	0.96055	0.999497	no	1091.92	1050.05	-0.0564113	-0.201992	0.71755	0.960202	no	930.144	603.173	-0.624882	-1.31383	0.02415	0.0809457	no	No		AT1G64670	AT1G09870	AT1G63030	AT1G68360
AT1G01110	AT1G01110	IQD18	1:52238-54692	13.0047	12.2418	-0.0872201	-0.483953	0.40135	0.633543	no	12.0962	16.0998	0.412495	0.987088	0.08785	0.999497	no	8.86079	8.22238	-0.107878	-0.378865	0.51245	0.893132	no	10.9377	13.924	0.348261	0.821265	0.15555	0.313151	no	No		AT1G65690	AT1G09950	AT1G68320	AT1G74670
AT1G01115	AT1G01115	AT1G01115	1:56623-56740	0	0	0	0	1	1	no	0	0	0	0	1	1	no	0	0	0	0	1	1	no	0	0	0	0	1	1	no	No		AT1G67080	AT1G10430	AT1G78440	AT1G79460
AT1G01120	AT1G01120	KCS1	1:57268-59167	21.3392	24.1163	0.176501	1.08045	0.0591	0.185102	no	0.217418	0.209606	-0.0527963	0	1	1	no	59.7637	41.6951	-0.519391	-2.11678	0.00025	0.00822464	yes	0.293227	1.36155	2.21516	2.56671	0.0006	0.00467826	yes			AT1G78390	AT1G10560	AT1G79460	AT2G01570
AT1G01130	AT1G01130	AT1G01130	1:61904-63811	5.21186	7.13963	0.454052	1.04945	0.06635	0.200242	no	18.0935	18.0128	-0.00644667	-0.0103383	0.98355	0.999497	no	9.70421	8.63544	-0.168341	-0.353019	0.5358	0.905092	no	15.4997	16.1418	0.0585675	0.0959631	0.867	0.929025	no	No		AT2G03440	AT1G11760	AT1G80330	AT2G03500
AT1G01140	AT1G01140	CIPK9	1:64165-67625	19.5875	25.8967	0.402839	2.43761	5e-05	0.000556246	yes	7.11785	11.2342	0.658383	1.41589	0.0118	0.460413	no	36.7252	40.5472	0.142832	0.586103	0.30475	0.763165	no	18.1188	46.9449	1.37348	3.30656	5e-05	0.000575167	yes			AT2G04240	AT1G12490	AT1G80340	AT2G20180
AT1G01150	AT1G01150	AT1G01150	1:70114-72138	0.0330261	0	#NAME?	0	1	1	no	0	0	0	0	1	1	no	0.0538717	0.0551862	0.03478	0	1	1	no	0	0	0	0	1	1	no	No		AT2G18790	AT1G13300	AT2G20180	AT2G26300
AT1G01160	AT1G01160	GIF2	1:72338-74737	77.344	69.2908	-0.158625	-0.607809	0.29475	0.526573	no	85.7442	75.121	-0.190824	-0.305183	0.59315	0.999497	no	42.5473	42.9759	0.0144603	0.0246896	0.96495	0.994487	no	62.701	36.7129	-0.772202	-1.17254	0.0448	0.128175	no	No		AT2G27150	AT1G15080	AT2G32440	AT2G27300
AT1G01170	AT1G01170	AT1G01170	1:72338-74737	299.868	244.69	-0.293377	-1.34073	0.0188	0.0810321	no	235.232	212.686	-0.145359	-0.236108	0.67945	0.999497	no	330.441	387.012	0.227987	0.746078	0.19935	0.647076	no	209.967	163.233	-0.363228	-0.660122	0.25765	0.437703	no	No		AT2G29090	AT1G15100	AT2G34555	AT2G32460
AT1G01180	AT1G01180	AT1G01180	1:75582-76758	0.387356	0.445758	0.202602	0.305072	0.58905	0.782539	no	2.42178	2.34558	-0.0461209	-0.072489	0.8987	0.999497	no	2.00725	2.64856	0.399987	0.926355	0.10655	0.476491	no	6.20448	15.8013	1.34867	2.72088	5e-05	0.000575167	yes			AT2G41070	AT1G15380	AT2G36690	AT2G36830
AT1G01183	AT1G01183	MIR165A	1:78931-79032	0	0	0	0	1	1	no	0	0	0	0	1	1	no	0	0	0	0	1	1	no	0	5.94578	inf	0	1	1	no	No		AT2G47130	AT1G15520	AT2G46590	AT2G39840
AT1G01190	AT1G01190	CYP78A8	1:83044-84864	0.0837616	0.12768	0.608168	0	1	1	no	0.00843266	0.00952652	0.175961	0	1	1	no	0.202543	0.152761	-0.406954	0	1	1	no	0.179403	0.0503649	-1.83271	0	1	1	no	No		AT3G14440	AT1G16310	AT3G26790	AT2G40830
AT1G01200	AT1G01200	ATRABA3	1:86514-88213	2.63144	3.30583	0.32916	1.04619	0.06835	0.204505	no	1.82028	1.84743	0.02136	0.0276197	0.965	0.999497	no	7.40763	5.17693	-0.516916	-1.47531	0.011	0.123365	no	1.83037	2.67519	0.547503	0.76112	0.18885	0.35801	no	No		AT3G19270	AT1G18075	AT4G02780	AT3G01530
AT1G01210	AT1G01210	AT1G01210	1:88897-89745	87.3969	61.1721	-0.514708	-3.08377	5e-05	0.000556246	yes	58.0242	45.0153	-0.366241	-0.914811	0.1113	0.999497	no	51.2656	43.8155	-0.226551	-0.844127	0.14545	0.561221	no	61.78	20.6897	-1.57823	-3.6497	5e-05	0.000575167	yes			AT3G21780	AT1G18470	AT4G21200	AT3G03450
AT1G01220	AT1G01220	FKGP	1:91375-95651	15.8068	17.7298	0.165629	1.03271	0.0699	0.207168	no	5.82697	6.56515	0.172081	0.427925	0.4576	0.999497	no	17.1142	14.6152	-0.227725	-0.928135	0.1034	0.469998	no	5.19934	10.4437	1.00623	2.48707	5e-05	0.000575167	yes			AT3G24220	AT1G18720	AT4G21690	AT3G03940
AT1G01225	AT1G01225	AT1G01225	1:95986-97407	0.709121	1.59319	1.16782	2.43405	0.0002	0.00194573	yes	0.944976	0.773327	-0.289199	-0.345754	0.5511	0.999497	no	3.46787	3.88434	0.163621	0.414256	0.4762	0.880741	no	0.855467	1.68142	0.974896	1.17194	0.0434	0.125082	no			AT3G26744	AT1G18890	AT4G25420	AT3G05120
AT1G01230	AT1G01230	AT1G01230	1:97455-99240	29.672	26.9881	-0.136778	-0.770371	0.17625	0.382508	no	69.0745	62.9276	-0.13446	-0.343944	0.54345	0.999497	no	29.5601	29.2409	-0.0156616	-0.058977	0.91925	0.99111	no	90.6433	88.0206	-0.0423591	-0.105687	0.85545	0.921916	no	No		AT3G26790	AT1G20110	AT4G32980	AT3G11440
AT1G01240	AT1G01240	AT1G01240	1:99893-101834	17.5497	7.87636	-1.15585	-6.01987	5e-05	0.000556246	yes	43.1164	28.0591	-0.619766	-1.46424	0.01235	0.469002	no	4.80946	5.35157	0.154087	0.461158	0.41865	0.849462	no	58.1363	37.2858	-0.640812	-1.46255	0.01115	0.0459172	yes			AT3G28455	AT1G21970	AT5G03730	AT3G11540
AT1G01250	AT1G01250	AT1G01250	1:104490-105330	0.441153	0.353533	-0.319435	-0.392106	0.5134	0.726931	no	1.62963	1.74244	0.0965648	0.125847	0.83105	0.999497	no	0.964075	1.30396	0.435681	0.720074	0.21085	0.662685	no	2.25352	3.59003	0.671815	0.999672	0.0872	0.207765	no	No		AT3G48430	AT1G23140	AT5G07200	AT3G15880
AT1G01260	AT1G01260	AT1G01260	1:108945-111609	10.0884	9.11036	-0.147113	-0.846657	0.143	0.333318	no	7.64771	7.10088	-0.10703	-0.257201	0.65665	0.999497	no	8.99684	8.3045	-0.115526	-0.435685	0.44965	0.866949	no	7.73235	8.80422	0.187287	0.455721	0.4296	0.609651	no	No		AT3G52310	AT1G24020	AT5G07350	AT3G19100
AT1G01270	AT1G01270	AT1G01270	1:111889-111961	0	0	0	0	1	1	no	0	0	0	0	1	1	no	0	0	0	0	1	1	no	0	0	0	0	1	1	no	No		AT4G18350	AT1G24580	AT5G13790	AT3G27810
AT1G01280	AT1G01280	CYP703A2	1:112262-113947	0	0.00911414	inf	0	1	1	no	0	0.0290695	inf	0	1	1	no	0	0.024369	inf	0	1	1	no	0.0226748	0.0617736	1.4459	0	1	1	no	No		AT4G18780	AT1G24625	AT5G25900	AT3G27920
AT1G01290	AT1G01290	CNX3	1:114285-116108	30.8731	28.1176	-0.13488	-0.793021	0.1675	0.370368	no	38.3507	43.031	0.166122	0.418389	0.4709	0.999497	no	19.5661	19.8706	0.0222819	0.0829238	0.88495	0.986908	no	30.5341	42.1423	0.46485	1.15324	0.04545	0.129541	no	No		AT4G19230	AT1G25490	AT5G51310	AT3G50700
AT1G01300	AT1G01300	AT1G01300	1:116942-118764	101.346	125.898	0.312961	1.96238	0.00105	0.00802527	yes	939.165	1264.41	0.429016	0.604876	0.2823	0.999497	no	73.9792	55.0151	-0.427291	-1.73318	0.00225	0.0410077	yes	853.364	1081.1	0.341271	0.498124	0.3788	0.564438	no			AT5G04760	AT1G27200	AT5G51810	AT3G51060
AT1G01305	AT1G01305	AT1G01305	1:119396-119997	0	0	0	0	1	1	no	0.0971112	0.066165	-0.553568	0	1	1	no	0	0	0	0	1	1	no	0.123941	0.257594	1.05544	0	1	1	no	No		AT5G08520	AT1G33700	AT5G58660	AT3G63010
AT1G01310	AT1G01310	AT1G01310	1:120153-130577	0.0415789	0.075355	0.857853	0	1	1	no	0.0945309	0.29564	1.64498	0	1	1	no	0.0431006	0.126213	1.55008	0	1	1	no	0.532781	0.132805	-2.00423	0	1	1	no	No		AT5G45340	AT1G35670	AT5G61780	AT4G02780
AT1G01320	AT1G01320	AT1G01320	1:120153-130577	90.728	113.47	0.322697	1.93595	0.0004	0.00352922	yes	14.0673	12.3819	-0.184113	-0.453594	0.4309	0.999497	no	97.6266	108.571	0.153289	0.519212	0.3607	0.813729	no	7.77031	7.06709	-0.136856	-0.344758	0.54935	0.710999	no			AT5G62470	AT1G42550	AT5G65410	AT4G24210
AT1G01340	AT1G01340	CNGC10	1:132327-135831	0.732688	0.593734	-0.303382	-0.793623	0.1611	0.361258	no	0.817897	0.442038	-0.88775	-1.18691	0.0403	0.828282	no	0.955611	1.24475	0.381366	0.903034	0.11435	0.494643	no	0.31191	0.67527	1.11433	1.3477	0.02485	0.0828253	no	No		AT5G67030	AT1G48270	AT5G65640	AT4G25420
AT1G01350	AT1G01350	AT1G01350	1:136123-138162	30.1202	29.4733	-0.0313185	-0.190848	0.74585	0.88056	no	31.5554	33.1639	0.0717285	0.184161	0.74985	0.999497	no	19.6365	20.0525	0.0302425	0.11697	0.83935	0.980948	no	20.971	25.8061	0.299317	0.753663	0.1813	0.347631	no	No			AT1G48590		AT4G26150
AT1G01355	AT1G01355	AT1G01355	1:138512-139568	0.348342	0.346037	-0.00957659	0	1	1	no	3.4257	2.66686	-0.361255	-0.509622	0.3771	0.999497	no	0.117541	0.0239213	-2.2968	0	1	1	no	4.67752	2.98966	-0.645761	-0.959241	0.0972	0.224403	no	No			AT1G49720		AT4G30270
AT1G01360	AT1G01360	RCAR1	1:141970-143183	6.74786	6.8491	0.0214859	0.0917005	0.8725	0.944366	no	10.5477	9.88041	-0.0942851	-0.199649	0.7265	0.999497	no	15.4991	14.9316	-0.0538198	-0.18659	0.7423	0.965139	no	20.2582	16.498	-0.296215	-0.699675	0.2193	0.393964	no	No			AT1G51800		AT4G35390
AT1G01370	AT1G01370	HTR12	1:143563-145684	6.67377	7.12973	0.0953436	0.386709	0.50435	0.720403	no	3.49075	4.41707	0.339554	0.558222	0.33545	0.999497	no	10.1617	9.09043	-0.160727	-0.50029	0.38115	0.826954	no	1.62968	3.1155	0.93488	1.29361	0.02335	0.0789853	no	No			AT1G51940		AT4G36260
AT1G01380	AT1G01380	ETC1	1:147152-147942	3.019	3.20535	0.0864099	0.207331	0.7201	0.865802	no	0.0964036	0.865045	3.16562	2.0084	0.12435	0.999497	no	6.49636	5.78571	-0.167136	-0.389649	0.50355	0.891239	no	7.56828	101.588	3.74662	6.81186	5e-05	0.000575167	yes				AT1G52400		AT5G04010
AT1G01390	AT1G01390	AT1G01390	1:148119-149806	0.0144766	0.0234566	0.696273	0	1	1	no	0	0	0	0	1	1	no	5.34615	6.75743	0.337974	1.124	0.05145	0.319967	no	0.020622	0.0568415	1.46276	0	1	1	no	No			AT1G52540		AT5G06100
AT1G01400	AT1G01400	AT1G01400	1:150688-152210	0	0	0	0	1	1	no	0	0	0	0	1	1	no	0	0	0	0	1	1	no	0	0	0	0	1	1	no	No			AT1G52920		AT5G11260
AT1G01410	AT1G01410	APUM22	1:153112-154198	0	0	0	0	1	1	no	0	0	0	0	1	1	no	0	0	0	0	1	1	no	0	0	0	0	1	1	no	No			AT1G53300		AT5G15230
AT1G01420	AT1G01420	UGT72B3	1:154491-156011	0.138166	0.216926	0.650797	0	1	1	no	0.916356	0.733691	-0.320736	-0.412817	0.4733	0.999497	no	2.48508	3.04943	0.295247	0.780914	0.18025	0.617766	no	0.825519	0.815921	-0.0168715	-0.0210177	0.9739	0.986188	no	No			AT1G54160		AT5G17490
AT1G01430	AT1G01430	TBL25	1:156800-158655	13.0616	16.19	0.309777	1.78621	0.0025	0.0165623	yes	9.14571	10.0698	0.138865	0.326743	0.5634	0.999497	no	43.129	49.4871	0.198395	0.811621	0.1578	0.582463	no	6.55536	6.8483	0.0630713	0.139422	0.8022	0.890146	no				AT1G54830		AT5G18190
AT1G01440	AT1G01440	AT1G01440	1:159855-162572	9.39814	10.8554	0.207971	1.19302	0.0376	0.134433	no	8.32009	7.78782	-0.0953784	-0.229173	0.686	0.999497	no	10.4201	10.6986	0.038045	0.145735	0.7989	0.973489	no	4.84875	6.68	0.462235	1.05364	0.0638	0.165843	no	No			AT1G55660		AT5G25900
AT1G01448	AT1G01448	AT1G01448	1:163418-166239	21.1509	21.4723	0.0217548	0.10154	0.8581	0.937043	no	9.55456	7.59243	-0.331629	-0.69793	0.20245	0.999497	no	14.9236	14.8959	-0.00267589	-0.00900956	0.9887	0.997038	no	9.814	5.9275	-0.727418	-1.56441	0.0038	0.0202186	yes				AT1G59910		AT5G27320
AT1G01450	AT1G01450	AT1G01450	1:163418-166239	1.56413	1.83082	0.22713	0.240799	0.68555	0.846481	no	0.302433	0.478426	0.661679	0.248041	0.80475	0.999497	no	1.45101	1.22693	-0.242007	-0.194928	0.73945	0.964935	no	0.690108	0.245624	-1.49037	-0.599442	0.52115	0.688338	no	No			AT1G62810		AT5G40350
AT1G01453	AT1G01453	AT1G01453	1:166588-167842	0.014334	0	#NAME?	0	1	1	no	0	0	0	0	1	1	no	5.18845	2.57719	-1.00951	-2.58969	5e-05	0.0021579	yes	0	0	0	0	1	1	no				AT1G63490		AT5G48170
AT1G01460	AT1G01460	PIPK11	1:168722-171165	0	0	0	0	1	1	no	0	0.022252	inf	0	1	1	no	0.00820194	0	#NAME?	0	1	1	no	0	0	0	0	1	1	no	No			AT1G64060		AT5G56860
AT1G01470	AT1G01470	LEA14	1:172145-172948	89.6642	50.7218	-0.821927	-4.97225	5e-05	0.000556246	yes	220.765	182.06	-0.278098	-0.663359	0.23895	0.999497	no	58.9208	46.7582	-0.333556	-1.30617	0.02305	0.199373	no	307.779	675.317	1.13367	2.19195	0.0003	0.00266555	yes				AT1G66140		AT5G61850
AT1G01471	AT1G01471	AT1G01471	1:173250-173466	0	0	0	0	1	1	no	0.297211	0	#NAME?	0	1	1	no	0	0	0	0	1	1	no	0	0.45545	inf	0	1	1	no	No			AT1G66360		AT5G63470
AT1G01480	AT1G01480	ACS2	1:175781-178400	0.389506	0.334358	-0.220251	-0.366045	0.49375	0.71174	no	1.65861	0.847917	-0.967979	-1.38022	0.01955	0.57178	no	1.02821	0.771042	-0.415249	-0.858818	0.1352	0.539319	no	1.01243	0.192695	-2.39343	-2.22929	0.0008	0.00590925	yes				AT1G66600		AT5G66350
AT1G01490	AT1G01490	AT1G01490	1:180058-182358	44.0499	41.7103	-0.0787353	-0.478175	0.403	0.634526	no	50.5923	57.337	0.180549	0.462163	0.4278	0.999497	no	62.8685	70.7181	0.169742	0.687834	0.2281	0.683477	no	52.072	72.3011	0.473512	1.18184	0.0389	0.115251	no	No			AT1G67030		AT5G66730
AT1G01500	AT1G01500	AT1G01500	1:185132-186923	4.80793	4.20145	-0.194528	-0.843033	0.13685	0.323911	no	14.3809	12.1844	-0.23912	-0.577557	0.3101	0.999497	no	2.93511	3.37927	0.203297	0.552113	0.34035	0.795466	no	13.2133	11.3373	-0.220915	-0.526605	0.3538	0.53982	no	No			AT1G67710
AT1G01510	AT1G01510	AN	1:187210-190056	27.6782	27.7955	0.0061037	0.0379845	0.94565	0.977295	no	17.3055	17.8937	0.0482167	0.123867	0.8282	0.999497	no	21.8863	21.0703	-0.0548136	-0.221899	0.695	0.952567	no	15.8842	17.4853	0.138551	0.351717	0.5332	0.698532	no	No			AT1G67800
AT1G01520	AT1G01520	AT1G01520	1:190595-192139	27.315	11.2787	-1.2761	-6.45222	5e-05	0.000556246	yes	10.5785	4.61825	-1.19571	-2.01995	0.00055	0.0704204	no	1.68862	1.78019	0.0761865	0.146005	0.8007	0.973911	no	18.9321	6.15375	-1.6213	-3.04034	5e-05	0.000575167	yes				AT1G67890
AT1G01530	AT1G01530	AGL28	1:192639-193670	0	0.0231701	inf	0	1	1	no	0.0211611	0	#NAME?	0	1	1	no	0	0.0417505	inf	0	1	1	no	0.0558066	0	#NAME?	0	1	1	no	No			AT1G69260
AT1G01540	AT1G01540	AT1G01540	1:195779-198684	30.5903	36.7516	0.26473	1.65789	0.00355	0.0221756	yes	23.6411	26.6248	0.171474	0.443908	0.44375	0.999497	no	51.6167	53.4909	0.0514539	0.212582	0.71305	0.957886	no	35.9332	37.757	0.0714278	0.17977	0.75665	0.859626	no				AT1G69270
AT1G01550	AT1G01550	BPS1	1:199638-201775	34.1287	35.6476	0.0628212	0.387034	0.49665	0.714039	no	64.7068	60.9319	-0.0867198	-0.214626	0.7128	0.999497	no	60.8042	59.8927	-0.0217899	-0.0893044	0.87335	0.985909	no	55.9188	88.7127	0.665807	1.60542	0.0047	0.0237895	yes				AT1G69450
AT1G01560	AT1G01560	MPK11	1:202135-204335	0.0369696	0.0342624	-0.109715	0	1	1	no	1.29123	0.34722	-1.89483	-2.00902	0.00145	0.135477	no	0.0103681	0	#NAME?	0	1	1	no	0.275613	0.294442	0.0953416	0	1	1	no	No			AT1G69935
AT1G01570	AT1G01570	AT1G01570	1:205175-207435	2.95668	2.89974	-0.0280565	-0.104016	0.85675	0.93637	no	0.397662	0.358189	-0.150822	-0.159742	0.77585	0.999497	no	3.26608	3.42328	0.0678181	0.186527	0.74195	0.964935	no	0.615469	0.318995	-0.948151	0	1	1	no	No			AT1G70790
AT1G01580	AT1G01580	FRD1	1:209394-213041	8.49478	6.73881	-0.334082	-1.8575	0.00165	0.0117133	yes	4.2376	3.28851	-0.365814	-0.773894	0.17095	0.999497	no	1.17845	0.668311	-0.8183	-1.82619	0.00195	0.0368671	yes	1.40272	0.564213	-1.31392	-1.92517	0.0022	0.0132176	yes				AT1G70800
AT1G01590	AT1G01590	FRO1	1:214228-217304	0.0508988	0.197337	1.95496	0	1	1	no	0.152262	0.161634	0.0861786	0	1	1	no	0.00536106	0	#NAME?	0	1	1	no	0.132607	0.180318	0.443386	0	1	1	no	No			AT1G70810
AT1G01600	AT1G01600	CYP86A4	1:218993-221286	13.4141	14.8712	0.148765	0.886928	0.12405	0.304964	no	1.81512	1.26745	-0.518135	-0.82979	0.151	0.999497	no	1.86494	1.49793	-0.316161	-0.811504	0.16275	0.590136	no	4.29615	1.23027	-1.80407	-3.16098	5e-05	0.000575167	yes				AT1G71960
AT1G01610	AT1G01610	ATGPAT4	1:221690-224340	32.6783	36.9075	0.175584	1.09562	0.0534	0.173111	no	0.256472	0.416847	0.700717	0.760431	0.1902	0.999497	no	31.949	27.7732	-0.202076	-0.822615	0.15175	0.572551	no	0.33836	0.426529	0.334085	0	1	1	no	No			AT1G73000
AT1G01620	AT1G01620	PIP1	1:225664-227302	55.6391	85.8893	0.626379	3.92874	5e-05	0.000556246	yes	1.72601	2.26235	0.390381	0.592229	0.2966	0.999497	no	221.952	260.919	0.233353	0.890475	0.11895	0.504863	no	5.52802	14.7162	1.41257	3.07892	5e-05	0.000575167	yes				AT1G73390
AT1G01630	AT1G01630	AT1G01630	1:229012-230917	10.1792	12.2843	0.27119	1.40498	0.01565	0.0706353	no	24.1246	28.7319	0.252149	0.637862	0.2591	0.999497	no	23.3806	22.1223	-0.0798122	-0.308068	0.5798	0.920911	no	22.0628	48.2683	1.12946	2.82909	5e-05	0.000575167	yes				AT1G73580
AT1G01640	AT1G01640	AT1G01640	1:230993-232508	3.00415	2.88132	-0.0602234	-0.184608	0.7452	0.880118	no	7.66146	8.58886	0.164847	0.321964	0.5804	0.999497	no	3.31318	2.85615	-0.214147	-0.487261	0.3891	0.831514	no	11.4103	12.4738	0.128573	0.277597	0.6275	0.773107	no	No			AT1G73687
AT1G01650	AT1G01650	SPPL4	1:232840-237817	8.68579	10.1595	0.226093	1.28262	0.0236	0.0961374	no	10.947	11.6211	0.086213	0.213409	0.70975	0.999497	no	13.4369	12.3326	-0.123721	-0.485934	0.3985	0.837968	no	13.5017	16.9881	0.331388	0.825653	0.14805	0.302034	no	No			AT1G73880
AT1G01660	AT1G01660	AT1G01660	1:240056-242608	0.100495	0.144973	0.528672	0	1	1	no	0.0077436	0	#NAME?	0	1	1	no	1.25944	0.639438	-0.977902	-1.90964	0.0019	0.0362853	yes	0.0329288	0.0418707	0.346594	0	1	1	no				AT1G74740
AT1G01670	AT1G01670	AT1G01670	1:242842-245988	0.344006	0.365885	0.0889566	0	1	1	no	0.0299791	0.0110773	-1.43635	0	1	1	no	0.567087	0.631688	0.155644	0.256129	0.6535	0.942634	no	0.0541098	0.101152	0.902568	0	1	1	no	No			AT1G75380
AT1G01680	AT1G01680	ATPUB54	1:246410-248367	0.0370059	0.0463787	0.325709	0	1	1	no	0	0.0173239	inf	0	1	1	no	0.190925	0.146014	-0.386901	0	1	1	no	0.0207883	0.0233888	0.170046	0	1	1	no	No			AT1G76260
AT1G01690	AT1G01690	ATPRD3	1:249140-252462	5.67318	5.39572	-0.0723407	-0.348634	0.5353	0.742294	no	1.70172	2.17375	0.353194	0.585394	0.2904	0.999497	no	6.38224	5.80209	-0.137492	-0.459455	0.4232	0.851865	no	2.12769	3.02612	0.508178	0.899966	0.1251	0.268784	no	No			AT1G76970
AT1G01695	AT1G01695	AT1G01695	1:252946-254495	0.247988	0.145365	-0.770592	0	1	1	no	0.0341182	0	#NAME?	0	1	1	no	0.348921	0.530696	0.604986	0.851733	0.1372	0.543433	no	0.0450398	0.0136799	-1.71914	0	1	1	no	No			AT1G78070
AT1G01700	AT1G01700	ATROPGEF2	1:259494-261474	1.02219	0.927445	-0.140335	-0.346966	0.5511	0.753884	no	0.566003	0.628928	0.152086	0.175497	0.76435	0.999497	no	1.23252	1.03913	-0.246239	-0.503824	0.37275	0.822745	no	1.87694	0.974977	-0.944942	-1.3344	0.0248	0.0826906	no	No			AT1G79970
AT1G01710	AT1G01710	AT1G01710	1:262827-267771	18.1561	17.028	-0.0925482	-0.568228	0.3209	0.555497	no	10.5463	9.40419	-0.165365	-0.412681	0.47935	0.999497	no	20.5618	21.411	0.0583873	0.237746	0.6792	0.948759	no	10.2163	8.25764	-0.307078	-0.75875	0.1877	0.356065	no	No			AT1G80610
AT1G01720	AT1G01720	ATAF1	1:268329-270775	185.35	114.491	-0.695019	-4.32947	5e-05	0.000556246	yes	114.527	79.1615	-0.532816	-1.15668	0.04775	0.89228	no	48.3245	48.5411	0.00645236	0.0240322	0.96445	0.994487	no	70.494	71.6296	0.0230547	0.048514	0.93315	0.965607	no				AT1G80730
AT1G01725	AT1G01725	AT1G01725	1:268329-270775	8.20756	6.53427	-0.328928	-0.201338	0.72755	0.870175	no	40.2243	35.9172	-0.163392	-0.105848	0.85185	0.999497	no	24.6348	30.544	0.310192	0.327218	0.5695	0.917757	no	102.361	39.3603	-1.37885	-1.1099	0.0645	0.167361	no	No			AT2G01150
AT1G01730	AT1G01730	AT1G01730	1:270955-272061	25.8036	21.9871	-0.230916	-1.29188	0.0249	0.100091	no	47.3016	43.3669	-0.125293	-0.317296	0.57805	0.999497	no	24.4773	22.8397	-0.0999004	-0.372086	0.52595	0.900794	no	42.9178	42.8835	-0.00115351	-0.00292526	0.9949	0.99703	no	No			AT2G01540
AT1G01740	AT1G01740	AT1G01740	1:272110-274569	11.3729	9.67464	-0.233322	-1.2842	0.02515	0.100758	no	3.27065	2.69466	-0.279473	-0.506108	0.3775	0.999497	no	7.52966	8.04024	0.094655	0.330038	0.5709	0.917757	no	3.27002	2.63012	-0.314169	-0.573218	0.3167	0.500977	no	No			AT2G03440
AT1G01750	AT1G01750	ADF11	1:275365-278448	1.80056	3.72777	1.04986	1.81847	0.0027	0.0176551	yes	1.01938	1.07182	0.0723679	0.0457637	0.93225	0.999497	no	36.3911	24.5749	-0.566397	-1.83199	0.00145	0.0299508	yes	2.19511	1.77322	-0.307921	-0.265084	0.6339	0.777505	no				AT2G17290
AT1G01760	AT1G01760	AT1G01760	1:275365-278448	7.99242	7.03091	-0.184922	-0.828129	0.14675	0.339292	no	2.40324	2.34169	-0.03743	-0.0562426	0.9256	0.999497	no	4.7136	4.88778	0.052351	0.0896888	0.8788	0.986109	no	2.13334	1.82256	-0.227147	-0.308166	0.6033	0.755822	no	No			AT2G17800
AT1G01770	AT1G01770	AT1G01770	1:278614-284245	37.3001	36.4163	-0.0345935	-0.184279	0.7466	0.880957	no	7.04753	6.92247	-0.0258315	-0.0531186	0.92405	0.999497	no	23.1752	21.4421	-0.112138	-0.334439	0.5565	0.910569	no	7.99787	9.88995	0.306346	0.625713	0.276	0.45713	no	No			AT2G18470
AT1G01780	AT1G01780	AT1G01780	1:278614-284245	39.9662	41.576	0.0569701	0.186396	0.7479	0.881567	no	9.21305	8.15976	-0.175153	-0.232477	0.68345	0.999497	no	56.7865	50.1759	-0.178553	-0.473879	0.404	0.839523	no	13.1859	14.7766	0.164323	0.239175	0.6824	0.810658	no	No			AT2G19130
AT1G01790	AT1G01790	KEA1	1:284609-291094	7.38455	8.25717	0.161138	0.963799	0.0916	0.250253	no	0.565758	0.48707	-0.216055	-0.32865	0.5697	0.999497	no	12.5755	15.8399	0.332945	1.35514	0.01665	0.161437	no	0.283314	0.558482	0.979113	0	1	1	no	No			AT2G19430
AT1G01800	AT1G01800	AT1G01800	1:293341-295040	56.2519	53.6724	-0.0677217	-0.420105	0.46455	0.688625	no	72.5932	72.1234	-0.00936707	-0.0237343	0.9653	0.999497	no	72.7048	76.1024	0.0658904	0.268695	0.6339	0.937918	no	69.0223	93.1281	0.432154	1.07483	0.0588	0.156404	no	No			AT2G20900
AT1G01810	AT1G01810	AT1G01810	1:295220-295859	9.81893	9.08988	-0.111304	-0.43418	0.4541	0.680191	no	19.3937	19.2591	-0.0100465	-0.0215058	0.96965	0.999497	no	3.70231	2.85225	-0.376326	-0.770086	0.17905	0.61589	no	17.1727	16.1941	-0.084643	-0.177791	0.7624	0.863656	no	No			AT2G22430
AT1G01820	AT1G01820	PEX11C	1:296000-298120	56.3038	51.9631	-0.115746	-0.715843	0.2084	0.42411	no	64.8032	56.1919	-0.205703	-0.518277	0.37055	0.999497	no	53.6276	61.2466	0.191652	0.779804	0.1728	0.605631	no	53.6998	46.7613	-0.199602	-0.506578	0.3755	0.561441	no	No			AT2G25170
AT1G01830	AT1G01830	AT1G01830	1:298534-302315	5.46363	5.43025	-0.00883942	-0.045203	0.93935	0.974786	no	7.56987	8.44362	0.157594	0.381214	0.50285	0.999497	no	6.63653	6.30443	-0.0740619	-0.261273	0.64965	0.94161	no	10.7538	18.1484	0.754993	1.88225	0.0007	0.00529759	yes				AT2G25760
AT1G01840	AT1G01840	AT1G01840	1:303536-306287	7.67762	8.34911	0.120965	0.272083	0.63695	0.816815	no	7.08596	7.05098	-0.00713939	-0.00979522	0.9876	0.999497	no	6.33603	6.78042	0.0977951	0.132714	0.8216	0.977835	no	6.56414	5.37459	-0.288451	-0.388393	0.50195	0.672397	no	No			AT2G26040
AT1G01860	AT1G01860	PFC1	1:303536-306287	19.8998	20.3237	0.0304085	0.160501	0.77945	0.899217	no	6.81115	6.22997	-0.128673	-0.234398	0.68725	0.999497	no	18.5475	23.4232	0.336712	1.21047	0.0364	0.260741	no	5.35587	5.54131	0.0491047	0.0866832	0.87565	0.933926	no	No			AT2G26130
AT1G01870	AT1G01870	AT1G01870	1:306383-306456	0	0	0	0	1	1	no	0	0	0	0	1	1	no	0	0	0	0	1	1	no	0	0	0	0	1	1	no	No			AT2G26300
AT1G01880	AT1G01880	AT1G01880	1:306479-309109	2.51155	2.42099	-0.0529842	-0.211985	0.70815	0.85915	no	1.78884	1.4446	-0.308354	-0.522167	0.3714	0.999497	no	1.6778	1.77557	0.0817154	0.209385	0.71995	0.960344	no	1.21241	0.998528	-0.280007	-0.43031	0.4553	0.633718	no	No			AT2G26980
AT1G01890	AT1G01890	AT1G01890	1:309274-309347	0	0	0	0	1	1	no	0	0	0	0	1	1	no	0	0	0	0	1	1	no	0	0	0	0	1	1	no	No			AT2G28350
AT1G01900	AT1G01900	ATSBT1.1	1:310315-315902	1.18196	1.50987	0.35324	0.488173	0.39355	0.627021	no	0.0758952	0.0956468	0.333709	0	1	1	no	3.21812	1.87365	-0.780363	-1.00184	0.08205	0.419733	no	0.260415	0.0468869	-2.47356	0	1	1	no	No			AT2G28500
AT1G01910	AT1G01910	AT1G01910	1:310315-315902	38.8755	42.1019	0.115023	0.692258	0.2264	0.446641	no	31.4532	35.4696	0.173379	0.446955	0.44275	0.999497	no	38.0678	36.4798	-0.0614749	-0.236677	0.6773	0.948679	no	27.0415	36.7997	0.444518	1.10825	0.0588	0.156404	no	No			AT2G29940
AT1G01920	AT1G01920	AT1G01920	1:316127-319650	33.8777	31.4368	-0.107883	-0.675178	0.2387	0.461771	no	15.2049	13.3981	-0.182513	-0.460228	0.4142	0.999497	no	21.5705	22.4182	0.0556048	0.224317	0.69755	0.952751	no	13.6091	9.09479	-0.581455	-1.4098	0.01585	0.0594935	no	No			AT2G30020
AT1G01930	AT1G01930	AT1G01930	1:319835-322860	14.5994	15.4206	0.0789457	0.468979	0.40885	0.640262	no	10.7273	11.0219	0.0390886	0.0971393	0.8622	0.999497	no	12.3965	13.0875	0.0782525	0.302082	0.60045	0.926075	no	8.42205	8.8633	0.0736734	0.176639	0.75745	0.860138	no	No			AT2G30360
AT1G01940	AT1G01940	AT1G01940	1:323026-324917	75.4573	77.8383	0.0448189	0.275619	0.6305	0.81186	no	41.4545	43.0607	0.0548427	0.138345	0.8156	0.999497	no	47.9339	59.6943	0.316549	1.24629	0.0298	0.231173	no	35.4274	34.2374	-0.0492931	-0.119835	0.8375	0.911484	no	No			AT2G31470
AT1G01950	AT1G01950	ARK2	1:325378-337582	9.34969	9.80808	0.0690512	0.16085	0.7759	0.897284	no	8.42926	9.03989	0.100898	0.0866478	0.8795	0.999497	no	9.64459	9.49759	-0.0221594	-0.0330362	0.95465	0.993206	no	8.51195	10.0685	0.242286	0.241708	0.67645	0.806867	no	No			AT2G31650
AT1G01960	AT1G01960	EDA10	1:325378-337582	29.1438	29.7225	0.0283653	0.162777	0.77905	0.899193	no	24.4598	23.1909	-0.0768523	-0.163842	0.77445	0.999497	no	20.9574	20.7827	-0.0120739	-0.0417559	0.9434	0.992993	no	18.8142	21.9209	0.220482	0.466704	0.4154	0.597859	no	No			AT2G32460
AT1G01970	AT1G01970	AT1G01970	1:338290-340077	22.2705	24.8686	0.159191	0.965943	0.09325	0.253235	no	9.6443	8.74069	-0.14193	-0.332673	0.5597	0.999497	no	28.3962	35.6046	0.326365	1.32698	0.018	0.170078	no	8.45903	6.97203	-0.278914	-0.634963	0.26805	0.449267	no	No			AT2G32510
AT1G01980	AT1G01980	AT1G01980	1:340171-341999	0	0	0	0	1	1	no	0.0144603	0	#NAME?	0	1	1	no	0	0	0	0	1	1	no	0.0304801	0	#NAME?	0	1	1	no	No			AT2G33150
AT1G01990	AT1G01990	AT1G01990	1:343165-344341	32.88	24.7893	-0.407491	-2.42655	0.0001	0.00104967	yes	40.2329	36.159	-0.154021	-0.388977	0.49275	0.999497	no	12.012	12.8785	0.100486	0.355443	0.5333	0.904119	no	36.3782	29.6676	-0.294182	-0.730605	0.1997	0.371237	no				AT2G33540
AT1G02000	AT1G02000	GAE2	1:345811-347592	3.53139	4.72937	0.421413	1.89272	0.0008	0.00642753	yes	2.89909	3.23135	0.156535	0.291807	0.61455	0.999497	no	6.54842	6.08187	-0.106634	-0.363374	0.526	0.900794	no	3.41423	5.73511	0.748261	1.53783	0.00875	0.0383883	yes				AT2G38310
AT1G02010	AT1G02010	SEC1A	1:347890-352480	5.46852	5.64932	0.0469272	0.248405	0.6569	0.829782	no	2.89743	3.11368	0.10385	0.210214	0.71445	0.999497	no	7.34593	9.07915	0.305611	1.14949	0.04555	0.298665	no	3.38405	4.58645	0.438628	0.95081	0.09835	0.226271	no	No			AT2G39175
AT1G02020	AT1G02020	AT1G02020	1:352636-354969	6.47058	6.42046	-0.0112201	-0.0604686	0.91585	0.965097	no	6.78647	7.08653	0.0624184	0.148023	0.7966	0.999497	no	5.61981	6.49728	0.209315	0.735498	0.19945	0.647078	no	5.51234	3.45366	-0.67454	-1.4803	0.01085	0.0449932	yes				AT2G39550
AT1G02030	AT1G02030	AT1G02030	1:355320-357258	0.0439689	0.0356549	-0.302385	0	1	1	no	0.547083	0.457919	-0.256666	-0.32422	0.56895	0.999497	no	0.157393	0.105373	-0.578874	0	1	1	no	1.14237	1.1923	0.0617173	0.0915685	0.87195	0.931783	no	No			AT2G40180
AT1G02040	AT1G02040	AT1G02040	1:358103-359078	0	0	0	0	1	1	no	0	0	0	0	1	1	no	0.115956	0.113763	-0.0275485	0	1	1	no	0	0	0	0	1	1	no	No			AT2G40220
AT1G02050	AT1G02050	LAP6	1:359116-360518	22.5236	20.2602	-0.152788	-0.895455	0.11735	0.294274	no	19.5403	17.3557	-0.171048	-0.411867	0.47335	0.999497	no	14.3016	17.8267	0.317856	1.19042	0.0395	0.274588	no	18.3005	7.36855	-1.31243	-2.98362	5e-05	0.000575167	yes				AT2G40330
AT1G02060	AT1G02060	AT1G02060	1:360917-363094	15.5232	14.0938	-0.139363	-0.834898	0.1458	0.337789	no	8.71989	7.10555	-0.295363	-0.684633	0.237	0.999497	no	6.5917	8.47521	0.362599	1.30899	0.02275	0.198099	no	7.1308	2.32862	-1.61459	-3.33671	5e-05	0.000575167	yes				AT2G41070
AT1G02065	AT1G02065	SPL8	1:365208-367340	0.00763594	0.00797719	0.0630741	0	1	1	no	0.0257572	0.0192801	-0.417864	0	1	1	no	0.0542361	0.00684481	-2.98617	0	1	1	no	0	0	0	0	1	1	no	No			AT2G41940
AT1G02070	AT1G02070	AT1G02070	1:370256-370967	0.108251	0	#NAME?	0	1	1	no	0	0	0	0	1	1	no	0.0254539	0.170617	2.7448	0	1	1	no	0.123019	0	#NAME?	0	1	1	no	No			AT2G43350
AT1G02074	AT1G02074	AT1G02074	1:372063-372210	0	0	0	0	1	1	no	0	0	0	0	1	1	no	0	0	0	0	1	1	no	0	0	0	0	1	1	no	No			AT2G43790
AT1G02080	AT1G02080	AT1G02080	1:373334-386847	30.7936	29.9078	-0.0421096	-0.263821	0.64475	0.821808	no	14.6164	12.9394	-0.175817	-0.428271	0.45545	0.999497	no	18.2948	17.1957	-0.0893845	-0.361314	0.53125	0.903286	no	15.8208	16.6571	0.0743098	0.176904	0.75675	0.859626	no	No			AT2G44970
AT1G02090	AT1G02090	CSN7	1:387276-389647	95.6243	101.675	0.0885107	0.548222	0.3395	0.574617	no	52.1572	56.9804	0.127601	0.321713	0.57755	0.999497	no	65.4635	63.8288	-0.0364834	-0.145553	0.799	0.973554	no	44.6951	40.7771	-0.132358	-0.328493	0.5653	0.724792	no	No			AT2G46680
AT1G02100	AT1G02100	AT1G02100	1:389811-392816	55.7049	51.0909	-0.124739	-0.779078	0.1766	0.382963	no	45.9994	44.2502	-0.0559295	-0.142698	0.8007	0.999497	no	49.0744	65.9702	0.426844	1.73372	0.00315	0.0522291	no	74.3847	50.7626	-0.55124	-1.35672	0.0203	0.0714413	no	No			AT3G01090
AT1G02110	AT1G02110	AT1G02110	1:392830-395528	32.001	29.8184	-0.101913	-0.637968	0.2629	0.491069	no	13.5637	11.5212	-0.235463	-0.590221	0.30205	0.999497	no	24.5509	26.7385	0.123141	0.501265	0.3852	0.828791	no	11.2087	6.21857	-0.849966	-2.04184	0.0005	0.00404098	yes				AT3G01650
AT1G02120	AT1G02120	VAD1	1:395760-399897	23.0343	19.717	-0.22434	-1.3714	0.0167	0.0741852	no	19.4254	19.2698	-0.0116068	-0.0298473	0.95785	0.999497	no	19.8469	21.0375	0.0840517	0.338222	0.5506	0.908505	no	21.0334	23.7056	0.172551	0.438627	0.43905	0.619343	no	No			AT3G02140
AT1G02130	AT1G02130	ATRABD2A	1:400034-401882	63.266	64.678	0.0318443	0.198081	0.72595	0.869304	no	78.6047	86.3158	0.13501	0.341239	0.5484	0.999497	no	52.3672	48.4048	-0.113514	-0.457366	0.42795	0.8552	no	54.3968	55.4556	0.0278109	0.0703647	0.9003	0.947221	no	No			AT3G03940
AT1G02136	AT1G02136	AT1G02136	1:402692-402961	0.488301	0	#NAME?	0	1	1	no	0	0	0	0	1	1	no	0	0	0	0	1	1	no	0	0	0	0	1	1	no	No			AT3G04040
AT1G02140	AT1G02140	MEE63	1:403189-404456	290.106	259.543	-0.160607	-1.00986	0.0819	0.231345	no	295.759	276.625	-0.0964928	-0.220244	0.694	0.999497	no	231.197	221.289	-0.0631948	-0.254121	0.65025	0.94161	no	303.051	232.384	-0.383049	-0.884647	0.11985	0.260915	no	No			AT3G04740
AT1G02145	AT1G02145	EBS4	1:404599-408619	23.4424	21.7722	-0.106635	-0.649041	0.2606	0.488491	no	15.4289	15.4829	0.00504459	0.0127596	0.9821	0.999497	no	18.4761	18.3667	-0.0085665	-0.0336214	0.9518	0.993206	no	19.434	14.5049	-0.422043	-1.05467	0.06665	0.171163	no	No			AT3G05260
AT1G02150	AT1G02150	AT1G02150	1:408621-410611	98.1653	99.2368	0.0156618	0.0984124	0.8659	0.94132	no	44.9587	38.1484	-0.236977	-0.569141	0.32265	0.999497	no	102.089	113.867	0.157524	0.619751	0.27385	0.734287	no	47.6269	23.8561	-0.997421	-2.40488	0.0001	0.00106185	yes				AT3G05670
AT1G02160	AT1G02160	AT1G02160	1:410747-411597	60.0719	50.1477	-0.260507	-1.44149	0.01265	0.0601283	no	75.2466	68.0366	-0.145315	-0.358348	0.5353	0.999497	no	58.3633	58.9276	0.0138799	0.0515441	0.9301	0.991756	no	79.1011	50.922	-0.63541	-1.55482	0.00715	0.0328732	yes				AT3G09770
AT1G02170	AT1G02170	MCP1B	1:411778-414645	17.4113	19.2674	0.146141	0.665984	0.24425	0.469566	no	15.2755	14.8845	-0.0374091	-0.0822976	0.88565	0.999497	no	21.1793	21.5132	0.0225688	0.0741687	0.8944	0.988395	no	14.9454	20.4241	0.450572	1.00814	0.0819	0.198648	no	No			AT3G11410
AT1G02180	AT1G02180	AT1G02180	1:411778-414645	15.0502	17.0254	0.177906	0.569645	0.32505	0.559659	no	6.87772	7.34771	0.0953645	0.110678	0.84725	0.999497	no	16.2009	15.7754	-0.0383961	-0.0845672	0.88455	0.986908	no	6.56139	5.24124	-0.324094	-0.29145	0.6156	0.764688	no	No			AT3G15351
AT1G02190	AT1G02190	AT1G02190	1:415078-418010	0.065161	0.158648	1.28375	0	1	1	no	0	0	0	0	1	1	no	0.0220939	0.0283619	0.36031	0	1	1	no	0	0	0	0	1	1	no	No			AT3G15730
AT1G02205	AT1G02205	CER1	1:418747-422438	87.73	183.354	1.06349	6.57634	5e-05	0.000556246	yes	0.00694028	0.0193683	1.48063	0	1	1	no	68.1228	35.562	-0.937802	-3.79342	5e-05	0.0021579	yes	0.00851091	0.66943	6.29748	0.667705	0.25155	0.431161	no				AT3G17410
AT1G02210	AT1G02210	AT1G02210	1:427547-427811	0	0	0	0	1	1	no	0	0	0	0	1	1	no	0	0	0	0	1	1	no	0	0	0	0	1	1	no	No			AT3G17980
AT1G02220	AT1G02220	ANAC003	1:428813-430647	0.13671	0.414029	1.59861	1.80746	0.00695	0.0378886	yes	0.0519101	0.176034	1.76177	0	1	1	no	1.3421	1.72195	0.359553	0.772586	0.17145	0.603316	no	1.33269	13.462	3.33648	5.50591	5e-05	0.000575167	yes				AT3G18040
AT1G02228	AT1G02228	AT1G02228	1:433030-433819	0	0	0	0	1	1	no	0	0	0	0	1	1	no	0	0	0	0	1	1	no	0	0	0	0	1	1	no	No			AT3G18520
AT1G02230	AT1G02230	ANAC004	1:435173-436776	0.113311	0.143027	0.335996	0	1	1	no	0.399574	0.747753	0.904097	0.908806	0.1197	0.999497	no	0.245362	0.170873	-0.521987	0	1	1	no	1.01919	2.09203	1.03747	1.35607	0.02075	0.0726545	no	No			AT3G18560
AT1G02250	AT1G02250	anac005	1:437950-439559	0.0394548	0.0266024	-0.568648	0	1	1	no	0.0525271	0.0156733	-1.74475	0	1	1	no	0	0.0261879	inf	0	1	1	no	0	0.0209451	inf	0	1	1	no	No			AT3G19030
AT1G02260	AT1G02260	AT1G02260	1:440440-442877	12.4549	11.2575	-0.145829	-0.850447	0.13875	0.326915	no	10.0839	9.06692	-0.15337	-0.378334	0.5051	0.999497	no	8.77093	9.37005	0.0953275	0.35745	0.53265	0.904119	no	11.2005	10.4851	-0.0952213	-0.236038	0.68695	0.813878	no	No			AT3G19290
AT1G02270	AT1G02270	AT1G02270	1:443148-446235	8.98863	9.91797	0.141943	0.766036	0.18225	0.391184	no	11.8504	11.1753	-0.084617	-0.205368	0.7194	0.999497	no	11.8087	10.5001	-0.169445	-0.626411	0.2742	0.734607	no	14.1557	20.6483	0.54464	1.36172	0.0162	0.0604653	no	No			AT3G20500
AT1G02280	AT1G02280	ATTOC33	1:448462-450426	270.716	255.949	-0.0809269	-0.503896	0.3829	0.616984	no	87.6364	74.2967	-0.238232	-0.586224	0.30265	0.999497	no	303.708	387.999	0.353365	1.31981	0.02075	0.186633	no	72.5807	43.7317	-0.730907	-1.82265	0.00175	0.011069	yes				AT3G20810
AT1G02290	AT1G02290	AT1G02290	1:450526-452737	12.8683	12.9457	0.00865797	0.04942	0.92955	0.970772	no	14.3614	14.3171	-0.00445921	-0.0111457	0.9832	0.999497	no	7.63881	7.44576	-0.0369292	-0.128691	0.8197	0.977455	no	10.1114	9.67721	-0.0633138	-0.15066	0.794	0.884529	no	No			AT3G21220
AT1G02300	AT1G02300	AT1G02300	1:453287-455463	8.92006	10.3688	0.217119	1.09099	0.05745	0.181898	no	0.435142	0.501978	0.206139	0.216338	0.7117	0.999497	no	29.5093	38.955	0.400642	1.54484	0.0079	0.0990315	no	2.04808	3.33345	0.702742	1.15222	0.0482	0.135212	no	No			AT3G26000
AT1G02305	AT1G02305	AT1G02305	1:455687-460696	66.5873	62.2784	-0.0965148	-0.606269	0.2927	0.52428	no	109.512	99.0039	-0.145534	-0.337237	0.5512	0.999497	no	56.391	55.799	-0.0152257	-0.0622676	0.9161	0.990692	no	101.239	87.7603	-0.206124	-0.489578	0.3987	0.583113	no	No			AT3G26744
AT1G02310	AT1G02310	MAN1	1:455687-460696	0.0180922	0.0314123	0.795963	0	1	1	no	0.0798285	0.0335378	-1.25112	0	1	1	no	0.0371846	0.0470186	0.338526	0	1	1	no	0.0942101	0.0902711	-0.0616185	0	1	1	no	No			AT3G26790
AT1G02320	AT1G02320	AT1G02320	1:461827-461974	0	0	0	0	1	1	no	0	0	0	0	1	1	no	0	0	0	0	1	1	no	4.36578	6.49247	0.572529	1.3241	0.75165	0.856766	no	No			AT3G45640
AT1G02330	AT1G02330	AT1G02330	1:462074-463612	57.0174	55.49	-0.0391728	-0.24277	0.6707	0.837981	no	45.8495	47.6388	0.0552305	0.142186	0.80055	0.999497	no	47.2145	47.3904	0.00536323	0.0216414	0.9712	0.994487	no	34.1089	37.3253	0.130005	0.328632	0.55715	0.717756	no	No			AT3G45880
AT1G02335	AT1G02335	GL22	1:463854-464924	0.0547804	0.268379	2.29254	0	1	1	no	0	0	0	0	1	1	no	6.75719	6.06276	-0.156449	-0.428573	0.45845	0.871802	no	0	0	0	0	1	1	no	No			AT3G46060
AT1G02340	AT1G02340	HFR1	1:465717-467844	1.33916	3.9565	1.56289	4.79063	5e-05	0.000556246	yes	0	0	0	0	1	1	no	6.4046	4.47672	-0.516668	-1.534	0.008	0.0995635	no	0	0	0	0	1	1	no				AT3G46550
AT1G02350	AT1G02350	AT1G02350	1:469817-470693	2.25766	3.18191	0.495069	0.884433	0.1217	0.30151	no	0.604352	0.608843	0.0106795	0.00783267	0.92415	0.999497	no	4.80269	5.63551	0.230705	0.442812	0.445	0.863745	no	1.56155	1.2131	-0.364287	-0.284075	0.61725	0.766068	no	No			AT3G47080
AT1G02360	AT1G02360	AT1G02360	1:471989-473160	0.0349047	0.432109	3.6299	1.94808	0.24235	0.466804	no	0.468782	0.439575	-0.0928083	-0.081132	0.8915	0.999497	no	8.96738	6.82366	-0.394141	-1.20955	0.0345	0.251646	no	0.292799	4.34739	3.89217	3.61284	0.0008	0.00590925	yes				AT3G48040
AT1G02370	AT1G02370	AT1G02370	1:474499-476511	18.3383	16.5682	-0.146447	-0.87058	0.12655	0.308968	no	19.8188	18.1002	-0.130864	-0.333709	0.55415	0.999497	no	9.91451	10.6744	0.106543	0.393024	0.50165	0.891078	no	10.0597	3.26311	-1.62426	-3.45534	5e-05	0.000575167	yes				AT3G48360
AT1G02380	AT1G02380	AT1G02380	1:476999-478971	3.10669	2.37795	-0.385661	-1.26248	0.0291	0.112057	no	1.99485	2.04859	0.0383467	0.0574546	0.91565	0.999497	no	4.93613	4.78489	-0.0448943	-0.126209	0.82825	0.978955	no	1.42166	0.928171	-0.615111	-0.756292	0.19755	0.368391	no	No			AT3G49260
AT1G02390	AT1G02390	ATGPAT2	1:480851-483292	2.92647	3.60534	0.300975	1.26566	0.02615	0.103615	no	1.49144	1.1448	-0.381617	-0.525859	0.3633	0.999497	no	1.59414	1.24754	-0.353699	-0.819451	0.155	0.57786	no	0.404275	0.658771	0.704439	0	1	1	no	No			AT3G50310
AT1G02391	AT1G02391	AT1G02391	1:483763-483919	0	0	0	0	1	1	no	0	0	0	0	1	1	no	0	0	0	0	1	1	no	0	0	0	0	1	1	no	No			AT3G50360
AT1G02400	AT1G02400	ATGA2OX4	1:486800-489577	0.241132	0.428812	0.830523	1.16132	0.04625	0.155926	no	13.4034	9.76191	-0.457368	-0.915822	0.10845	0.999497	no	6.92835	4.91849	-0.494296	-1.52744	0.007	0.0916223	no	6.52259	25.377	1.96001	4.41698	5e-05	0.000575167	yes				AT3G50500
AT1G02405	AT1G02405	AT1G02405	1:489978-490505	0.126745	0.147815	0.221864	0	1	1	no	64.9642	67.7901	0.0614295	0.153476	0.78945	0.999497	no	0.564038	0.348813	-0.693339	-0.591003	0.2856	0.745904	no	47.8621	38.649	-0.308451	-0.716385	0.21675	0.391134	no	No			AT3G51550
AT1G02410	AT1G02410	AT1G02410	1:490924-492926	32.9889	32.1143	-0.0387625	-0.234042	0.6873	0.84738	no	21.799	21.0543	-0.0501447	-0.125803	0.8292	0.999497	no	29.8691	28.562	-0.0645586	-0.254812	0.6628	0.945121	no	18.0233	17.9036	-0.00961544	-0.0233599	0.96435	0.981971	no	No			AT3G52920
AT1G02420	AT1G02420	AT1G02420	1:493682-496062	6.53154	5.66056	-0.206478	-0.905333	0.11645	0.292823	no	6.5845	5.64371	-0.222431	-0.430769	0.4443	0.999497	no	4.23839	4.21018	-0.00963181	-0.0266986	0.9627	0.994317	no	4.79118	3.3834	-0.501907	-0.868002	0.1368	0.285669	no	No			AT3G55530
AT1G02430	AT1G02430	ATARFD1B	1:493682-496062	3.39163	4.17237	0.29889	0.604884	0.28985	0.521273	no	4.79875	4.33341	-0.147155	-0.143767	0.79875	0.999497	no	2.91331	3.33011	0.192911	0.277572	0.62955	0.935447	no	4.2321	3.11812	-0.4407	-0.416352	0.4647	0.642191	no	No			AT3G56860
AT1G02440	AT1G02440	ATARFD1A	1:496585-497479	0	0.0317435	inf	0	1	1	no	0.511087	0.215225	-1.24772	-0.931122	0.1663	0.999497	no	0.175329	0.113651	-0.62545	0	1	1	no	0.467267	0.46985	0.00795251	0	1	1	no	No			AT3G56880
AT1G02450	AT1G02450	NIMIN1	1:497975-498516	0	0	0	0	1	1	no	19.0073	26.9575	0.504134	1.0356	0.07395	0.999497	no	0.261481	0.311951	0.254613	0	1	1	no	75.112	82.3145	0.132103	0.324375	0.5679	0.726903	no	No			AT3G57530
AT1G02460	AT1G02460	AT1G02460	1:504672-507204	0.250701	0.799198	1.67259	3.03406	5e-05	0.000556246	yes	0	0	0	0	1	1	no	1.78857	2.01877	0.174666	0.442579	0.44495	0.863745	no	0	0	0	0	1	1	no				AT3G59220
AT1G02470	AT1G02470	AT1G02470	1:511764-513624	0.502816	0.735665	0.549018	0.772599	0.1499	0.343958	no	0.0181261	0	#NAME?	0	1	1	no	1.98662	2.18292	0.135948	0.274549	0.63285	0.937398	no	0.121397	1.92701	3.98856	2.16728	0.2405	0.41905	no	No			AT3G59380
AT1G02475	AT1G02475	AT1G02475	1:513842-515404	20.8213	24.6719	0.244806	1.36401	0.01745	0.0765928	no	11.2609	12.9172	0.197967	0.426737	0.4508	0.999497	no	44.2877	55.0759	0.314517	1.26467	0.02535	0.211087	no	10.8669	13.5955	0.323187	0.706964	0.21635	0.39078	no	No			AT3G63060
AT1G02480	AT1G02480	AT1G02480	1:515493-515566	0	0	0	0	1	1	no	0	0	0	0	1	1	no	0	0	0	0	1	1	no	0	0	0	0	1	1	no	No			AT4G01026
AT1G02490	AT1G02490	AT1G02490	1:516617-516734	2.57151	0	#NAME?	0	1	1	no	0	0	0	0	1	1	no	31.1706	9.11017	-1.77464	-9.04323	0.08545	0.42909	no	0	0	0	0	1	1	no	No			AT4G02410
AT1G02500	AT1G02500	MAT1	1:518250-520437	149.98	158.221	0.0771709	0.487145	0.3931	0.626721	no	170.37	154.081	-0.144978	-0.310598	0.59015	0.999497	no	330.955	381.495	0.205026	0.728776	0.2002	0.647748	no	225.792	208.157	-0.117324	-0.240603	0.66785	0.801541	no	No			AT4G04920
AT1G02510	AT1G02510	KCO4	1:520497-521668	0	0	0	0	1	1	no	0.117071	0	#NAME?	0	1	1	no	0	0	0	0	1	1	no	0	0	0	0	1	1	no	No			AT4G06634
AT1G02520	AT1G02520	PGP11	1:523650-528745	6.24632	11.8236	0.920595	5.50884	5e-05	0.000556246	yes	0.731573	0.784921	0.101546	0.166714	0.7703	0.999497	no	5.83595	5.10508	-0.193034	-0.729162	0.2078	0.659389	no	1.56877	3.35211	1.09543	2.33547	0.00015	0.00149523	yes				AT4G09570
AT1G02530	AT1G02530	PGP12	1:529794-534677	0.209305	0.172142	-0.282011	0	1	1	no	0.00614306	0	#NAME?	0	1	1	no	0.109692	0.111859	0.0282178	0	1	1	no	0	0.00489906	inf	0	1	1	no	No			AT4G11890
AT1G02540	AT1G02540	AT1G02540	1:534826-535699	0	0	0	0	1	1	no	0	0	0	0	1	1	no	0	0	0	0	1	1	no	0	0	0	0	1	1	no	No			AT4G15230
AT1G02550	AT1G02550	AT1G02550	1:536482-537211	0	0	0	0	1	1	no	0	0	0	0	1	1	no	0	0	0	0	1	1	no	0	0	0	0	1	1	no	No			AT4G16580
AT1G02560	AT1G02560	NCLPP5	1:537859-540109	231.371	260.771	0.172575	1.07166	0.06145	0.189976	no	79.8702	84.0732	0.0739885	0.181341	0.74935	0.999497	no	276.415	300.558	0.120805	0.447528	0.43365	0.857991	no	49.0402	54.1438	0.142829	0.35958	0.5202	0.687781	no	No			AT4G16830
AT1G02570	AT1G02570	AT1G02570	1:541334-542240	0.0185215	0	#NAME?	0	1	1	no	0	0	0	0	1	1	no	3.37265	1.3606	-1.30964	-2.6444	0.0001	0.00389475	yes	0	0.0527614	inf	0	1	1	no				AT4G17615
AT1G02575	AT1G02575	AT1G02575	1:543109-544007	0	0	0	0	1	1	no	0	0	0	0	1	1	no	0.386184	0.0997322	-1.95316	-1.59067	0.0333	0.246093	no	0	0	0	0	1	1	no	No			AT4G17788
AT1G02580	AT1G02580	MEA	1:544782-549202	0	0	0	0	1	1	no	0.0168371	0.0129936	-0.37385	0	1	1	no	0.00981928	0.0222557	1.18049	0	1	1	no	0.0313284	0.144561	2.20614	0	1	1	no	No			AT4G17870
AT1G02590	AT1G02590	AT1G02590	1:552137-552761	0	0	0	0	1	1	no	0	0	0	0	1	1	no	0	0	0	0	1	1	no	0	0	0	0	1	1	no	No			AT4G17900
AT1G02600	AT1G02600	AT1G02600	1:552137-552761	0	0	0	0	1	1	no	0	0	0	0	1	1	no	0	0	0	0	1	1	no	0	0	0	0	1	1	no	No			AT4G18620
AT1G02610	AT1G02610	AT1G02610	1:553049-555994	0.750487	0.450415	-0.736572	-1.11796	0.05395	0.174216	no	1.54581	1.55402	0.00763747	0.0100047	0.9846	0.999497	no	2.18476	2.86481	0.390965	0.845921	0.13845	0.545989	no	8.55105	18.3073	1.09825	2.2815	5e-05	0.000575167	yes				AT4G20940
AT1G02620	AT1G02620	AT1G02620	1:557091-557986	0.0979839	0.0474058	-1.04748	0	1	1	no	0.174493	0.904331	2.37368	1.75054	0.0148	0.507575	no	0.266343	0.553082	1.05421	1.04077	0.08355	0.423901	no	5.11391	55.4315	3.43821	6.5771	5e-05	0.000575167	yes				AT4G21670
AT1G02630	AT1G02630	AT1G02630	1:560609-562424	0	0.0095715	inf	0	1	1	no	0	0.0888212	inf	0	1	1	no	0.066517	0.0583997	-0.187764	0	1	1	no	0	1.19567	inf	#NAME?	5e-05	0.000575167	yes				AT4G23450
AT1G02640	AT1G02640	BXL2	1:564204-567769	97.0756	164.01	0.7566	4.66884	5e-05	0.000556246	yes	50.1467	166.733	1.73332	2.35172	5e-05	0.0137183	yes	87.5673	74.7327	-0.228651	-0.898555	0.11565	0.497683	no	204.328	870.385	2.09077	3.0341	5e-05	0.000575167	yes				AT4G23650
AT1G02650	AT1G02650	AT1G02650	1:568703-570418	2.30222	1.57114	-0.551209	-1.80691	0.00155	0.0111314	yes	0.818815	0.783672	-0.0632866	-0.0823504	0.8867	0.999497	no	1.75303	1.96735	0.166401	0.39458	0.49905	0.890704	no	1.01066	0.954517	-0.0824622	-0.111077	0.84485	0.915294	no				AT4G26080
AT1G02660	AT1G02660	AT1G02660	1:571954-574981	5.27696	3.64685	-0.533056	-2.7062	5e-05	0.000556246	yes	2.04466	0.996793	-1.0365	-1.74705	0.00265	0.2009	no	1.47594	1.68424	0.190458	0.51275	0.3718	0.822051	no	2.20254	2.82397	0.358552	0.674831	0.2373	0.415444	no				AT4G27657
AT1G02670	AT1G02670	AT1G02670	1:576045-580299	6.06392	5.18529	-0.225826	-1.14664	0.0459	0.155183	no	0.586954	0.607606	0.0498875	0.0639501	0.9151	0.999497	no	3.35446	3.02778	-0.147818	-0.44691	0.43555	0.859408	no	0.517545	0.462751	-0.161449	0	1	1	no	No			AT4G27920
AT1G02680	AT1G02680	TAF13	1:580624-582310	29.7918	26.0935	-0.191225	-1.09346	0.05845	0.183878	no	32.8333	27.345	-0.263885	-0.659082	0.2473	0.999497	no	20.6283	21.1043	0.0329103	0.119839	0.8327	0.979211	no	26.0795	22.9511	-0.184354	-0.44769	0.4221	0.603375	no	No			AT4G28600
AT1G02681	AT1G02681	AT1G02681	1:582412-582922	0.81125	0.614387	-0.400999	-0.461385	0.4529	0.67919	no	0.121523	0	#NAME?	0	1	1	no	0.279086	0.662658	1.24755	1.06677	0.08545	0.42909	no	0.420786	0.229241	-0.876222	0	1	1	no	No			AT4G32030
AT1G02690	AT1G02690	IMPA-6	1:584259-587219	16.8224	19.4782	0.211481	1.27327	0.0256	0.102027	no	10.6923	9.7127	-0.138634	-0.336272	0.55455	0.999497	no	16.8189	15.7933	-0.0907691	-0.35501	0.53905	0.906011	no	9.46057	5.76551	-0.714479	-1.66044	0.00395	0.0207796	yes				AT4G32920
AT1G02700	AT1G02700	AT1G02700	1:588328-589480	74.8856	26.07	-1.5223	-9.07244	5e-05	0.000556246	yes	209.28	154.237	-0.44029	-0.803539	0.14735	0.999497	no	1.05297	0.869642	-0.275968	-0.470675	0.4083	0.843141	no	263.457	212.052	-0.313149	-0.634043	0.2702	0.451594	no				AT4G33360
AT1G02710	AT1G02710	AT1G02710	1:589705-589996	4.94428	8.51925	0.784967	1.41394	0.01615	0.0723971	no	1.44623	1.27616	-0.180483	-0.1501	0.8289	0.999497	no	21.5715	18.3699	-0.231787	-0.508217	0.3706	0.821286	no	0	1.67329	inf	#NAME?	0.001	0.00710082	yes				AT4G33780
AT1G02720	AT1G02720	GATL5	1:591825-594236	13.1981	15.0693	0.191282	1.10956	0.05245	0.170697	no	4.67582	4.85819	0.0552012	0.114888	0.84415	0.999497	no	13.5311	13.299	-0.0249642	-0.0957311	0.8666	0.984403	no	3.00552	2.12952	-0.49709	-0.906012	0.1182	0.258366	no	No			AT4G33950
AT1G02730	AT1G02730	ATCSLD5	1:594572-598657	1.9218	4.7479	1.30483	6.54946	5e-05	0.000556246	yes	0.0923651	0.0811598	-0.186583	0	1	1	no	12.9166	14.9386	0.209819	0.850559	0.1383	0.545501	no	0.118259	0.37163	1.65192	0	1	1	no				AT4G34000
AT1G02740	AT1G02740	AT1G02740	1:599415-602038	12.2828	10.1904	-0.269434	-1.42603	0.0123	0.0589772	no	42.6051	38.0195	-0.164287	-0.410334	0.4702	0.999497	no	6.7806	6.469	-0.0678703	-0.217125	0.70105	0.954114	no	33.7948	36.2542	0.101348	0.252222	0.6598	0.796255	no	No			AT4G34220
AT1G02750	AT1G02750	AT1G02750	1:602496-604292	16.8574	16.4715	-0.0334075	-0.170142	0.7624	0.888971	no	17.8054	15.1635	-0.23172	-0.529957	0.3608	0.999497	no	25.0704	29.9986	0.258913	0.954731	0.0953	0.450133	no	24.8085	22.8972	-0.115661	-0.273861	0.6291	0.774149	no	No			AT4G34990
AT1G02760	AT1G02760	AT1G02760	1:604401-604474	0	0	0	0	1	1	no	0	0	0	0	1	1	no	0	0	0	0	1	1	no	0	0	0	0	1	1	no	No			AT4G35790
AT1G02770	AT1G02770	AT1G02770	1:604872-606693	2.68638	1.70193	-0.658494	-2.02744	0.00095	0.00735789	yes	45.6757	39.785	-0.199202	-0.503029	0.3817	0.999497	no	1.28042	1.39649	0.125186	0.252503	0.6591	0.944385	no	43.3036	37.8025	-0.196004	-0.494301	0.3828	0.568093	no				AT4G35987
AT1G02780	AT1G02780	emb2386	1:607807-609465	2489.78	2204.3	-0.1757	-0.934406	0.10305	0.269904	no	1557.91	1514.25	-0.0410081	-0.0647493	0.90385	0.999497	no	1409.74	1243.59	-0.180925	-0.555253	0.3334	0.789922	no	1055.76	813.031	-0.376904	-0.683612	0.22245	0.397841	no	No			AT4G37790
AT1G02790	AT1G02790	PGA4	1:610390-612324	0.0147647	0	#NAME?	0	1	1	no	0	0	0	0	1	1	no	0	0	0	0	1	1	no	0	0.0127663	inf	0	1	1	no	No			AT5G01520
AT1G02800	AT1G02800	ATCEL2	1:613215-616191	0.350674	0.374892	0.0963437	0	1	1	no	0	0	0	0	1	1	no	0.582689	0.595944	0.0324501	0.0585339	0.921	0.99111	no	0	0	0	0	1	1	no	No			AT5G01540
AT1G02810	AT1G02810	AT1G02810	1:618264-620480	14.7501	16.3925	0.152309	0.90364	0.1133	0.287507	no	22.5007	19.6502	-0.195424	-0.430389	0.44435	0.999497	no	7.8451	5.0452	-0.636881	-2.18861	0.00015	0.00536871	yes	15.8231	19.3931	0.293511	0.733312	0.20685	0.379621	no				AT5G01550
AT1G02813	AT1G02813	AT1G02813	1:620677-621289	0.333394	0.225128	-0.566478	0	1	1	no	0.0283665	0	#NAME?	0	1	1	no	0.0249586	0.0553639	1.14941	0	1	1	no	0.0749553	0.0452443	-0.728292	0	1	1	no	No			AT5G01560
AT1G02816	AT1G02816	AT1G02816	1:621460-622469	43.0059	31.0744	-0.468807	-2.80225	5e-05	0.000556246	yes	41.8078	39.5021	-0.0818439	-0.205432	0.7206	0.999497	no	26.6939	25.4969	-0.0661916	-0.253444	0.6613	0.944681	no	62.4956	86.4018	0.467308	1.08	0.0587	0.156259	no				AT5G01810
AT1G02820	AT1G02820	AT1G02820	1:623764-624475	0.546939	0.800838	0.550131	0.709733	0.25355	0.480355	no	0.0563221	0.0655756	0.219459	0	1	1	no	0.574973	1.06493	0.889191	1.10196	0.061	0.353221	no	0	0	0	0	1	1	no	No			AT5G01860
AT1G02830	AT1G02830	AT1G02830	1:625144-625608	0.095567	0.0696547	-0.456293	0	1	1	no	0.190846	0.151855	-0.329713	0	1	1	no	0.0632355	0.157783	1.31913	0	1	1	no	0	0	0	0	1	1	no	No			AT5G03280
AT1G02840	AT1G02840	SR34	1:626740-629819	110.857	96.6395	-0.19801	-1.23034	0.0337	0.124416	no	69.7687	74.1777	0.0884065	0.219152	0.7027	0.999497	no	95.3559	101.2	0.0858206	0.340533	0.55005	0.908382	no	72.5402	56.0549	-0.371941	-0.914077	0.11175	0.247783	no	No			AT5G05220
AT1G02850	AT1G02850	BGLU11	1:630504-633259	168.771	123.286	-0.453056	-2.84054	5e-05	0.000556246	yes	75.6649	69.9352	-0.113605	-0.273343	0.6394	0.999497	no	27.7658	32.418	0.223489	0.90035	0.11515	0.496758	no	43.3369	50.644	0.224796	0.554506	0.33395	0.519595	no				AT5G05440
AT1G02860	AT1G02860	NLA	1:635143-638677	11.2264	11.9633	0.0917126	0.264931	0.64235	0.820443	no	16.5074	19.452	0.236812	0.299927	0.61185	0.999497	no	9.86558	13.6787	0.47146	1.02708	0.07545	0.401195	no	12.6377	26.353	1.06023	1.84653	0.00315	0.0173986	yes				AT5G05860
AT1G02870	AT1G02870	AT1G02870	1:635143-638677	86.5628	76.5388	-0.177555	-0.972053	0.0886	0.244429	no	66.5355	62.5134	-0.0899583	-0.162325	0.7742	0.999497	no	54.2573	54.4922	0.00623481	0.0209627	0.973	0.994706	no	37.8293	16.8507	-1.16669	-1.43079	0.02045	0.0717642	no	No			AT5G06100
AT1G02880	AT1G02880	TPK1	1:642751-644903	26.7301	23.8857	-0.162319	-0.953365	0.10035	0.26585	no	22.6276	21.4837	-0.0748416	-0.182992	0.7542	0.999497	no	16.8301	16.685	-0.0124877	-0.046274	0.9399	0.992993	no	22.5934	30.2014	0.418717	1.039	0.07095	0.179035	no	No			AT5G08335
AT1G02890	AT1G02890	AT1G02890	1:645091-651907	25.4832	24.1233	-0.079121	-0.496759	0.38575	0.619283	no	28.9843	27.1563	-0.0939863	-0.225479	0.69675	0.999497	no	25.0348	25.1596	0.0071741	0.0292096	0.9574	0.993641	no	27.7487	38.9027	0.48745	1.14513	0.04845	0.135627	no	No			AT5G08520
AT1G02900	AT1G02900	ATRALF1	1:653764-654343	0.121112	0.0650098	-0.897614	0	1	1	no	5.66632	9.8903	0.803602	1.12062	0.0737	0.999497	no	59.4543	50.0813	-0.247508	-0.923583	0.1085	0.48158	no	4.05396	19.4367	2.26138	3.41444	5e-05	0.000575167	yes				AT5G10720
AT1G02910	AT1G02910	LPA1	1:655576-658148	25.4744	27.6228	0.116812	0.712184	0.2114	0.427489	no	9.28779	8.83972	-0.0713343	-0.164638	0.77525	0.999497	no	41.2441	45.3003	0.135332	0.552952	0.3343	0.790673	no	9.40893	10.2387	0.121925	0.286043	0.61895	0.767405	no	No			AT5G10940
AT1G02920	AT1G02920	GST11	1:658656-659771	2.33414	1.43675	-0.700078	-1.76701	0.0038	0.0234996	yes	1.50194	0.928846	-0.693316	-0.798852	0.173	0.999497	no	2.63148	1.64694	-0.676083	-1.37155	0.0192	0.17738	no	0.567201	4.68612	3.04646	3.42249	5e-05	0.000575167	yes				AT5G10970
AT1G02930	AT1G02930	ATGSTF6	1:661176-662456	18.4974	13.8227	-0.420282	-2.09762	0.00025	0.00235788	yes	7.9226	5.6477	-0.48831	-0.843213	0.1449	0.999497	no	15.0729	21.43	0.507677	1.81624	0.00135	0.0286551	yes	3.80432	7.82934	1.04125	1.84617	0.00125	0.00849498	yes				AT5G11260
AT1G02940	AT1G02940	ATGSTF5	1:663078-664128	0.0229069	0.0404216	0.819345	0	1	1	no	0	0	0	0	1	1	no	1.29508	1.43562	0.148632	0.252458	0.6619	0.944681	no	0	0	0	0	1	1	no	No			AT5G11270
AT1G02950	AT1G02950	GSTF4	1:665151-666452	0.809075	3.59067	2.14991	4.50266	5e-05	0.000556246	yes	0	0	0	0	1	1	no	1.01623	0.961173	-0.080359	-0.115229	0.83695	0.980215	no	0	0	0	0	1	1	no				AT5G11310
AT1G02952	AT1G02952	AT1G02952	1:665151-666452	0	0.0650155	inf	0	1	1	no	0	0	0	0	1	1	no	0	0.221923	inf	0	1	1	no	0	0	0	0	1	1	no	No			AT5G13530
AT1G02960	AT1G02960	AT1G02960	1:666871-669837	23.3274	20.2068	-0.207184	-1.24514	0.03	0.114464	no	9.10171	8.34037	-0.126025	-0.28864	0.61745	0.999497	no	19.7052	18.7564	-0.0711923	-0.277332	0.6243	0.933303	no	12.8582	12.184	-0.0776925	-0.186258	0.7447	0.852674	no	No			AT5G13610
AT1G02965	AT1G02965	AT1G02965	1:671660-672814	0.0608039	0	#NAME?	0	1	1	no	0	0	0	0	1	1	no	0.0356123	0.0403582	0.180486	0	1	1	no	0	0	0	0	1	1	no	No			AT5G13680
AT1G02970	AT1G02970	WEE1	1:673305-676378	2.62104	2.82678	0.109018	0.439149	0.44715	0.675168	no	0.85084	1.08758	0.354156	0.514009	0.37405	0.999497	no	4.50962	4.12334	-0.129192	-0.409617	0.4673	0.875276	no	0.256892	0.531266	1.04827	0	1	1	no	No			AT5G14010
AT1G02980	AT1G02980	CUL2	1:677868-681310	0.036788	0.0757812	1.0426	0	1	1	no	0.011162	0.00622635	-0.842138	0	1	1	no	0.0205586	0.0243118	0.241919	0	1	1	no	0.00747145	0.0484808	2.69795	0	1	1	no	No			AT5G15190
AT1G02990	AT1G02990	AT1G02990	1:681395-687315	5.78332	5.3187	-0.120824	-0.706083	0.2151	0.43255	no	5.31286	5.27118	-0.0113627	-0.0287458	0.9586	0.999497	no	4.33915	3.65091	-0.249154	-0.939399	0.1052	0.474028	no	4.32108	5.17107	0.259069	0.642276	0.262	0.442003	no	No			AT5G18190
AT1G03000	AT1G03000	PEX6	1:687889-692560	21.6776	21.457	-0.0147599	-0.0922971	0.8708	0.943753	no	15.1816	15.3027	0.0114611	0.0292709	0.9596	0.999497	no	15.4684	15.8305	0.0333852	0.1354	0.8085	0.975296	no	11.0977	13.6431	0.297912	0.754236	0.1786	0.344521	no	No			AT5G19680
AT1G03010	AT1G03010	AT1G03010	1:693479-696382	0	0	0	0	1	1	no	0	0	0	0	1	1	no	0.400556	0.307794	-0.380039	-0.617107	0.28445	0.744008	no	0	0	0	0	1	1	no	No			AT5G20270
AT1G03020	AT1G03020	AT1G03020	1:698206-698515	0	0	0	0	1	1	no	0	0	0	0	1	1	no	0	0.619206	inf	#NAME?	0.0017	0.0336098	yes	0	0	0	0	1	1	no				AT5G20720
AT1G03022	AT1G03022	AT1G03022	1:699120-699246	0	0	0	0	1	1	no	0	0	0	0	1	1	no	0	0	0	0	1	1	no	0	0	0	0	1	1	no	No			AT5G20910
AT1G03030	AT1G03030	AT1G03030	1:701477-703864	26.0505	21.953	-0.246894	-1.46868	0.0108	0.0533205	no	37.3622	36.3989	-0.037683	-0.0953256	0.86475	0.999497	no	19.9555	22.3018	0.160372	0.623003	0.27595	0.736403	no	30.1463	19.2975	-0.643568	-1.61631	0.005	0.0250072	yes				AT5G22090
AT1G03040	AT1G03040	AT1G03040	1:703905-706631	37.5132	34.9753	-0.101062	-0.627205	0.27555	0.505672	no	27.6661	25.7596	-0.10301	-0.261783	0.6555	0.999497	no	33.7589	35.24	0.0619467	0.251712	0.6626	0.945095	no	27.9263	30.1302	0.109586	0.277493	0.63375	0.777487	no	No			AT5G23320
AT1G03050	AT1G03050	AT1G03050	1:707725-711803	0	0	0	0	1	1	no	0	0	0	0	1	1	no	0.037402	0.0311303	-0.264795	0	1	1	no	0	0	0	0	1	1	no	No			AT5G23580
AT1G03055	AT1G03055	AT1G03055	1:707725-711803	1.41773	1.42765	0.0100523	0.0229797	0.9678	0.986607	no	0.0324795	0.11153	1.77983	0	1	1	no	4.9793	6.95547	0.482204	1.33647	0.02045	0.184735	no	0	0.0668341	inf	0	1	1	no	No			AT5G25160
AT1G03060	AT1G03060	SPI	1:712472-726891	8.90087	8.6185	-0.0465091	-0.292761	0.61175	0.799438	no	6.14793	5.76824	-0.0919687	-0.232496	0.68495	0.999497	no	5.37086	4.65324	-0.206918	-0.841534	0.1434	0.556939	no	4.08961	4.3553	0.0908057	0.229387	0.6845	0.812314	no	No			AT5G26920
AT1G03070	AT1G03070	AT1G03070	1:729900-731557	0.802008	0.566484	-0.501582	-0.813463	0.1233	0.303627	no	0.45885	0.408822	-0.166549	-0.154382	0.78645	0.999497	no	1.35246	0.474226	-1.51194	-2.29063	0.00035	0.0107639	yes	1.14149	0.479435	-1.25151	-1.26404	0.0326	0.10099	no				AT5G35980
AT1G03080	AT1G03080	AT1G03080	1:731610-738056	19.9792	18.8001	-0.0877567	-0.552573	0.3301	0.565506	no	13.0863	11.5067	-0.185575	-0.46004	0.4226	0.999497	no	12.7793	11.5801	-0.142166	-0.579817	0.31575	0.772135	no	12.7611	14.6759	0.201703	0.497528	0.38335	0.568469	no	No			AT5G37540
AT1G03090	AT1G03090	MCCA	1:739678-746479	13.4089	12.9762	-0.0473262	-0.241781	0.6727	0.839384	no	6.53713	6.09664	-0.100644	-0.188664	0.75285	0.999497	no	12.7535	16.5251	0.373764	1.35036	0.0196	0.179795	no	5.50458	4.1808	-0.396851	-0.797487	0.16615	0.327873	no	No			AT5G37740
AT1G03100	AT1G03100	AT1G03100	1:739678-746479	5.73783	5.64592	-0.0232964	-0.077025	0.88975	0.952376	no	4.42429	3.99342	-0.147821	-0.216864	0.70785	0.999497	no	3.58927	3.58098	-0.00333848	-0.00576995	0.99295	0.99737	no	2.36182	1.40041	-0.754045	-0.895514	0.12455	0.268036	no	No			AT5G40280
AT1G03103	AT1G03103	AT1G03103	1:747196-748057	0.984005	0.539652	-0.866635	-1.07946	0.057	0.181042	no	0.174036	0.212534	0.288306	0	1	1	no	0	0	0	0	1	1	no	0.289391	0.308714	0.0932519	0	1	1	no	No			AT5G40440
AT1G03106	AT1G03106	AT1G03106	1:748101-749034	152.444	98.7516	-0.626408	-3.92398	5e-05	0.000556246	yes	463.244	436.395	-0.0861382	-0.179355	0.74625	0.999497	no	61.7234	91.2943	0.564708	2.21978	0.0001	0.00389475	yes	1662.39	579.396	-1.52064	-2.74608	5e-05	0.000575167	yes				AT5G41560
AT1G03110	AT1G03110	TRM82	1:749245-751963	18.9561	18.2214	-0.0570273	-0.336736	0.5537	0.755875	no	10.0666	10.4418	0.0527889	0.123729	0.8317	0.999497	no	15.1462	13.6682	-0.148132	-0.563501	0.3245	0.781382	no	5.05651	3.61094	-0.485768	-0.967432	0.09345	0.218316	no	No			AT5G41790
AT1G03120	AT1G03120	ATRAB28	1:752270-753140	22.0552	7.19957	-1.61514	-6.13622	5e-05	0.000556246	yes	81.6303	46.9791	-0.797087	-1.64324	0.00465	0.287054	no	2.03008	1.94533	-0.0615287	-0.101245	0.8583	0.983664	no	92.7798	59.1681	-0.648991	-1.39495	0.01575	0.05926	no				AT5G43410
AT1G03130	AT1G03130	PSAD-2	1:753306-754198	24.3265	37.2653	0.615304	3.53284	5e-05	0.000556246	yes	1.60607	1.38739	-0.211163	-0.268793	0.64155	0.999497	no	238.008	267.651	0.169344	0.668487	0.24805	0.70868	no	2.02766	6.56728	1.69548	2.58257	5e-05	0.000575167	yes				AT5G45830
AT1G03140	AT1G03140	AT1G03140	1:754370-756303	45.3279	44.8821	-0.0142592	-0.0889238	0.8746	0.945143	no	37.4467	36.2891	-0.0453043	-0.11584	0.83955	0.999497	no	46.6717	51.7431	0.148819	0.609646	0.27565	0.736015	no	37.4262	41.738	0.157312	0.396818	0.4869	0.659575	no	No			AT5G45860
AT1G03150	AT1G03150	AT1G03150	1:756413-758612	57.9691	55.7097	-0.0573561	-0.345446	0.5492	0.752468	no	34.0624	38.7084	0.184466	0.454626	0.4295	0.999497	no	48.2738	47.6787	-0.0178952	-0.0699735	0.9053	0.989753	no	29.7	35.9267	0.274592	0.664033	0.2522	0.431932	no	No			AT5G45870
AT1G03160	AT1G03160	FZL	1:761281-766158	26.9891	27.9867	0.0523689	0.329012	0.55695	0.758433	no	9.59804	9.6997	0.015199	0.0387333	0.94535	0.999497	no	23.18	22.1995	-0.062356	-0.255623	0.65865	0.944269	no	9.10813	11.0927	0.284382	0.712027	0.2153	0.389413	no	No			AT5G46590
AT1G03170	AT1G03170	AT1G03170	1:769631-770684	0.08385	0.159988	0.932081	0	1	1	no	0.055699	0.0637408	0.194564	0	1	1	no	0.282792	0.142541	-0.988361	0	1	1	no	0.091946	0.083167	-0.144777	0	1	1	no	No			AT5G46790
AT1G03180	AT1G03180	AT1G03180	1:773410-775344	10.8904	12.0622	0.147436	0.75448	0.1909	0.402353	no	2.03259	1.7261	-0.235807	-0.348094	0.55135	0.999497	no	11.503	10.6268	-0.114309	-0.388489	0.4939	0.887516	no	2.25723	2.79366	0.307602	0.482165	0.40045	0.584385	no	No			AT5G46845
AT1G03190	AT1G03190	ATXPD	1:775526-780062	10.9737	10.1582	-0.111396	-0.658055	0.2467	0.472568	no	5.44063	5.63235	0.0499638	0.116795	0.8421	0.999497	no	7.26638	6.68136	-0.121094	-0.4528	0.42695	0.8547	no	4.95865	5.24327	0.0805217	0.18603	0.746	0.853483	no	No			AT5G47670
AT1G03200	AT1G03200	AT1G03200	1:780601-781285	0.418967	0.997376	1.2513	0.973763	0.13345	0.318781	no	0.923519	0.442829	-1.06039	-0.902433	0.2442	0.999497	no	0.726314	1.00542	0.469131	0.494154	0.4009	0.838771	no	4.41772	2.63376	-0.746175	-0.857054	0.1445	0.297004	no	No			AT5G47710
AT1G03210	AT1G03210	AT1G03210	1:782947-784240	14.9515	13.2207	-0.177492	-0.880249	0.12075	0.299816	no	8.45282	7.79885	-0.11617	-0.220838	0.6952	0.999497	no	15.8851	15.1685	-0.0665954	-0.227424	0.6857	0.950329	no	19.1202	22.3264	0.22365	0.526859	0.36105	0.54728	no	No			AT5G48890
AT1G03220	AT1G03220	AT1G03220	1:787121-788651	173.535	130.472	-0.411485	-2.57595	5e-05	0.000556246	yes	159.492	157.023	-0.0225011	-0.0496805	0.92955	0.999497	no	65.7891	63.7793	-0.0447609	-0.182368	0.7531	0.967366	no	89.969	122.726	0.447939	0.878613	0.1197	0.260753	no				AT5G49470
AT1G03230	AT1G03230	AT1G03230	1:790090-791592	175.166	142.86	-0.294117	-1.84134	0.0015	0.0108333	yes	122.789	134.903	0.135739	0.311878	0.5851	0.999497	no	66.7083	55.4478	-0.266736	-1.08634	0.0564	0.338482	no	88.5305	107.057	0.274132	0.64586	0.25765	0.437703	no				AT5G52300
AT1G03240	AT1G03240	AT1G03240	1:792221-792986	1.26657	1.09486	-0.210181	-0.289573	0.6184	0.803358	no	1.15736	0.790137	-0.550658	-0.489854	0.40195	0.999497	no	0.122903	0.0427308	-1.52417	0	1	1	no	1.13141	1.61763	0.515765	0.440724	0.44495	0.624196	no	No			AT5G53160
AT1G03250	AT1G03250	AT1G03250	1:793352-795376	19.9127	19.8426	-0.00508737	-0.0291601	0.9586	0.982711	no	31.6861	35.4291	0.161087	0.407232	0.4808	0.999497	no	17.4148	18.2978	0.0713603	0.267722	0.6471	0.941158	no	18.8367	22.073	0.228735	0.54781	0.33395	0.519595	no	No			AT5G57050
AT1G03260	AT1G03260	AT1G03260	1:795531-798463	8.76995	9.20342	0.0696013	0.352714	0.52985	0.738915	no	7.08744	5.99709	-0.241003	-0.499863	0.3708	0.999497	no	8.85386	8.6779	-0.0289616	-0.0985339	0.86495	0.984299	no	9.03568	10.2321	0.179392	0.407593	0.46965	0.645825	no	No			AT5G57520
AT1G03270	AT1G03270	AT1G03270	1:799190-802436	5.84522	4.34982	-0.426301	-1.92019	0.0009	0.00705338	yes	7.85169	5.16453	-0.604366	-1.19648	0.03635	0.791597	no	4.06972	3.59821	-0.177652	-0.514694	0.3627	0.815211	no	6.86505	1.98284	-1.7917	-3.26328	5e-05	0.000575167	yes				AT5G58430
AT1G03280	AT1G03280	AT1G03280	1:803034-807066	25.4577	23.2461	-0.131111	-0.806612	0.15325	0.348927	no	21.7664	20.7213	-0.0709835	-0.182133	0.74725	0.999497	no	24.2691	24.4845	0.0127502	0.0514471	0.928	0.991756	no	20.9597	20.8906	-0.00476772	-0.0121325	0.98335	0.99151	no	No			AT5G58670
AT1G03290	AT1G03290	AT1G03290	1:807360-810868	3.25648	4.87919	0.583328	2.62185	5e-05	0.000556246	yes	3.28025	3.7229	0.182621	0.361376	0.53075	0.999497	no	8.18308	7.65125	-0.0969495	-0.34437	0.5512	0.90899	no	4.34391	9.6199	1.14703	2.61409	5e-05	0.000575167	yes				AT5G58950
AT1G03300	AT1G03300	DUF1	1:811032-813086	7.31533	7.71567	0.0768676	0.414842	0.4693	0.692236	no	4.25596	3.91221	-0.121499	-0.250864	0.6601	0.999497	no	5.45924	5.71749	0.0666829	0.22779	0.69605	0.952751	no	4.01688	1.7384	-1.20832	-2.27997	0.0002	0.00190453	yes				AT5G59220
AT1G03310	AT1G03310	ISA2	1:813470-816749	14.1504	15.3739	0.119636	0.735536	0.19935	0.413201	no	12.5185	13.2153	0.0781491	0.200411	0.72245	0.999497	no	20.9314	22.6901	0.116397	0.480069	0.398	0.837854	no	9.40574	11.4414	0.282655	0.706401	0.21605	0.390401	no	No			AT5G60410
AT1G03320	AT1G03320	AT1G03320	1:817026-817767	1.32607	1.13279	-0.227271	-0.407737	0.48515	0.705222	no	0.234027	0.294518	0.331681	0	1	1	no	5.00663	5.92227	0.242311	0.574641	0.32355	0.780543	no	0.135372	0.25721	0.926017	0	1	1	no	No			AT5G60870
AT1G03330	AT1G03330	AT1G03330	1:817982-819563	73.7907	68.1353	-0.115036	-0.70233	0.2204	0.439044	no	74.2292	74.6355	0.00787361	0.0202407	0.9714	0.999497	no	61.139	59.7428	-0.0333283	-0.131294	0.8144	0.977035	no	71.6188	53.23	-0.428098	-1.08606	0.05755	0.153981	no	No			AT5G61820
AT1G03340	AT1G03340	AT1G03340	1:819661-821317	1.12038	1.22082	0.123864	0.31176	0.58485	0.779339	no	50.2335	53.9969	0.104228	0.264792	0.64105	0.999497	no	2.22676	2.34711	0.075944	0.180347	0.7585	0.968538	no	46.8883	47.8704	0.0299053	0.0740009	0.8938	0.944313	no	No			AT5G62470
AT1G03350	AT1G03350	AT1G03350	1:822637-824393	21.6353	23.3547	0.110327	0.671266	0.2423	0.466804	no	36.8317	39.9471	0.117142	0.296649	0.60205	0.999497	no	24.8	24.4539	-0.0202771	-0.0817081	0.8879	0.987523	no	33.5618	42.5094	0.340962	0.849346	0.14215	0.293537	no	No			AT5G62880
AT1G03360	AT1G03360	ATRRP4	1:824536-826358	49.2099	48.7371	-0.0139271	-0.0865582	0.8766	0.946182	no	23.7454	21.1781	-0.165078	-0.415521	0.4736	0.999497	no	33.1397	32.0119	-0.0499547	-0.20028	0.73135	0.962969	no	16.7571	8.08442	-1.05156	-2.39329	0.00015	0.00149523	yes				AT5G63130
AT1G03365	AT1G03365	AT1G03365	1:826568-830383	11.9502	11.2029	-0.0931573	-0.560141	0.3272	0.561996	no	8.41393	7.86234	-0.0978217	-0.243896	0.6679	0.999497	no	9.10799	8.68541	-0.0685391	-0.264792	0.6441	0.940711	no	7.53152	7.11363	-0.082356	-0.202857	0.72095	0.836471	no	No			AT5G63470
AT1G03370	AT1G03370	AT1G03370	1:830626-835361	4.52114	4.43757	-0.0269155	-0.149342	0.79625	0.907765	no	2.07115	1.43403	-0.530361	-1.03529	0.076	0.999497	no	5.88706	5.47714	-0.104124	-0.396806	0.4853	0.884879	no	1.5767	2.1892	0.473493	0.967199	0.0896	0.211874	no	No			AT5G63910
AT1G03380	AT1G03380	ATATG18G	1:835784-840940	10.1102	8.92366	-0.180108	-1.09209	0.0574	0.18189	no	12.5889	9.64966	-0.3836	-0.970033	0.08825	0.999497	no	8.31385	8.15109	-0.0285224	-0.11281	0.84215	0.981501	no	10.7352	11.0655	0.0437102	0.110012	0.85155	0.919435	no	No			AT5G63980
AT1G03390	AT1G03390	AT1G03390	1:841032-842418	0.0363065	0.0725149	0.998048	0	1	1	no	0.0209418	0.0685942	1.7117	0	1	1	no	0.0188692	0.0551043	1.54613	0	1	1	no	0.0677209	0.0712778	0.0738505	0	1	1	no	No			AT5G64750
AT1G03400	AT1G03400	AT1G03400	1:842746-844190	0.251493	0.389412	0.630782	0.876932	0.13875	0.326915	no	5.10996	5.2094	0.0278032	0.0524099	0.9289	0.999497	no	0.820427	1.23188	0.586409	1.07976	0.0602	0.351234	no	5.60857	6.09558	0.120131	0.240287	0.677	0.8073	no	No			AT5G65310
AT1G03410	AT1G03410	2A6	1:844435-847739	2.71461	3.7562	0.468528	1.50523	0.01005	0.050371	no	0.850507	0.999036	0.232214	0.21062	0.7134	0.999497	no	5.50559	5.19993	-0.0824041	-0.196936	0.7346	0.964339	no	2.3767	3.97887	0.743401	1.03608	0.0738	0.18394	no	No			AT5G66070
AT1G03420	AT1G03420	Sadhu4-2	1:844435-847739	13.041	14.1997	0.122811	0.510051	0.3702	0.604817	no	9.78221	11.58	0.2434	0.491446	0.3985	0.999497	no	16.3354	17.6356	0.110488	0.286242	0.6192	0.932401	no	10.7735	13.9185	0.369514	0.641091	0.27215	0.453583	no	No			AT5G66880
AT1G03430	AT1G03430	AHP5	1:847872-849500	16.844	15.6656	-0.104628	-0.56258	0.32655	0.561182	no	14.7373	15.1439	0.0392604	0.0902311	0.87585	0.999497	no	21.5452	22.5254	0.0641874	0.241477	0.67235	0.946901	no	17.7272	23.8158	0.425953	1.01888	0.0751	0.186507	no	No
AT1G03440	AT1G03440	AT1G03440	1:852365-854032	1.80963	1.39789	-0.372445	-1.18589	0.038	0.135484	no	4.93661	3.7364	-0.40187	-0.783489	0.17245	0.999497	no	5.84659	7.58547	0.375643	1.27072	0.0266	0.215615	no	5.33759	2.91324	-0.873567	-1.72181	0.00405	0.0211959	yes
AT1G03445	AT1G03445	BSU1	1:854409-859701	0.0378409	0.0660668	0.803978	0	1	1	no	0.00939457	0	#NAME?	0	1	1	no	0.181335	0.497729	1.4567	2.39647	0.0002	0.00685116	yes	0	0.00707504	inf	0	1	1	no
AT1G03457	AT1G03457	AT1G03457	1:860787-864125	4.79945	5.77919	0.267999	1.27865	0.02565	0.102099	no	0.0653353	0.0268101	-1.28509	0	1	1	no	13.151	13.5743	0.0457032	0.174274	0.7622	0.968538	no	0.0835861	0.142777	0.772434	0	1	1	no	No
AT1G03470	AT1G03470	AT1G03470	1:865914-867733	15.1741	15.7851	0.0569467	0.313149	0.5865	0.78053	no	21.5885	15.811	-0.449336	-1.06466	0.0639	0.980031	no	25.4298	31.3798	0.303319	1.18473	0.03985	0.275749	no	38.1435	15.8149	-1.27015	-3.10101	5e-05	0.000575167	yes
AT1G03475	AT1G03475	LIN2	1:869050-871211	169.44	202.839	0.25956	1.61946	0.0058	0.0328833	yes	45.3782	45.7959	0.0132195	0.0335887	0.95305	0.999497	no	221.235	230.193	0.0572681	0.214576	0.7069	0.956313	no	30.3826	31.5779	0.0556681	0.141424	0.80465	0.891673	no
AT1G03490	AT1G03490	NAC006	1:871873-872906	0	0	0	0	1	1	no	0	0	0	0	1	1	no	0	0	0	0	1	1	no	0	0	0	0	1	1	no	No
AT1G03495	AT1G03495	AT1G03495	1:873183-874935	16.75	12.3446	-0.440286	-2.5552	5e-05	0.000556246	yes	8.56973	7.95788	-0.106866	-0.249643	0.6577	0.999497	no	7.85073	8.36462	0.0914736	0.321902	0.57915	0.920742	no	12.2735	6.10926	-1.00648	-2.31806	5e-05	0.000575167	yes
AT1G03502	AT1G03502	AT1G03502	1:875357-875471	0	0	0	0	1	1	no	0	0	0	0	1	1	no	0	0	0	0	1	1	no	0	0	0	0	1	1	no	No
AT1G03506	AT1G03506	AT1G03506	1:875517-875604	0	0	0	0	1	1	no	12.7656	13.7303	0.105092	0.660904	0.754	0.999497	no	22.931	34.7692	0.600511	0.285438	0.53405	0.904196	no	212.299	102.482	-1.05073	-1.50222	0.2093	0.382571	no	No
AT1G03510	AT1G03510	AT1G03510	1:876257-877547	5.45101	5.43971	-0.00299473	-0.0131661	0.98575	0.994005	no	3.90056	3.48335	-0.163204	-0.289942	0.61775	0.999497	no	4.02726	4.84949	0.268034	0.769895	0.1804	0.617974	no	1.46816	1.22965	-0.255759	-0.356615	0.54635	0.708657	no	No
AT1G03515	AT1G03515	AT1G03515	1:877647-877719	0	0	0	0	1	1	no	0	0	0	0	1	1	no	0	0	0	0	1	1	no	0	0	0	0	1	1	no	No
AT1G03520	AT1G03520	AT1G03520	1:877861-880158	7.39058	7.37451	-0.00314195	-0.0153542	0.9786	0.991547	no	6.36314	5.83097	-0.126001	-0.264796	0.6521	0.999497	no	9.4827	9.50963	0.00409157	0.0138056	0.9815	0.995698	no	8.19925	7.99752	-0.0359389	-0.0801008	0.88995	0.942549	no	No
AT1G03530	AT1G03530	ATNAF1	1:880495-883391	19.1798	18.6425	-0.0409943	-0.25321	0.662	0.832872	no	19.1629	16.7214	-0.196621	-0.505663	0.36735	0.999497	no	10.4457	10.4871	0.00570502	0.0220586	0.96675	0.994487	no	8.62075	3.71823	-1.2132	-2.80445	5e-05	0.000575167	yes
AT1G03540	AT1G03540	AT1G03540	1:883781-885611	2.62134	3.08066	0.232932	0.944556	0.10285	0.269712	no	0.908434	0.865533	-0.0697937	-0.0985597	0.86655	0.999497	no	1.32091	1.35026	0.0317067	0.0731495	0.90245	0.989753	no	0.42825	0.370758	-0.207975	0	1	1	no	No
AT1G03545	AT1G03545	AT1G03545	1:885622-887956	2.68849	2.63981	-0.0263598	-0.044257	0.93605	0.97357	no	1.077	1.42029	0.399173	0.285505	0.62185	0.999497	no	1.66624	1.72557	0.0504765	0.0500802	0.92885	0.991756	no	0.77829	0.695692	-0.161861	-0.0697685	0.924	0.960262	no	No
AT1G03550	AT1G03550	AT1G03550	1:885622-887956	18.9356	15.7895	-0.262138	-1.35881	0.0192	0.0824407	no	7.87824	7.3148	-0.107054	-0.215717	0.70175	0.999497	no	17.4287	17.4508	0.0018331	0.00667988	0.98795	0.997038	no	15.3925	22.7151	0.561424	1.35215	0.0191	0.0686605	no	No
AT1G03560	AT1G03560	AT1G03560	1:890155-892410	7.82464	7.12132	-0.13588	-0.748887	0.1892	0.399826	no	10.8785	11.0592	0.0237729	0.0598411	0.9169	0.999497	no	5.92941	6.27042	0.0806728	0.286716	0.61975	0.93268	no	7.67427	7.23337	-0.0853623	-0.2047	0.7195	0.835631	no	No
AT1G03570	AT1G03570	AT1G03570	1:892513-892585	0	0	0	0	1	1	no	0	0	0	0	1	1	no	0	0	0	0	1	1	no	0	0	0	0	1	1	no	No
AT1G03580	AT1G03580	AT1G03580	1:892846-894052	0.501467	0.589596	0.233573	0.404516	0.48005	0.700643	no	0.321047	0.239919	-0.42024	0	1	1	no	1.14805	2.02142	0.816178	1.69589	0.00385	0.0605471	no	0.137889	0.0655349	-1.07317	0	1	1	no	No
AT1G03590	AT1G03590	AT1G03590	1:894253-897518	22.7016	21.5735	-0.0735384	-0.450795	0.4288	0.65907	no	12.212	13.5062	0.145322	0.351148	0.54245	0.999497	no	24.7324	24.8615	0.00751043	0.0304366	0.9533	0.993206	no	8.8938	14.5272	0.707885	1.6931	0.00325	0.0177802	yes
AT1G03600	AT1G03600	PSB27	1:898875-899655	152.39	145.136	-0.0703646	-0.442532	0.43735	0.66668	no	72.9509	69.8853	-0.0619371	-0.154322	0.78935	0.999497	no	272.959	325.951	0.255973	1.01271	0.07505	0.400257	no	60.2194	53.1326	-0.18063	-0.39174	0.48825	0.660765	no	No
AT1G03610	AT1G03610	AT1G03610	1:900886-903003	7.56323	7.19056	-0.0728979	-0.37481	0.5195	0.730704	no	35.3352	30.56	-0.20946	-0.531307	0.3499	0.999497	no	12.7052	14.3179	0.172403	0.654365	0.25765	0.71766	no	38.9369	46.3102	0.250193	0.532498	0.3484	0.534606	no	No
AT1G03620	AT1G03620	AT1G03620	1:904318-906186	0.813652	0.704057	-0.20872	-0.345638	0.53865	0.744674	no	3.1187	2.89884	-0.105469	-0.158818	0.7805	0.999497	no	0.407008	0.631251	0.633157	0.793565	0.171	0.603033	no	4.23151	3.59265	-0.236125	-0.386355	0.49495	0.666175	no	No
AT1G03630	AT1G03630	POR C	1:907641-909376	75.4316	98.6346	0.386925	2.44338	5e-05	0.000556246	yes	5.1511	6.53164	0.342566	0.6921	0.2259	0.999497	no	109.461	114.951	0.0705992	0.283634	0.62	0.932786	no	3.87122	4.93031	0.34889	0.684132	0.2355	0.413299	no
AT1G03640	AT1G03640	AT1G03640	1:909810-909883	0	0	0	0	1	1	no	0	0	0	0	1	1	no	0	0	0	0	1	1	no	0	0	0	0	1	1	no	No
AT1G03650	AT1G03650	AT1G03650	1:910022-911193	11.1657	11.2023	0.00471734	0.0214154	0.9749	0.990098	no	6.0065	5.38596	-0.157323	-0.267049	0.64155	0.999497	no	13.3504	14.6513	0.134144	0.43513	0.44035	0.861796	no	3.88086	2.77197	-0.485467	-0.729358	0.2001	0.371821	no	No
AT1G03660	AT1G03660	AT1G03660	1:911435-911759	0.416683	0.385609	-0.111813	-0.0543038	0.89335	0.954522	no	0	0	0	0	1	1	no	6.66439	10.5675	0.665085	1.21944	0.0356	0.256876	no	1.25425	0	#NAME?	0	1	1	no	No
AT1G03670	AT1G03670	AT1G03670	1:914221-916222	0	0.0204219	inf	0	1	1	no	0.154636	0.107489	-0.524692	0	1	1	no	0.0323243	0.0452695	0.485921	0	1	1	no	0.0582505	0.0307905	-0.919787	0	1	1	no	No
AT1G03680	AT1G03680	ATHM1	1:916818-918064	112.77	118.499	0.071499	0.449371	0.4309	0.660318	no	41.522	43.8054	0.0772318	0.19705	0.7333	0.999497	no	153.93	177.424	0.204928	0.826639	0.1482	0.566467	no	28.1233	26.0705	-0.109349	-0.268447	0.63575	0.778778	no	No
AT1G03687	AT1G03687	AT1G03687	1:918298-920507	25.1398	27.7787	0.144006	0.867778	0.1294	0.313131	no	12.7399	13.6526	0.0998178	0.240562	0.67845	0.999497	no	21.1173	22.4596	0.0889031	0.345619	0.54295	0.906412	no	10.0144	8.01292	-0.321679	-0.717942	0.21485	0.389089	no	No
AT1G03700	AT1G03700	AT1G03700	1:920949-921901	0	0.0290792	inf	0	1	1	no	0.0270201	0	#NAME?	0	1	1	no	0.0497667	0.184241	1.88834	0	1	1	no	0	0	0	0	1	1	no	No
AT1G03710	AT1G03710	AT1G03710	1:923425-924726	0.168208	0.290814	0.789852	0	1	1	no	0.872236	0.859145	-0.0218164	-0.0230659	0.9662	0.999497	no	0.333527	0.198017	-0.752175	-0.701647	0.2142	0.666321	no	0.634496	0.350793	-0.85499	0	1	1	no	No
AT1G03720	AT1G03720	AT1G03720	1:924995-926373	0	0	0	0	1	1	no	0	0	0	0	1	1	no	0	0	0	0	1	1	no	0	0	0	0	1	1	no	No
AT1G03730	AT1G03730	AT1G03730	1:930827-931895	5.30459	5.07817	-0.0629336	-0.25384	0.6627	0.833104	no	21.0087	22.0614	0.070538	0.173506	0.7591	0.999497	no	8.04581	7.48355	-0.104514	-0.326733	0.56535	0.915819	no	19.5305	16.2028	-0.269485	-0.632897	0.2741	0.455333	no	No
AT1G03740	AT1G03740	AT1G03740	1:933511-937043	4.80517	4.87496	0.020802	0.112288	0.84435	0.930632	no	12.3626	11.2309	-0.138515	-0.355194	0.5396	0.999497	no	5.35999	5.26495	-0.0258118	-0.0959704	0.8667	0.984403	no	8.8082	8.50863	-0.0499212	-0.124796	0.8333	0.909059	no	No
AT1G03743	AT1G03743	AT1G03743	1:937206-937287	15.5369	54.6802	1.81532	1.48507	0.2897	0.521232	no	16.1902	8.63556	-0.906757	-5.34481	0.6667	0.999497	no	79.9646	15.0106	-2.41338	-19.9097	0.25595	0.71646	no	126.88	0	#NAME?	#NAME?	0.0004	0.00335537	yes
AT1G03746	AT1G03746	AT1G03746	1:937400-937485	0	0	0	0	1	1	no	0	0	0	0	1	1	no	36.75	43.5541	0.245064	0.197641	0.78875	0.972423	no	45.4736	0	#NAME?	#NAME?	0.02085	0.072842	no	No
AT1G03750	AT1G03750	CHR9	1:937919-943377	6.16637	4.81587	-0.356625	-1.2346	0.03435	0.126183	no	5.88952	5.47635	-0.104934	-0.177385	0.75285	0.999497	no	3.47469	3.55248	0.0319418	0.0689535	0.90265	0.989753	no	6.35857	7.13449	0.166108	0.281644	0.6027	0.755564	no	No
AT1G03760	AT1G03760	AT1G03760	1:937919-943377	20.0994	17.5138	-0.19866	-0.905937	0.1158	0.291878	no	14.4024	12.3176	-0.225595	-0.409789	0.47085	0.999497	no	14.9697	14.916	-0.00518642	-0.0164424	0.9781	0.995377	no	13.2857	5.55564	-1.25785	-1.71964	0.0048	0.0241751	yes
AT1G03770	AT1G03770	RING1B	1:944571-947483	32.5148	26.5827	-0.290611	-1.78017	0.0017	0.0120237	yes	16.9381	13.6161	-0.314959	-0.777663	0.178	0.999497	no	17.1583	17.4257	0.0223072	0.0869783	0.8795	0.986148	no	15.6111	15.7598	0.0136752	0.0340272	0.9533	0.97557	no
AT1G03780	AT1G03780	TPX2	1:947519-951827	1.26918	2.72295	1.10127	4.26582	5e-05	0.000556246	yes	0.0544552	0.0114123	-2.25448	0	1	1	no	6.96731	7.69848	0.143973	0.533629	0.352	0.806289	no	0.458453	0.412102	-0.153772	0	1	1	no
AT1G03790	AT1G03790	SOM	1:954524-956097	85.4374	33.2739	-1.36048	-8.42591	5e-05	0.000556246	yes	428.235	293.966	-0.542754	-0.963625	0.08455	0.999497	no	0.533701	0.363412	-0.554425	-0.854145	0.1334	0.536989	no	255.567	172.896	-0.563799	-1.07351	0.0566	0.152029	no
AT1G03800	AT1G03800	ERF10	1:957260-957998	0.105561	0.193933	0.877488	0	1	1	no	0.203375	0.0998497	-1.02631	0	1	1	no	0.389657	0.358724	-0.11933	-0.123721	0.82325	0.977835	no	0	0.0280435	inf	0	1	1	no	No
AT1G03810	AT1G03810	AT1G03810	1:958758-959609	0.0565004	0	#NAME?	0	1	1	no	0	0	0	0	1	1	no	0	0	0	0	1	1	no	0	0	0	0	1	1	no	No
AT1G03820	AT1G03820	AT1G03820	1:959868-960728	32.5809	25.3139	-0.364095	-2.06805	0.0005	0.00427366	yes	0	0.0203371	inf	0	1	1	no	37.7191	16.0089	-1.23642	-4.49156	5e-05	0.0021579	yes	0.0481994	0.0685592	0.508334	0	1	1	no
AT1G03830	AT1G03830	AT1G03830	1:962015-966757	13.0947	11.6208	-0.172269	-1.0473	0.06525	0.197921	no	5.26076	5.07881	-0.0507823	-0.12233	0.82935	0.999497	no	9.6908	10.5891	0.127896	0.500444	0.39045	0.831872	no	3.57091	2.7676	-0.367658	-0.796524	0.1603	0.319729	no	No
AT1G03840	AT1G03840	MGP	1:967502-970130	1.94232	2.1442	0.14266	0.493038	0.38825	0.621525	no	0.0870326	0.149624	0.781715	0	1	1	no	2.02636	1.38056	-0.553638	-1.30794	0.0249	0.208933	no	0.268977	0.241005	-0.158419	0	1	1	no	No
AT1G03850	AT1G03850	AT1G03850	1:976096-977761	0.415778	0.344392	-0.271762	-0.227655	0.6012	0.791431	no	250.786	303.774	0.276541	0.640989	0.26515	0.999497	no	6.3633	6.90227	0.117295	0.300398	0.60805	0.926899	no	416.657	731.698	0.812389	1.63973	0.0041	0.0214121	yes
AT1G03860	AT1G03860	ATPHB2	1:979307-981885	162.245	188.033	0.212807	1.33626	0.0222	0.0919804	no	78.0229	79.7835	0.0321929	0.0789268	0.8889	0.999497	no	150.806	153.261	0.0232998	0.0923471	0.87335	0.985909	no	53.7468	51.4011	-0.0643802	-0.161605	0.7785	0.873863	no	No
AT1G03870	AT1G03870	FLA9	1:982505-983540	20.1213	76.8129	1.93263	11.2783	5e-05	0.000556246	yes	1.96733	5.79245	1.55793	2.3784	0.00025	0.0411548	yes	257.019	248.34	-0.0495576	-0.192712	0.7337	0.964163	no	10.0708	58.5959	2.54062	5.88165	5e-05	0.000575167	yes
AT1G03880	AT1G03880	CRU2	1:985750-988146	1.44236	0.667425	-1.11175	-2.81108	5e-05	0.000556246	yes	13.2801	7.2197	-0.879252	-1.97365	0.0005	0.0654735	no	0.405803	0.332497	-0.287438	-0.431695	0.45075	0.867364	no	5.00252	0.520316	-3.2652	-4.42185	5e-05	0.000575167	yes
AT1G03890	AT1G03890	AT1G03890	1:989197-991020	0.179515	0.115956	-0.63053	0	1	1	no	0.461055	0.428683	-0.105028	-0.119996	0.8302	0.999497	no	0.0315014	0.00862795	-1.86833	0	1	1	no	0.439802	0.0504888	-3.12282	0	1	1	no	No
AT1G03900	AT1G03900	ATNAP4	1:991138-993118	90.8488	90.4142	-0.00691701	-0.0435285	0.9354	0.973476	no	130.462	136.431	0.064544	0.152336	0.7897	0.999497	no	85.3658	84.2094	-0.0196767	-0.0803561	0.88905	0.987786	no	133.143	169.218	0.345911	0.800204	0.1578	0.316572	no	No
AT1G03905	AT1G03905	AT1G03905	1:993399-995784	3.24594	2.95568	-0.135144	-0.468094	0.418	0.649544	no	2.65025	2.87385	0.116855	0.18738	0.737	0.999497	no	6.2591	6.24341	-0.00362242	-0.0109155	0.98455	0.996804	no	4.1815	4.68361	0.1636	0.297196	0.59515	0.74964	no	No
AT1G03910	AT1G03910	AT1G03910	1:996114-1000437	55.7779	54.0139	-0.0463643	-0.290862	0.6042	0.793852	no	37.4394	35.8277	-0.0634828	-0.158507	0.7828	0.999497	no	36.8004	37.1809	0.0148402	0.0599128	0.914	0.99051	no	29.2711	31.4894	0.105388	0.26154	0.65235	0.790248	no	No
AT1G03920	AT1G03920	AT1G03920	1:1001320-1004383	3.54638	2.9952	-0.243694	-1.06691	0.06275	0.192441	no	0.00646456	0.0821259	3.66721	0	1	1	no	5.94401	4.93673	-0.267881	-0.90232	0.11655	0.499476	no	0.113023	0.52178	2.20683	0	1	1	no	No
AT1G03930	AT1G03930	ADK1	1:1004768-1008370	11.9961	11.9409	-0.00664789	-0.0392935	0.94445	0.977007	no	8.8116	9.37662	0.0896636	0.222115	0.6975	0.999497	no	14.9365	15.9495	0.0946641	0.378474	0.5087	0.89259	no	8.32889	12.4197	0.576432	1.42736	0.012	0.0484011	yes
AT1G03935	AT1G03935	AT1G03935	1:1008809-1008896	0	0	0	0	1	1	no	0	0	0	0	1	1	no	119.649	134.978	0.173923	0.193642	0.7367	0.964339	no	397.282	287.038	-0.468921	-0.454793	0.40835	0.591958	no	No
AT1G03940	AT1G03940	AT1G03940	1:1009541-1011056	16.3085	13.048	-0.321795	-1.83097	0.0016	0.0113964	yes	8.41097	7.1973	-0.224816	-0.501159	0.37265	0.999497	no	6.87342	6.64467	-0.0488309	-0.162588	0.776	0.97126	no	11.748	6.72254	-0.805333	-1.83932	0.0011	0.0076596	yes
AT1G03950	AT1G03950	VPS2.3	1:1011171-1013365	3.39489	3.41116	0.00689647	0.0232556	0.9648	0.985585	no	13.7232	14.9687	0.125333	0.284938	0.6251	0.999497	no	6.0888	5.65368	-0.106968	-0.302868	0.59585	0.924251	no	10.0306	17.5499	0.807056	1.81078	0.00165	0.0105525	yes
AT1G03960	AT1G03960	AT1G03960	1:1013714-1017929	10.7914	10.3076	-0.0661704	-0.386142	0.50695	0.722554	no	4.3751	4.22768	-0.0494504	-0.106893	0.8559	0.999497	no	8.46643	7.77278	-0.123323	-0.462811	0.4169	0.848889	no	5.09445	5.4095	0.0865676	0.197624	0.7307	0.843585	no	No
AT1G03970	AT1G03970	GBF4	1:1018099-1022108	8.22983	6.65902	-0.305554	-1.09966	0.05615	0.179234	no	34.7274	33.7484	-0.0412545	-0.105129	0.85385	0.999497	no	9.58647	9.4865	-0.0151236	-0.0446063	0.93925	0.992993	no	27.8743	35.8476	0.362943	0.913683	0.10685	0.239784	no	No
AT1G03980	AT1G03980	ATPCS2	1:1018099-1022108	2.696	2.7527	0.0300271	0.096587	0.8664	0.941489	no	0.303588	0.187462	-0.695517	0	1	1	no	1.8437	1.67052	-0.142312	-0.264414	0.64455	0.940745	no	0.0496845	0.07726	0.636924	0	1	1	no	No
AT1G03982	AT1G03982	AT1G03982	1:1022250-1023719	0	0	0	0	1	1	no	0	0	0	0	1	1	no	0	0	0	0	1	1	no	0	0	0	0	1	1	no	No
AT1G03990	AT1G03990	AT1G03990	1:1024846-1027616	4.79082	3.63567	-0.398049	-1.93703	0.00065	0.00539675	yes	4.42681	3.83777	-0.206	-0.427017	0.45275	0.999497	no	2.03697	2.2419	0.138297	0.388335	0.493	0.887229	no	4.51995	1.77173	-1.35115	-2.61112	5e-05	0.000575167	yes
AT1G04000	AT1G04000	AT1G04000	1:1028105-1029119	11.8115	10.921	-0.113089	-0.560369	0.32835	0.563466	no	24.7879	24.5503	-0.013892	-0.0342601	0.9524	0.999497	no	10.6784	12.2254	0.195189	0.654572	0.2519	0.712521	no	22.3481	27.3982	0.293929	0.722346	0.1993	0.370813	no	No
AT1G04010	AT1G04010	PSAT1	1:1031199-1036237	8.34095	8.79145	0.0758895	0.431566	0.4519	0.678425	no	2.65892	2.93397	0.142014	0.279683	0.6293	0.999497	no	6.25446	5.28848	-0.242033	-0.859859	0.1338	0.537869	no	3.76792	4.04105	0.10096	0.218089	0.7033	0.824419	no	No
AT1G04020	AT1G04020	BARD1	1:1036536-1040224	8.96187	9.64813	0.106449	0.61191	0.28755	0.519282	no	6.24285	7.73734	0.309634	0.741525	0.197	0.999497	no	9.44371	6.58322	-0.520559	-1.938	0.00075	0.0186682	yes	2.44077	4.22716	0.792351	1.65116	0.00465	0.0235918	yes
AT1G04030	AT1G04030	AT1G04030	1:1040382-1043864	11.0051	10.0334	-0.133359	-0.329451	0.5255	0.735308	no	8.87729	8.02547	-0.145534	-0.339309	0.5507	0.999497	no	6.6776	6.04089	-0.144567	-0.120784	0.8321	0.979064	no	7.18747	5.83856	-0.299873	-0.636909	0.26075	0.440497	no	No
AT1G04040	AT1G04040	AT1G04040	1:1040382-1043864	31.8349	100.751	1.66211	8.09757	5e-05	0.000556246	yes	0.716265	0.410618	-0.802697	-0.340522	0.66695	0.999497	no	240.914	203.024	-0.246868	-0.937524	0.0958	0.451365	no	1.59262	2.85055	0.839833	0.690216	0.2279	0.403863	no
AT1G04050	AT1G04050	SUVR1	1:1045597-1049297	3.91911	3.40894	-0.201203	-0.99173	0.0792	0.226087	no	1.43393	1.21269	-0.241757	-0.409037	0.47015	0.999497	no	2.58964	2.37759	-0.123251	-0.376528	0.50595	0.892417	no	0.866921	0.607691	-0.512561	-0.763969	0.18605	0.353963	no	No
AT1G04070	AT1G04070	TOM22-I	1:1050552-1051186	29.6918	28.1787	-0.07546	-0.400612	0.48915	0.70847	no	47.1	51.484	0.128399	0.320172	0.5809	0.999497	no	16.9323	17.1289	0.0166517	0.0531459	0.9264	0.991756	no	33.7636	28.7468	-0.232068	-0.545413	0.33675	0.522256	no	No
AT1G04080	AT1G04080	PRP39	1:1051311-1056827	86.4637	87.3589	0.0148602	0.0919575	0.8712	0.943919	no	44.4341	46.1326	0.0541187	0.129263	0.82	0.999497	no	67.0316	72.4745	0.112634	0.432644	0.45425	0.868719	no	35.1537	34.3091	-0.0350842	-0.0848337	0.88475	0.939295	no	No
AT1G04090	AT1G04090	AT1G04090	1:1057150-1059419	0.254966	0.31009	0.282384	0	1	1	no	0.132152	0.144209	0.12596	0	1	1	no	0.462618	0.703565	0.604862	1.11087	0.05665	0.339589	no	0.129362	0.13712	0.0840232	0	1	1	no	No
AT1G04100	AT1G04100	IAA10	1:1059505-1061191	2.19153	1.74274	-0.330586	-1.00316	0.0769	0.221336	no	3.06976	2.97017	-0.0475799	-0.0800031	0.8902	0.999497	no	2.09639	2.22706	0.0872308	0.203214	0.72565	0.962715	no	3.38847	3.02772	-0.162401	-0.28389	0.61385	0.763716	no	No
AT1G04110	AT1G04110	SDD1	1:1061456-1063784	0.849069	0.830149	-0.0325114	-0.0937016	0.868	0.942425	no	0.0329931	0.0311957	-0.0808183	0	1	1	no	5.21004	2.24573	-1.21411	-3.7837	5e-05	0.0021579	yes	0.0287971	0.034981	0.280647	0	1	1	no
AT1G04120	AT1G04120	MRP5	1:1064449-1071047	26.6633	25.4464	-0.0673959	-0.422408	0.46105	0.685081	no	17.9923	14.9885	-0.263523	-0.629098	0.2681	0.999497	no	18.976	17.2069	-0.141191	-0.575332	0.3232	0.780061	no	17.1437	16.4057	-0.063484	-0.152561	0.78995	0.881325	no	No
AT1G04130	AT1G04130	TPR2	1:1073426-1080630	24.6522	25.6167	0.0553699	0.139408	0.80905	0.91457	no	12.4461	11.5896	-0.102866	-0.0742754	0.89445	0.999497	no	16.5025	16.9615	0.0395776	0.0606065	0.91615	0.990694	no	12.2077	9.01633	-0.437182	-0.306793	0.5939	0.748448	no	No
AT1G04140	AT1G04140	AT1G04140	1:1073426-1080630	47.0432	47.3428	0.00916074	0.0523422	0.92555	0.969291	no	38.569	38.3389	-0.00863367	-0.0192756	0.97325	0.999497	no	34.4794	32.2198	-0.097788	-0.359235	0.53175	0.903766	no	33.529	36.9314	0.139436	0.313962	0.58315	0.739763	no	No
AT1G04150	AT1G04150	AT1G04150	1:1081207-1084246	0.0870631	0.133368	0.615277	0	1	1	no	0.00867334	0	#NAME?	0	1	1	no	0.0225211	0.0852311	1.92011	0	1	1	no	0	0.011862	inf	0	1	1	no	No
AT1G04160	AT1G04160	XI-8	1:1086494-1096146	3.52965	3.86771	0.131952	0.731682	0.2026	0.416736	no	0.50892	0.568435	0.159558	0.250647	0.6605	0.999497	no	3.69313	2.84654	-0.375635	-1.3587	0.0185	0.173304	no	0.506214	0.852652	0.752209	1.25395	0.0295	0.0940544	no	No
AT1G04170	AT1G04170	EIF2 GAMMA	1:1096945-1099898	147.575	148.193	0.00602186	0.0375937	0.9484	0.978396	no	119.174	113.079	-0.0757404	-0.171866	0.7679	0.999497	no	111.66	116.513	0.0613775	0.241607	0.66915	0.94657	no	88.8041	71.2629	-0.317475	-0.7507	0.18185	0.348415	no	No
AT1G04171	AT1G04171	AT1G04171	1:1100443-1100608	0	0	0	0	1	1	no	0	0	0	0	1	1	no	0	0	0	0	1	1	no	0	0	0	0	1	1	no	No
AT1G04180	AT1G04180	YUC9	1:1104622-1105988	0.134905	0.177233	0.393706	0	1	1	no	0.0340601	0.0505109	0.568512	0	1	1	no	0.965618	0.682977	-0.499616	-0.87486	0.1269	0.522889	no	0.237109	0.770237	1.69975	1.48867	0.0237	0.0798094	no	No
AT1G04190	AT1G04190	TPR3	1:1106427-1108715	62.3023	55.2366	-0.173662	-1.08791	0.0607	0.188296	no	48.3405	49.1942	0.0252564	0.0643473	0.9115	0.999497	no	36.54	34.4327	-0.0856992	-0.346277	0.5357	0.905092	no	37.7488	33.5459	-0.170294	-0.43007	0.4465	0.625506	no	No
AT1G04200	AT1G04200	AT1G04200	1:1109481-1114107	8.42103	8.5415	0.0204935	0.11792	0.8443	0.930632	no	5.16624	5.67814	0.136303	0.316985	0.5769	0.999497	no	10.5503	8.67791	-0.281865	-1.0888	0.0609	0.353221	no	4.57969	8.80069	0.942367	2.22929	0.00015	0.00149523	yes
AT1G04210	AT1G04210	AT1G04210	1:1114404-1122526	35.6977	35.6453	-0.00212231	-0.0110581	0.9844	0.993372	no	22.7837	22.0737	-0.0456771	-0.112176	0.84075	0.999497	no	22.3931	20.4554	-0.130568	-0.490658	0.3842	0.828635	no	18.7879	23.8419	0.343695	0.839636	0.14485	0.29744	no	No
AT1G04220	AT1G04220	KCS2	1:1114404-1122526	29.0178	40.7481	0.489798	1.56971	0.00735	0.0395179	yes	0.0768839	0.059826	-0.361909	0	1	1	no	12.1054	5.76101	-1.07126	-1.58723	0.0074	0.095001	no	0.212254	0.591583	1.47879	0	1	1	no
AT1G04230	AT1G04230	AT1G04230	1:1125517-1128168	12.9503	12.4823	-0.0530992	-0.29135	0.61405	0.800913	no	18.1562	18.5199	0.028613	0.071861	0.90185	0.999497	no	10.7116	10.0366	-0.0939032	-0.33259	0.5632	0.915274	no	16.0137	18.0017	0.16883	0.416423	0.4662	0.643131	no	No
AT1G04240	AT1G04240	IAA3	1:1128187-1129551	1.6755	2.50385	0.579557	1.72443	0.00335	0.021161	yes	0.124149	0.166234	0.421137	0	1	1	no	21.5473	16.4561	-0.388884	-1.44705	0.01395	0.144074	no	0.163438	1.25781	2.94409	2.17703	0.0063	0.0299302	yes
AT1G04250	AT1G04250	AXR3	1:1136257-1138613	3.43486	8.30037	1.27293	5.04306	5e-05	0.000556246	yes	1.38283	2.0977	0.601187	0.8574	0.13805	0.999497	no	103.514	87.3304	-0.245274	-0.992342	0.0836	0.423901	no	2.50939	6.52827	1.37936	2.37432	0.0002	0.00190453	yes
AT1G04260	AT1G04260	MPI7	1:1140527-1141365	21.7448	20.7963	-0.064341	-0.346617	0.54525	0.749523	no	39.4005	41.2456	0.0660292	0.166549	0.77355	0.999497	no	17.5749	16.5195	-0.0893483	-0.309063	0.5905	0.923176	no	33.4655	29.9085	-0.162121	-0.399867	0.4812	0.655077	no	No
AT1G04270	AT1G04270	RPS15	1:1141603-1143053	1174.53	1062.54	-0.144566	-0.857358	0.1296	0.313298	no	839.098	823.48	-0.0271047	-0.0522096	0.9253	0.999497	no	833.045	752.202	-0.147276	-0.523809	0.35575	0.809405	no	643.365	430.369	-0.580065	-1.21194	0.03675	0.11059	no	No
AT1G04280	AT1G04280	AT1G04280	1:1143435-1146654	4.16288	5.22442	0.327689	1.56503	0.0057	0.0324123	yes	17.9251	25.3725	0.501283	1.23289	0.0344	0.770212	no	22.5754	25.812	0.193291	0.778028	0.18015	0.617766	no	25.8668	39.4886	0.610332	1.48721	0.0106	0.0442757	yes
AT1G04290	AT1G04290	AT1G04290	1:1147522-1148533	18.5793	17.8803	-0.0553293	-0.289565	0.61255	0.799883	no	22.1421	27.4456	0.309782	0.743147	0.192	0.999497	no	40.3948	40.0743	-0.0114931	-0.0427362	0.9399	0.992993	no	35.5026	36.1945	0.0278483	0.0693599	0.90405	0.949098	no	No
AT1G04295	AT1G04295	AT1G04295	1:1147522-1148533	0.127153	0.0596681	-1.09154	0	1	1	no	0.367173	0.600006	0.708515	0.171674	0.74815	0.999497	no	0.406797	0.451711	0.151092	0.0436574	0.89525	0.988747	no	0.130689	0.987731	2.91798	0.412267	0.49375	0.66539	no	No
AT1G04300	AT1G04300	AT1G04300	1:1148596-1154652	26.7457	24.0818	-0.151364	-0.951641	0.0951	0.256376	no	32.7662	29.1815	-0.167151	-0.405651	0.48285	0.999497	no	20.1779	20.8735	0.0488983	0.199514	0.7297	0.962808	no	26.7632	28.3808	0.0846665	0.204868	0.7232	0.838123	no	No
AT1G04310	AT1G04310	ERS2	1:1154763-1157711	2.01434	1.97173	-0.0308425	-0.124381	0.83065	0.924094	no	6.6647	5.21098	-0.354987	-0.744283	0.1904	0.999497	no	6.12623	5.87862	-0.0595228	-0.215142	0.7021	0.954792	no	2.39775	1.16209	-1.04497	-1.79814	0.0029	0.0163742	yes
AT1G04320	AT1G04320	AT1G04320	1:1159022-1159093	0	0	0	0	1	1	no	0	0	0	0	1	1	no	0	0	0	0	1	1	no	0	0	0	0	1	1	no	No
AT1G04330	AT1G04330	AT1G04330	1:1161310-1161982	0.166011	0.0542084	-1.61469	0	1	1	no	0.258341	0.339649	0.394768	0	1	1	no	0.323364	0.13861	-1.22212	0	1	1	no	0.105264	0.384597	1.86933	0	1	1	no	No
AT1G04340	AT1G04340	AT1G04340	1:1163096-1164851	44.8177	49.2398	0.135756	0.815336	0.154	0.35001	no	40.649	48.6788	0.260074	0.656473	0.251	0.999497	no	43.6636	37.0095	-0.238535	-0.928702	0.10505	0.473866	no	41.9058	40.1129	-0.063086	-0.157921	0.7837	0.877473	no	No
AT1G04350	AT1G04350	AT1G04350	1:1165164-1166768	13.2066	13.927	0.0766208	0.428377	0.4572	0.682166	no	7.81344	6.79808	-0.200831	-0.433608	0.45275	0.999497	no	27.7625	36.0178	0.375572	1.51523	0.00885	0.107311	no	8.38814	4.13865	-1.01919	-2.10557	0.00025	0.00227879	yes
AT1G04360	AT1G04360	AT1G04360	1:1167456-1168878	3.67737	4.02353	0.129787	0.530259	0.35785	0.593297	no	1.4091	1.36597	-0.0448545	-0.0657649	0.9065	0.999497	no	2.90067	3.09206	0.0921821	0.244463	0.678	0.948679	no	1.07894	0.626626	-0.783944	-0.945747	0.1046	0.235869	no	No
AT1G04370	AT1G04370	ATERF14	1:1175176-1175578	0	0	0	0	1	1	no	0	0	0	0	1	1	no	0	0	0	0	1	1	no	0	0.0924484	inf	0	1	1	no	No
AT1G04380	AT1G04380	AT1G04380	1:1176920-1178407	0.247615	0.20578	-0.266999	0	1	1	no	1.81867	1.73586	-0.0672309	-0.100824	0.8597	0.999497	no	0.173442	0.205945	0.247803	0	1	1	no	2.72116	2.49526	-0.125028	-0.208186	0.7171	0.833742	no	No
AT1G04390	AT1G04390	AT1G04390	1:1179362-1183704	8.29538	7.85247	-0.0791613	-0.46006	0.41305	0.644625	no	4.18671	4.34312	0.0529147	0.121045	0.83015	0.999497	no	4.67621	4.45473	-0.0700034	-0.249253	0.6617	0.944681	no	3.95671	4.43398	0.1643	0.376255	0.5135	0.682675	no	No
AT1G04400	AT1G04400	ATCRY2	1:1185549-1188517	43.9102	43.2758	-0.020997	-0.131876	0.8186	0.918855	no	54.8356	56.8366	0.0517067	0.122759	0.8318	0.999497	no	57.152	62.6734	0.13305	0.540651	0.3466	0.801354	no	56.7308	87.924	0.632123	1.42263	0.01275	0.0506449	no	No
AT1G04410	AT1G04410	AT1G04410	1:1189077-1191412	715.571	698.633	-0.03456	-0.199417	0.7326	0.872948	no	1014.12	1171.04	0.207555	0.318435	0.5679	0.999497	no	549.846	514.846	-0.0948865	-0.317941	0.5804	0.92093	no	589.216	847.459	0.524347	0.901897	0.1113	0.247134	no	No
AT1G04420	AT1G04420	AT1G04420	1:1191607-1193884	73.8647	85.9743	0.219019	1.37856	0.0161	0.0722406	no	10.8268	11.0528	0.0298046	0.0694333	0.9039	0.999497	no	111.381	131.846	0.243342	0.97759	0.0862	0.430339	no	9.90669	8.0002	-0.308368	-0.692715	0.22405	0.399709	no	No
AT1G04425	AT1G04425	AT1G04425	1:1194186-1196889	0.501556	1.45704	1.53856	1.42322	0.03235	0.120641	no	0	0.0543432	inf	0	1	1	no	8.37045	8.06659	-0.0533464	-0.120796	0.8303	0.978955	no	0	0.520015	inf	0	1	1	no	No
AT1G04430	AT1G04430	AT1G04430	1:1198117-1201527	38.5882	51.4538	0.415115	2.61329	5e-05	0.000556246	yes	10.5892	15.6705	0.56545	1.3976	0.016	0.524782	no	64.159	56.374	-0.186622	-0.750944	0.18465	0.625514	no	19.2378	33.4311	0.797248	1.99816	0.00065	0.00500256	yes
AT1G04440	AT1G04440	CKL13	1:1202254-1205803	28.8218	28.0745	-0.0379031	-0.236095	0.6792	0.84295	no	23.414	25.1506	0.103219	0.265883	0.63935	0.999497	no	34.3365	33.454	-0.0375637	-0.15376	0.7858	0.972205	no	23.0985	37.7419	0.708369	1.78419	0.00235	0.0138441	yes
AT1G04445	AT1G04445	AT1G04445	1:1207343-1207862	0.0338111	0.261101	2.94904	0	1	1	no	0.228698	0.297127	0.377638	0	1	1	no	0.269596	0.246507	-0.129168	0	1	1	no	0.0499298	0.114645	1.19921	0	1	1	no	No
AT1G04450	AT1G04450	RIC3	1:1208520-1209874	0	0	0	0	1	1	no	0	0	0	0	1	1	no	0	0	0	0	1	1	no	0	0	0	0	1	1	no	No
AT1G04457	AT1G04457	AT1G04457	1:1210318-1210549	0	0.243592	inf	0	1	1	no	0	0	0	0	1	1	no	0	0.239797	inf	0	1	1	no	0	0.383579	inf	0	1	1	no	No
AT1G04470	AT1G04470	AT1G04470	1:1211048-1214662	0	0	0	0	1	1	no	0	0	0	0	1	1	no	0	0	0	0	1	1	no	0	0	0	0	1	1	no	No
AT1G04480	AT1G04480	AT1G04480	1:1216094-1217467	688.675	641.394	-0.10261	-0.635769	0.26245	0.490614	no	350.337	376.181	0.102683	0.233159	0.68355	0.999497	no	733.433	757.561	0.0466978	0.167853	0.76645	0.969398	no	366.887	293.273	-0.323091	-0.739775	0.1967	0.367402	no	No
AT1G04490	AT1G04490	AT1G04490	1:1217947-1220137	0.0231178	0	#NAME?	0	1	1	no	27.6099	24.6937	-0.161044	-0.37601	0.5075	0.999497	no	0.144174	0.0598522	-1.26834	0	1	1	no	42.3507	100.343	1.24448	2.93515	5e-05	0.000575167	yes
AT1G04500	AT1G04500	AT1G04500	1:1221432-1224366	0	0	0	0	1	1	no	0.025155	0	#NAME?	0	1	1	no	0	0	0	0	1	1	no	0.0350462	0.0106446	-1.71914	0	1	1	no	No
AT1G04501	AT1G04501	AT1G04501	1:1224551-1224680	0	0	0	0	1	1	no	0	0	0	0	1	1	no	0	0	0	0	1	1	no	0	0	0	0	1	1	no	No
AT1G04510	AT1G04510	MAC3A	1:1226574-1230827	58.3754	60.1364	0.0428779	0.269795	0.6428	0.820525	no	38.5885	42.1663	0.127921	0.3206	0.57895	0.999497	no	43.4266	42.3711	-0.0354999	-0.14417	0.8025	0.974387	no	27.8927	31.2333	0.163199	0.412968	0.46945	0.645704	no	No
AT1G04520	AT1G04520	PDLP2	1:1231577-1234032	24.7803	27.8639	0.169203	1.02326	0.0749	0.217509	no	4.09463	4.98098	0.282697	0.527937	0.3492	0.999497	no	29.3513	28.7451	-0.0301069	-0.121109	0.83125	0.978955	no	3.26863	4.10095	0.327274	0.609151	0.28545	0.467664	no	No
AT1G04530	AT1G04530	TPR4	1:1234175-1236034	44.987	45.2104	0.00714696	0.0444398	0.93905	0.97458	no	60.7362	58.7498	-0.0479739	-0.12042	0.83615	0.999497	no	43.4743	44.4319	0.0314334	0.128285	0.82705	0.978532	no	52.2822	57.0875	0.126856	0.31814	0.58155	0.738276	no	No
AT1G04540	AT1G04540	AT1G04540	1:1237255-1239061	1.87206	2.26094	0.272292	0.979218	0.0918	0.250621	no	1.05171	1.68332	0.678575	1.05548	0.066	0.985155	no	2.30749	2.36034	0.0326699	0.087351	0.8807	0.986481	no	2.0561	3.07042	0.578525	1.06294	0.06555	0.169119	no	No
AT1G04550	AT1G04550	BDL	1:1240374-1242121	21.379	23.6479	0.145519	0.857554	0.1344	0.320371	no	9.36341	8.99959	-0.0571755	-0.125852	0.83075	0.999497	no	24.2978	24.0703	-0.0135702	-0.0530044	0.9276	0.991756	no	7.81293	6.19019	-0.33588	-0.712704	0.2173	0.391643	no	No
AT1G04555	AT1G04555	AT1G04555	1:1242557-1244244	5.98391	5.62229	-0.0899319	-0.356073	0.53425	0.741805	no	10.7341	10.4824	-0.0342315	-0.0722066	0.89675	0.999497	no	7.19963	7.20917	0.00190926	0.00563292	0.9935	0.997525	no	12.9522	12.1087	-0.097161	-0.213524	0.7092	0.828296	no	No
AT1G04560	AT1G04560	AT1G04560	1:1244946-1246059	615.181	215.075	-1.51617	-9.2838	5e-05	0.000556246	yes	1519.22	1084.24	-0.486652	-0.628364	0.27805	0.999497	no	0.340016	0.134632	-1.33658	-1.17152	0.0612	0.353866	no	2701.09	1480.56	-0.867393	-1.22681	0.03305	0.102036	no
AT1G04570	AT1G04570	AT1G04570	1:1246727-1248775	0.830411	0.823947	-0.011274	-0.0297518	0.97525	0.990249	no	1.35243	0.974897	-0.472231	-0.722993	0.2084	0.999497	no	0.430216	0.434777	0.0152119	0.0257245	0.97445	0.995074	no	1.07792	0.460519	-1.22692	-1.57834	0.0093	0.040148	yes
AT1G04580	AT1G04580	AAO4	1:1252121-1257510	0.358088	0.338671	-0.0804284	0	1	1	no	1.0444	0.779515	-0.422028	-0.725807	0.20135	0.999497	no	0.135034	0.130481	-0.0494832	0	1	1	no	0.437463	0.43063	-0.0227117	0	1	1	no	No
AT1G04590	AT1G04590	AT1G04590	1:1258576-1261426	56.3158	50.0975	-0.168799	-1.05526	0.06365	0.194392	no	41.0266	40.4244	-0.0213329	-0.0547731	0.92355	0.999497	no	32.1046	30.8422	-0.057873	-0.232601	0.68505	0.950264	no	26.1302	20.9004	-0.322193	-0.808221	0.16025	0.319703	no	No
AT1G04600	AT1G04600	XIA	1:1262122-1272376	0.75034	0.799533	0.0916121	0.348774	0.54245	0.747122	no	0.444506	0.4163	-0.0945802	-0.142281	0.8007	0.999497	no	0.326595	0.234064	-0.480601	-0.972722	0.09125	0.441552	no	0.346198	0.227886	-0.603287	0	1	1	no	No
AT1G04610	AT1G04610	YUC3	1:1279387-1281618	1.3745	1.47444	0.101259	0.315546	0.5834	0.778111	no	0.0834824	0.166728	0.99795	0	1	1	no	7.01464	4.9388	-0.506208	-1.68456	0.00385	0.0605471	no	0.0908714	0.164383	0.855159	0	1	1	no	No
AT1G04620	AT1G04620	AT1G04620	1:1282740-1286584	33.545	32.8847	-0.02868	-0.177341	0.7609	0.888317	no	17.4174	14.2661	-0.287941	-0.694194	0.22045	0.999497	no	32.5497	38.8035	0.253541	1.0324	0.0686	0.37965	no	16.8837	11.7908	-0.517967	-1.25455	0.0268	0.0874662	no	No
AT1G04625	AT1G04625	AT1G04625	1:1287830-1291112	0.31449	0.209096	-0.588846	0	1	1	no	0.175108	0.210836	0.267878	0	1	1	no	0.500035	0.448496	-0.156933	-0.0496074	0.93015	0.991756	no	0.283564	0.143609	-0.981526	0	1	1	no	No
AT1G04630	AT1G04630	MEE4	1:1287830-1291112	97.0056	102.906	0.0851855	0.529842	0.3499	0.585082	no	56.1421	63.162	0.169973	0.434945	0.44635	0.999497	no	82.9085	80.0953	-0.0498026	-0.201726	0.72555	0.962715	no	37.502	38.3284	0.0314475	0.0778481	0.89195	0.943167	no	No
AT1G04635	AT1G04635	EMB1687	1:1291313-1291995	22.796	20.6107	-0.145392	-0.741537	0.19085	0.402336	no	17.1531	15.9234	-0.107322	-0.225406	0.69255	0.999497	no	17.3553	19.8263	0.192037	0.622308	0.27025	0.731572	no	17.6115	10.7634	-0.710386	-1.42687	0.0129	0.051123	no	No
AT1G04640	AT1G04640	LIP2	1:1292079-1293357	24.6793	27.4872	0.155456	0.88141	0.12405	0.304964	no	12.0078	12.1951	0.0223328	0.0480376	0.93885	0.999497	no	47.4957	61.0988	0.363347	1.45373	0.01065	0.120745	no	7.71256	4.03142	-0.935921	-1.67562	0.0049	0.0245641	yes
AT1G04645	AT1G04645	AT1G04645	1:1293769-1294263	0	0	0	0	1	1	no	1.4806	0.969155	-0.611387	-0.603246	0.30495	0.999497	no	0.118641	0	#NAME?	0	1	1	no	0.606374	0.114841	-2.40058	0	1	1	no	No
AT1G04650	AT1G04650	AT1G04650	1:1294892-1299002	3.51601	2.84978	-0.303092	-1.4948	0.00845	0.0440587	yes	1.74535	1.88528	0.111267	0.211194	0.7141	0.999497	no	2.41884	2.20039	-0.136555	-0.426099	0.45925	0.871802	no	0.773591	1.00288	0.374512	0.602425	0.29015	0.472582	no
AT1G04660	AT1G04660	AT1G04660	1:1300485-1301773	25.5508	26.485	0.0518082	0.309326	0.5942	0.786217	no	1.45162	1.45148	-0.000144886	-0.000203751	0.98805	0.999497	no	1.56328	1.01908	-0.617314	-1.24324	0.03205	0.240624	no	2.58073	0.92086	-1.48672	-2.03175	0.0009	0.00653049	yes
AT1G04670	AT1G04670	AT1G04670	1:1301860-1302724	0	0	0	0	1	1	no	0	0	0	0	1	1	no	0	0.042374	inf	0	1	1	no	0	0	0	0	1	1	no	No
AT1G04680	AT1G04680	AT1G04680	1:1303528-1307884	16.8087	24.5716	0.547786	3.32	5e-05	0.000556246	yes	0.316168	0.501264	0.664879	0.701235	0.22485	0.999497	no	42.7706	34.2737	-0.319516	-1.30655	0.0225	0.19683	no	0.715957	2.51858	1.81467	2.66876	0.00015	0.00149523	yes
AT1G04684	AT1G04684	AT1G04684	1:1310429-1310579	0	0	0	0	1	1	no	0	0	0	0	1	1	no	0	0	0	0	1	1	no	0	0	0	0	1	1	no	No
AT1G04690	AT1G04690	KAB1	1:1313563-1315750	94.2097	95.1375	0.0141388	0.0890211	0.8759	0.9458	no	100.56	110.949	0.141844	0.33737	0.5446	0.999497	no	84.1231	79.0399	-0.0899199	-0.366767	0.51225	0.893083	no	88.1028	99.6896	0.178256	0.426037	0.4564	0.634635	no	No
AT1G04700	AT1G04700	AT1G04700	1:1316253-1320919	1.37307	1.32304	-0.0535457	-0.222451	0.70135	0.854989	no	1.22341	0.986168	-0.311006	-0.544175	0.3479	0.999497	no	2.30061	1.70617	-0.431256	-1.37126	0.01645	0.160171	no	0.616014	0.988837	0.682771	1.14614	0.0505	0.139733	no	No
AT1G04710	AT1G04710	KAT1	1:1321903-1324782	37.775	38.8218	0.0394344	0.245454	0.66165	0.832541	no	18.6331	19.2582	0.0476043	0.120759	0.8313	0.999497	no	38.3222	39.4277	0.0410318	0.167532	0.77175	0.970665	no	11.509	12.5533	0.125308	0.3026	0.59285	0.747725	no	No
AT1G04720	AT1G04720	AT1G04720	1:1324922-1324960	0	0	0	0	1	1	no	0	0	0	0	1	1	no	0	0	0	0	1	1	no	0	0	0	0	1	1	no	No
AT1G04730	AT1G04730	CTF18	1:1325295-1331086	7.75537	7.79329	0.00703694	0.0406419	0.94235	0.97594	no	2.07483	2.38266	0.199577	0.393766	0.497	0.999497	no	6.35811	5.32479	-0.255875	-0.946686	0.1007	0.46351	no	1.34461	1.35407	0.0101172	0.0182058	0.96815	0.983193	no	No
AT1G04750	AT1G04750	ATVAMP721	1:1331465-1333567	65.7514	67.7672	0.0435648	0.269735	0.6297	0.811212	no	72.3737	83.8737	0.212752	0.526931	0.36095	0.999497	no	78.5127	80.1393	0.0295851	0.115436	0.84125	0.981501	no	92.3207	122.963	0.413496	0.979575	0.0912	0.214307	no	No
AT1G04760	AT1G04760	ATVAMP726	1:1334759-1336070	0.47083	1.34808	1.51763	1.92985	0.0087	0.0450555	yes	0.127499	0.234306	0.877914	0	1	1	no	3.1964	3.17991	-0.00746199	-0.0154542	0.9847	0.996804	no	0.0666271	0.2138	1.68208	0	1	1	no
AT1G04770	AT1G04770	AT1G04770	1:1336370-1337849	73.4852	61.4708	-0.257553	-1.61232	0.00515	0.0299611	yes	152.274	193.977	0.349216	0.786928	0.1666	0.999497	no	26.8245	24.6086	-0.124392	-0.485355	0.4039	0.839523	no	148.15	100.406	-0.561209	-1.25244	0.02985	0.0948199	no
AT1G04778	AT1G04778	AT1G04778	1:1339891-1340327	0.903526	0.330573	-1.4506	-0.761852	0.1897	0.400706	no	0.119552	0	#NAME?	0	1	1	no	0.926148	1.21466	0.391234	0.490723	0.59085	0.923176	no	0	0.343384	inf	0	1	1	no	No
AT1G04780	AT1G04780	AT1G04780	1:1340668-1343584	20.4364	20.4595	0.00162581	0.0101236	0.9874	0.994983	no	29.0278	27.897	-0.0573287	-0.142178	0.8061	0.999497	no	16.6409	15.786	-0.0760831	-0.307078	0.5916	0.923176	no	22.0939	30.7594	0.477383	1.17507	0.04215	0.1224	no	No
AT1G04790	AT1G04790	AT1G04790	1:1345035-1348451	18.6045	17.9127	-0.0546683	-0.334624	0.56345	0.763577	no	12.7167	11.4268	-0.154298	-0.389563	0.506	0.999497	no	11.7138	12.6807	0.114426	0.446937	0.4333	0.857991	no	9.49893	10.2977	0.116481	0.288721	0.6116	0.762298	no	No
AT1G04800	AT1G04800	AT1G04800	1:1348451-1349286	0.157266	0.297095	0.917711	0	1	1	no	0.702316	1.00443	0.516188	0.569087	0.32305	0.999497	no	19.8767	83.168	2.06495	7.78643	5e-05	0.0021579	yes	0.655569	2.17811	1.73226	1.85856	0.00455	0.023173	yes
AT1G04810	AT1G04810	AT1G04810	1:1350179-1355442	38.5131	40.2566	0.0638747	0.402153	0.47765	0.698952	no	24.5018	22.9649	-0.0934567	-0.23409	0.68155	0.999497	no	31.7154	30.8291	-0.0408928	-0.165304	0.7736	0.970988	no	23.5459	21.0568	-0.16119	-0.396245	0.48975	0.66212	no	No
AT1G04820	AT1G04820	TUA4	1:1356190-1358386	291.784	356.126	0.287488	1.73905	0.00265	0.0173816	yes	94.5985	131.592	0.476187	1.08682	0.0585	0.958457	no	313.74	257.192	-0.286729	-1.0332	0.07405	0.397313	no	91.0371	175.842	0.949756	2.13432	0.0001	0.00106185	yes
AT1G04830	AT1G04830	AT1G04830	1:1358573-1362019	17.8861	14.501	-0.302689	-1.77095	0.0017	0.0120237	yes	13.2375	12.699	-0.0599156	-0.146453	0.79255	0.999497	no	12.2062	11.6274	-0.0700966	-0.262508	0.64655	0.941058	no	15.9711	13.7725	-0.213672	-0.519417	0.36775	0.553132	no
AT1G04840	AT1G04840	AT1G04840	1:1362866-1364962	2.66003	2.44899	-0.119256	-0.484002	0.4013	0.633543	no	1.43671	1.60943	0.163781	0.263057	0.6449	0.999497	no	1.58704	1.82868	0.204464	0.515241	0.37525	0.823361	no	0.729111	0.802188	0.137801	0.186436	0.7498	0.855618	no	No
AT1G04850	AT1G04850	AT1G04850	1:1365117-1368844	120.961	111.822	-0.113339	-0.712665	0.21095	0.426759	no	121.69	131.432	0.111102	0.252722	0.6599	0.999497	no	86.08	85.2828	-0.0134228	-0.0542675	0.92185	0.991207	no	109.577	147.02	0.424073	0.967248	0.0865	0.206554	no	No
AT1G04860	AT1G04860	UBP2	1:1369053-1373101	23.2361	21.6361	-0.102929	-0.645733	0.2528	0.479694	no	23.0987	20.9278	-0.142389	-0.358515	0.52225	0.999497	no	17.6076	17.8686	0.0212313	0.086653	0.8771	0.985965	no	16.3639	16.4047	0.00358854	0.00908049	0.98625	0.992925	no	No
AT1G04870	AT1G04870	PRMT10	1:1373233-1375762	49.5718	47.0389	-0.0756646	-0.473904	0.40955	0.640886	no	26.8582	26.3687	-0.0265338	-0.0672135	0.90535	0.999497	no	32.6129	31.0314	-0.0717124	-0.290707	0.60945	0.927339	no	22.3684	15.3305	-0.545053	-1.35613	0.01835	0.0665048	no	No
AT1G04880	AT1G04880	AT1G04880	1:1375960-1379185	1.69166	1.47491	-0.197813	-0.615844	0.28235	0.514391	no	0.130173	0.175832	0.433767	0	1	1	no	1.18037	1.81731	0.622565	1.4023	0.01595	0.158197	no	0.0715588	0.0758622	0.0842523	0	1	1	no	No
AT1G04890	AT1G04890	AT1G04890	1:1380381-1382599	0	0	0	0	1	1	no	0	0	0	0	1	1	no	0	0	0	0	1	1	no	0	0	0	0	1	1	no	No
AT1G04900	AT1G04900	AT1G04900	1:1383840-1391187	37.2602	33.9097	-0.135939	-0.630299	0.27105	0.500243	no	16.5763	15.4406	-0.102385	-0.15233	0.78755	0.999497	no	22.0728	23.7064	0.10301	0.293842	0.60505	0.926542	no	10.6669	7.31659	-0.543895	-0.561382	0.3249	0.509928	no	No
AT1G04910	AT1G04910	AT1G04910	1:1383840-1391187	27.7813	25.6662	-0.114245	-0.484742	0.3913	0.624892	no	26.7243	26.7623	0.00205026	0.00415171	0.99365	0.999497	no	21.1593	20.0872	-0.075018	-0.21526	0.7014	0.954277	no	33.448	30.4551	-0.135236	-0.301126	0.5995	0.752646	no	No
AT1G04920	AT1G04920	ATSPS3F	1:1391501-1395864	12.3339	6.06292	-1.02455	-6.04502	5e-05	0.000556246	yes	31.6303	25.6018	-0.305058	-0.721893	0.20115	0.999497	no	1.24559	0.868757	-0.519802	-1.35308	0.02015	0.182821	no	34.6845	34.6023	-0.00342159	-0.00778683	0.98845	0.993965	no
AT1G04930	AT1G04930	AT1G04930	1:1396290-1399053	9.62836	8.97836	-0.100839	-0.512839	0.3618	0.596674	no	8.31157	8.88135	0.0956583	0.208388	0.71075	0.999497	no	5.8926	5.32885	-0.14508	-0.441753	0.4457	0.864457	no	7.08309	9.54806	0.430829	0.942679	0.09485	0.220779	no	No
AT1G04940	AT1G04940	TIC20	1:1399173-1407501	117.16	127.839	0.12585	0.604133	0.293	0.524474	no	39.0477	42.4798	0.121541	0.164881	0.7812	0.999497	no	126.868	142.144	0.164024	0.553553	0.3381	0.793782	no	28.0863	26.4801	-0.0849537	-0.123627	0.8301	0.907226	no	No
AT1G04945	AT1G04945	AT1G04945	1:1399173-1407501	20.7363	18.5784	-0.158534	-0.37569	0.5191	0.730571	no	23.7502	22.8195	-0.057671	-0.0780094	0.89145	0.999497	no	9.52953	8.67675	-0.13525	-0.147059	0.79745	0.973246	no	12.5557	6.29057	-0.997086	-0.979435	0.0942	0.21977	no	No
AT1G04950	AT1G04950	ATTAF6	1:1399173-1407501	25.3015	24.9235	-0.0217127	-0.0675707	0.90185	0.958309	no	19.752	17.2884	-0.192198	-0.257571	0.6584	0.999497	no	17.5727	17.2046	-0.0305429	-0.0526341	0.92555	0.991756	no	18.4736	13.6043	-0.441405	-0.67924	0.2553	0.435684	no	No
AT1G04960	AT1G04960	AT1G04960	1:1407800-1410868	14.8087	15.4959	0.0654371	0.370021	0.52035	0.731524	no	11.4532	11.6692	0.0269562	0.0629281	0.9128	0.999497	no	17.6465	17.0709	-0.0478448	-0.182367	0.7539	0.967748	no	11.9364	16.6532	0.480422	1.16236	0.0421	0.122316	no	No
AT1G04970	AT1G04970	AT1G04970	1:1411169-1413627	34.3377	31.1897	-0.138726	-0.820661	0.1518	0.346987	no	20.9831	16.9733	-0.30596	-0.717663	0.20815	0.999497	no	33.7853	37.4338	0.147943	0.581387	0.31515	0.771702	no	25.6699	30.1471	0.23194	0.565592	0.3234	0.508453	no	No
AT1G04980	AT1G04980	ATPDI10	1:1413643-1416144	53.2287	66.4503	0.320073	2.01067	0.00025	0.00235788	yes	32.8522	30.3657	-0.113548	-0.278406	0.63215	0.999497	no	33.7001	22.4685	-0.584847	-2.3523	0.00025	0.00822464	yes	27.378	16.7375	-0.709929	-1.70074	0.0036	0.0193454	yes
AT1G04985	AT1G04985	AT1G04985	1:1416342-1418482	45.5257	39.1476	-0.217756	-1.3193	0.02295	0.0942515	no	32.8611	30.9865	-0.0847414	-0.213818	0.71135	0.999497	no	43.3334	47.8451	0.142893	0.573496	0.3181	0.77496	no	30.9267	28.1159	-0.137468	-0.340169	0.5451	0.707698	no	No
AT1G04990	AT1G04990	AT1G04990	1:1419079-1421789	17.4909	17.4939	0.000241094	0.00141279	0.9981	0.998933	no	1.54871	1.8675	0.270043	0.427288	0.45975	0.999497	no	23.9225	19.907	-0.265092	-1.052	0.06535	0.368141	no	3.90334	19.1537	2.29484	4.97228	5e-05	0.000575167	yes
AT1G05000	AT1G05000	AT1G05000	1:1425592-1428782	1.49225	1.58309	0.0852559	0.220754	0.69525	0.851702	no	10.5267	14.1053	0.422186	0.895574	0.11815	0.999497	no	5.13367	4.97095	-0.0464684	-0.131911	0.81615	0.977243	no	26.0995	67.3955	1.36863	3.04413	5e-05	0.000575167	yes
AT1G05010	AT1G05010	EFE	1:1431189-1432858	7.57379	4.99849	-0.599522	-2.76185	5e-05	0.000556246	yes	0.60059	0.574582	-0.0638692	-0.0740509	0.89415	0.999497	no	39.2051	89.2024	1.18604	4.76912	5e-05	0.0021579	yes	2.35056	6.80972	1.53459	2.81478	5e-05	0.000575167	yes
AT1G05020	AT1G05020	AT1G05020	1:1435253-1437667	0.0915229	0.0821374	-0.156093	0	1	1	no	5.48011	4.2346	-0.371978	-0.793732	0.16035	0.999497	no	0.836474	0.727544	-0.201287	-0.436424	0.4456	0.864457	no	1.3708	4.24325	1.63016	3.08911	5e-05	0.000575167	yes
AT1G05030	AT1G05030	AT1G05030	1:1438151-1441417	7.33466	5.90459	-0.312893	-1.59202	0.00605	0.0340286	yes	4.16709	3.56382	-0.225616	-0.445031	0.43665	0.999497	no	6.98432	6.78547	-0.0416707	-0.144309	0.79495	0.973201	no	5.13986	3.94161	-0.382943	-0.79808	0.16115	0.321016	no
AT1G05040	AT1G05040	AT1G05040	1:1447368-1448448	0.0571496	0.0391462	-0.545872	0	1	1	no	0	0	0	0	1	1	no	0.0189073	0.0185618	-0.0266049	0	1	1	no	0	0	0	0	1	1	no	No
AT1G05055	AT1G05055	ATGTF2H2	1:1448717-1450887	15.0643	16.898	0.165718	0.954161	0.09555	0.257191	no	11.3168	13.1185	0.213133	0.515245	0.3642	0.999497	no	13.3171	12.8727	-0.0489581	-0.182441	0.7506	0.967276	no	7.75816	8.8486	0.189735	0.427304	0.4653	0.642403	no	No
AT1G05060	AT1G05060	AT1G05060	1:1451029-1452872	12.0941	11.7957	-0.0360462	-0.18014	0.7547	0.885385	no	22.9362	20.5633	-0.157552	-0.383477	0.49355	0.999497	no	11.8877	11.4819	-0.0501065	-0.16829	0.7718	0.970665	no	22.4995	19.8179	-0.18309	-0.44218	0.44035	0.620163	no	No
AT1G05061	AT1G05061	AT1G05061	1:1453215-1454260	2.89595	2.8058	-0.0456267	-0.147224	0.7958	0.90763	no	2.13597	1.36274	-0.648382	-0.916764	0.10855	0.999497	no	1.76377	2.24796	0.349954	0.74754	0.1921	0.636419	no	1.03249	0.305269	-1.75798	-1.61392	0.0138	0.0539219	no	No
AT1G05065	AT1G05065	CLE20	1:1454968-1455220	12.3492	10.766	-0.197935	-0.390974	0.489	0.708306	no	8.89939	4.05552	-1.13382	-1.13587	0.05835	0.958457	no	14.3228	13.7437	-0.0595421	-0.105643	0.8495	0.982871	no	14.1367	8.31531	-0.765608	-0.810697	0.16765	0.330078	no	No
AT1G05070	AT1G05070	AT1G05070	1:1457062-1458744	44.2394	39.7283	-0.155164	-0.926528	0.10415	0.271485	no	22.4086	23.618	0.0758293	0.182663	0.7541	0.999497	no	45.6077	51.5666	0.177158	0.702051	0.22315	0.676311	no	32.9951	31.8206	-0.0522925	-0.130218	0.81995	0.900987	no	No
AT1G05080	AT1G05080	AT1G05080	1:1459090-1460579	0.0212819	0	#NAME?	0	1	1	no	0.93576	1.20009	0.358933	0.474738	0.4175	0.999497	no	0	0.0492951	inf	0	1	1	no	0.86307	0.193852	-2.15452	-1.86486	0.00875	0.0383883	yes
AT1G05085	AT1G05085	AT1G05085	1:1460987-1461670	0	0	0	0	1	1	no	0	0	0	0	1	1	no	0	0.0666692	inf	0	1	1	no	0	0	0	0	1	1	no	No
AT1G05090	AT1G05090	AT1G05090	1:1463201-1465622	1.22448	0.890907	-0.458829	-1.37655	0.018	0.0784851	no	0.532452	0.456897	-0.22078	-0.284969	0.6127	0.999497	no	0.41975	0.251333	-0.739928	-1.1593	0.04395	0.292422	no	0.302612	0.367606	0.280694	0	1	1	no	No
AT1G05100	AT1G05100	MAPKKK18	1:1469609-1470881	0.337564	0.25845	-0.385279	0	1	1	no	0.0572294	0.0253544	-1.17452	0	1	1	no	0.374008	0.350321	-0.0943924	-0.124627	0.8179	0.977267	no	0.0897666	0.253379	1.49705	0	1	1	no	No
AT1G05120	AT1G05120	AT1G05120	1:1471405-1476078	12.8378	12.5933	-0.0277506	-0.167685	0.7738	0.896043	no	13.9471	12.7111	-0.133876	-0.342664	0.5428	0.999497	no	8.37304	7.89723	-0.0844049	-0.32107	0.5783	0.92035	no	10.4128	10.0791	-0.0469892	-0.118127	0.8304	0.907387	no	No
AT1G05135	AT1G05135	AT1G05135	1:1477499-1478821	7.32676	13.6594	0.898646	4.5958	5e-05	0.000556246	yes	1.19938	1.31282	0.130384	0.170185	0.7643	0.999497	no	43.8097	37.1272	-0.238771	-0.958428	0.09285	0.445556	no	0.424735	1.15701	1.44577	1.54054	0.0243	0.0813694	no
AT1G05136	AT1G05136	AT1G05136	1:1478922-1479063	0	0	0	0	1	1	no	0	0	0	0	1	1	no	0	0	0	0	1	1	no	0	0	0	0	1	1	no	No
AT1G05140	AT1G05140	AT1G05140	1:1482547-1484056	30.033	29.5435	-0.0237067	-0.145253	0.7992	0.909071	no	17.1243	16.3119	-0.0701222	-0.175254	0.75365	0.999497	no	41.0944	46.1812	0.168362	0.687157	0.2299	0.685802	no	14.4229	10.3392	-0.480239	-1.14864	0.0455	0.129598	no	No
AT1G05150	AT1G05150	AT1G05150	1:1484066-1486960	18.1753	18.3228	0.0116676	0.0723263	0.90105	0.958044	no	10.3045	9.72075	-0.0841356	-0.212632	0.7172	0.999497	no	17.7531	18.1592	0.0326256	0.132646	0.81665	0.977267	no	9.13123	9.54027	0.0632201	0.158828	0.7825	0.876584	no	No
AT1G05160	AT1G05160	CYP88A3	1:1487377-1490947	16.3257	15.1289	-0.10983	-0.657034	0.2522	0.478935	no	6.31615	6.44751	0.0296955	0.0681324	0.90445	0.999497	no	8.23762	9.2204	0.162601	0.601288	0.2955	0.754501	no	7.12168	4.78463	-0.57381	-1.30159	0.02335	0.0789853	no	No
AT1G05170	AT1G05170	AT1G05170	1:1491110-1494248	27.137	23.4312	-0.211829	-1.30072	0.02275	0.0937519	no	8.15717	8.74373	0.100181	0.235698	0.6831	0.999497	no	10.4894	7.37888	-0.507456	-1.84458	0.0013	0.0278788	yes	12.3468	18.9739	0.619878	1.55736	0.00645	0.0303752	yes
AT1G05180	AT1G05180	AXR1	1:1498113-1501824	38.7994	39.1665	0.0135842	0.0852096	0.8821	0.949283	no	25.3019	28.3585	0.164534	0.419267	0.4649	0.999497	no	34.15	33.9637	-0.00789295	-0.0324078	0.956	0.993273	no	23.7752	26.446	0.153594	0.387207	0.5003	0.67102	no	No
AT1G05190	AT1G05190	emb2394	1:1502343-1503830	527.415	554.633	0.0725962	0.445014	0.43615	0.665964	no	44.6143	48.142	0.109792	0.281304	0.6133	0.999497	no	680.481	807.697	0.247259	0.860512	0.13395	0.538263	no	28.7464	30.2457	0.0733474	0.182401	0.7523	0.857224	no	No
AT1G05200	AT1G05200	ATGLR3.4	1:1504959-1510281	2.15258	2.13328	-0.0129994	-0.026474	0.9648	0.985585	no	0.0695052	0.0790687	0.185986	0	1	1	no	5.54399	7.14418	0.365845	0.674498	0.23685	0.693332	no	0.234035	0.64621	1.46528	0	1	1	no	No
AT1G05205	AT1G05205	AT1G05205	1:1504959-1510281	158.232	143.249	-0.143518	-0.844747	0.14095	0.33039	no	95.1712	99.5381	0.0647229	0.165535	0.7715	0.999497	no	134.82	131.831	-0.0323512	-0.103706	0.8559	0.983654	no	91.5257	78.1662	-0.227632	-0.565083	0.31965	0.504382	no	No
AT1G05210	AT1G05210	AT1G05210	1:1510403-1511683	5.57742	8.74051	0.64812	2.47394	5e-05	0.000556246	yes	0.471808	0.78309	0.730978	0.720542	0.21455	0.999497	no	14.5916	12.4071	-0.233976	-0.752522	0.1859	0.627496	no	0.575249	0.352342	-0.70721	0	1	1	no
AT1G05220	AT1G05220	AT1G05220	1:1511906-1518805	3.65798	5.1126	0.483008	0.619024	0.282	0.514011	no	0.393808	0.386558	-0.0268054	-0.0127227	0.9808	0.999497	no	3.87665	3.15851	-0.295567	-0.240039	0.6849	0.950264	no	0.214633	0.491666	1.19581	0	1	1	no	No
AT1G05230	AT1G05230	HDG2	1:1511906-1518805	15.7663	16.4537	0.0615719	0.364922	0.5309	0.739567	no	0.318871	0.226218	-0.495262	0	1	1	no	13.6793	12.8188	-0.0937349	-0.362574	0.52725	0.90158	no	0.326716	0.135873	-1.26578	0	1	1	no	No
AT1G05240	AT1G05240	AT1G05240	1:1521136-1522681	0	0	0	0	1	1	no	0	0	0	0	1	1	no	0	0.190371	inf	0	1	1	no	0	0	0	0	1	1	no	No
AT1G05250	AT1G05250	AT1G05250	1:1525600-1527234	0	0	0	0	1	1	no	0	0	0	0	1	1	no	0.00880732	0	#NAME?	0	1	1	no	0	0	0	0	1	1	no	No
AT1G05260	AT1G05260	RCI3	1:1529766-1531439	0.436877	1.89482	2.11676	4.15334	5e-05	0.000556246	yes	0.0117701	0.0132968	0.175961	0	1	1	no	62.9941	48.7452	-0.369955	-1.50371	0.0089	0.107478	no	0.0491946	0.246964	2.32773	0	1	1	no
AT1G05270	AT1G05270	AT1G05270	1:1531640-1534410	36.7257	34.0184	-0.110477	-0.680123	0.2378	0.460635	no	37.6964	36.7798	-0.0355134	-0.0917225	0.871	0.999497	no	31.2549	33.1642	0.0855442	0.345392	0.55295	0.90944	no	33.5631	36.2995	0.113073	0.28633	0.61485	0.764244	no	No
AT1G05280	AT1G05280	AT1G05280	1:1535443-1537525	2.76296	3.63051	0.39396	1.53394	0.00875	0.0452655	yes	0.065448	0.072407	0.145781	0	1	1	no	1.96065	1.00905	-0.958338	-2.08007	0.00065	0.0167619	yes	0.0505196	0.111661	1.14421	0	1	1	no
AT1G05290	AT1G05290	AT1G05290	1:1539151-1540562	0	0	0	0	1	1	no	0	0	0	0	1	1	no	0.0358129	0.0208451	-0.78077	0	1	1	no	0.0536081	0	#NAME?	0	1	1	no	No
AT1G05291	AT1G05291	AT1G05291	1:1541347-1542432	0	0	0	0	1	1	no	0	0	0	0	1	1	no	0	0	0	0	1	1	no	0	0	0	0	1	1	no	No
AT1G05300	AT1G05300	ZIP5	1:1545105-1547849	4.87072	6.14848	0.336093	1.51891	0.00955	0.0484998	yes	9.16144	13.3785	0.54627	1.23191	0.03075	0.732113	no	6.02076	6.92808	0.20251	0.651273	0.2644	0.724961	no	15.4069	31.8239	1.04654	2.49268	5e-05	0.000575167	yes
AT1G05310	AT1G05310	AT1G05310	1:1550542-1552517	0.197063	0.244837	0.313167	0	1	1	no	0	0	0	0	1	1	no	0.464856	0.714611	0.620376	0.97994	0.0869	0.431465	no	0	0	0	0	1	1	no	No
AT1G05320	AT1G05320	AT1G05320	1:1553602-1557733	7.47223	9.85932	0.399948	2.29292	0.00015	0.00151232	yes	0.0534401	0.0662192	0.309327	0	1	1	no	18.6053	16.0485	-0.213277	-0.863705	0.1374	0.543707	no	0.269702	1.11647	2.0495	2.59948	0.0003	0.00266555	yes
AT1G05330	AT1G05330	AT1G05330	1:1558169-1558583	0.255178	0.27612	0.113788	0	1	1	no	3.14133	2.7324	-0.20121	-0.225252	0.6951	0.999497	no	0.40235	0.66608	0.727243	0.582451	0.3207	0.777826	no	2.50901	10.1238	2.01256	2.33002	0.0009	0.00653049	yes
AT1G05340	AT1G05340	AT1G05340	1:1558843-1559903	4.65246	2.38144	-0.966159	-2.6716	5e-05	0.000556246	yes	16.4631	7.42798	-1.1482	-2.14629	0.0005	0.0654735	no	4.51044	4.71291	0.0633491	0.148257	0.7975	0.973246	no	22.8479	30.6749	0.424997	0.896575	0.1125	0.249062	no
AT1G05350	AT1G05350	AT1G05350	1:1560677-1564123	20.4702	24.1669	0.239508	1.44521	0.01145	0.0556966	no	15.2553	15.4268	0.0161277	0.0406392	0.94425	0.999497	no	25.0831	24.1017	-0.0575822	-0.231197	0.6923	0.951941	no	13.0686	18.4438	0.497035	1.23688	0.02815	0.0908753	no	No
AT1G05360	AT1G05360	AT1G05360	1:1564597-1567465	29.9104	26.5441	-0.172261	-1.05701	0.06195	0.190967	no	10.2892	10.8365	0.0747566	0.178736	0.75205	0.999497	no	17.1592	15.7875	-0.1202	-0.464889	0.41695	0.848908	no	11.0863	9.28621	-0.255617	-0.60833	0.28335	0.465195	no	No
AT1G05370	AT1G05370	AT1G05370	1:1569191-1572280	0.244726	0.412932	0.754733	1.12385	0.0545	0.1754	no	0.663091	0.368446	-0.847753	-0.976903	0.0903	0.999497	no	1.14175	0.969973	-0.235225	-0.471981	0.40505	0.840255	no	0.222219	0.262534	0.240522	0	1	1	no	No
AT1G05380	AT1G05380	AT1G05380	1:1576862-1582614	20.0947	19.7881	-0.0221842	-0.139096	0.8098	0.914638	no	17.4538	15.1666	-0.202644	-0.507559	0.37455	0.999497	no	13.9021	14.2471	0.0353573	0.144374	0.8045	0.974826	no	15.4568	16.6969	0.11134	0.280787	0.619	0.767412	no	No
AT1G05385	AT1G05385	LPA19	1:1582670-1583718	57.998	58.9244	0.0228602	0.137784	0.8112	0.914894	no	15.4712	14.0551	-0.13849	-0.290647	0.61205	0.999497	no	75.1893	108.294	0.526353	2.09231	0.00015	0.00536871	yes	20.8824	10.2377	-1.02839	-2.14277	0.0006	0.00467826	yes
AT1G05390	AT1G05390	AT1G05390	1:1583771-1583845	0	0	0	0	1	1	no	0	0	0	0	1	1	no	0	0	0	0	1	1	no	0	0	0	0	1	1	no	No
AT1G05400	AT1G05400	AT1G05400	1:1584072-1587778	5.78425	5.29973	-0.126212	-0.251987	0.6551	0.828656	no	4.45446	3.6475	-0.288344	-0.231973	0.69915	0.999497	no	4.45725	4.18404	-0.0912548	-0.115981	0.84205	0.981501	no	7.79951	5.97142	-0.38531	-0.405112	0.48865	0.661151	no	No
AT1G05410	AT1G05410	AT1G05410	1:1584072-1587778	20.0229	17.7532	-0.17357	-0.969853	0.0936	0.253906	no	15.1169	12.9078	-0.227915	-0.529461	0.35485	0.999497	no	14.9281	14.8712	-0.00551557	-0.0198549	0.97235	0.994706	no	14.6081	11.0465	-0.403184	-0.87815	0.1227	0.265312	no	No
AT1G05420	AT1G05420	ATOFP12	1:1590072-1590753	0.30309	0.742318	1.29229	1.35717	0.05905	0.185067	no	0	0.0558372	inf	0	1	1	no	2.10726	1.59519	-0.401639	-0.70139	0.2282	0.683484	no	0.0661679	0.0313726	-1.07663	0	1	1	no	No
AT1G05430	AT1G05430	AT1G05430	1:1594056-1595818	30.2162	30.4753	0.0123167	0.0730209	0.89925	0.957247	no	25.1666	28.2604	0.167273	0.419283	0.4572	0.999497	no	34.6619	39.8191	0.200111	0.79449	0.16315	0.591098	no	18.4482	21.557	0.224681	0.542946	0.3409	0.526751	no	No
AT1G05440	AT1G05440	AT1G05440	1:1596006-1597848	0.395714	0.996261	1.33206	2.65441	0.0001	0.00104967	yes	0	0.00998237	inf	0	1	1	no	1.82331	1.91381	0.0698896	0.166613	0.7684	0.969577	no	0	0	0	0	1	1	no
AT1G05450	AT1G05450	AT1G05450	1:1599910-1605027	0	0.0485272	inf	0	1	1	no	0	0	0	0	1	1	no	0	0.266944	inf	0	1	1	no	0.24883	0	#NAME?	0	1	1	no	No
AT1G05460	AT1G05460	SDE3	1:1599910-1605027	7.70598	6.99101	-0.140477	-0.82038	0.1492	0.342886	no	7.72435	6.98073	-0.146034	-0.366303	0.51965	0.999497	no	4.84363	4.81361	-0.00896812	-0.0326055	0.9537	0.993206	no	4.43845	2.31963	-0.936159	-2.04798	0.0003	0.00266555	yes
AT1G05470	AT1G05470	CVP2	1:1607356-1611703	2.73884	2.89973	0.0823544	0.379702	0.506	0.721862	no	0.207873	0.182554	-0.187382	0	1	1	no	3.17179	4.03445	0.347077	1.14891	0.0439	0.292183	no	0.188227	0.118481	-0.667815	0	1	1	no	No
AT1G05490	AT1G05490	chr31	1:1618601-1623452	0.102671	0.140832	0.45595	0	1	1	no	0.0107433	0.00300926	-1.83595	0	1	1	no	0.415995	0.405199	-0.037934	-0.083457	0.88215	0.986668	no	0.0400728	0.0224609	-0.835203	0	1	1	no	No
AT1G05500	AT1G05500	NTMC2T2.1	1:1624954-1629224	24.7166	24.1403	-0.0340363	-0.210726	0.7148	0.863116	no	18.1089	19.0364	0.0720626	0.183478	0.75215	0.999497	no	26.2949	24.4541	-0.104707	-0.426181	0.45375	0.868547	no	19.1651	18.0372	-0.0875122	-0.222831	0.70145	0.822921	no	No
AT1G05510	AT1G05510	AT1G05510	1:1629445-1630863	6.89711	1.56067	-2.14383	-6.41851	5e-05	0.000556246	yes	202.712	76.3819	-1.40813	-2.28514	0.0001	0.0227434	yes	0.126022	0.0987435	-0.35192	0	1	1	no	245.118	33.9796	-2.85074	-5.44704	5e-05	0.000575167	yes
AT1G05520	AT1G05520	AT1G05520	1:1630899-1635711	23.6649	27.3039	0.206361	1.28734	0.02295	0.0942515	no	32.8256	37.009	0.173054	0.426279	0.4527	0.999497	no	19.4681	18.1274	-0.102939	-0.413819	0.4681	0.875604	no	26.6212	33.9696	0.35167	0.866933	0.13395	0.281764	no	No
AT1G05530	AT1G05530	UGT2	1:1636495-1637863	0	0.0202433	inf	0	1	1	no	0.0332943	0.057284	0.782857	0	1	1	no	0.250596	0.237147	-0.0795791	0	1	1	no	0	0.0129064	inf	0	1	1	no	No
AT1G05540	AT1G05540	AT1G05540	1:1639285-1640811	0	0.0119443	inf	0	1	1	no	0.0218173	0	#NAME?	0	1	1	no	0.132785	0.21398	0.688382	0	1	1	no	0	0	0	0	1	1	no	No
AT1G05550	AT1G05550	AT1G05550	1:1640958-1643917	0.025099	0.0200473	-0.324218	0	1	1	no	0	0	0	0	1	1	no	0.0263232	0.0499778	0.924953	0	1	1	no	0	0	0	0	1	1	no	No
AT1G05560	AT1G05560	UGT1	1:1645497-1647162	41.1047	29.8087	-0.463571	-2.57879	5e-05	0.000556246	yes	66.9015	59.1382	-0.17795	-0.422426	0.46265	0.999497	no	25.9133	33.1912	0.357108	1.35882	0.0169	0.163024	no	54.9135	35.7161	-0.620587	-1.46878	0.01075	0.044729	yes
AT1G05562	AT1G05562	AT1G05562	1:1645497-1647162	3.59564	2.07701	-0.791739	-0.545043	0.36375	0.598415	no	0.672783	1.58378	1.23516	0.310777	0.5699	0.999497	no	3.28826	2.82629	-0.218418	-0.195323	0.7387	0.964627	no	0.997905	0.114309	-3.12596	-0.42779	0.46675	0.643529	no	No
AT1G05570	AT1G05570	ATGSL06	1:1647705-1659437	7.05538	7.00741	-0.00984391	-0.0608532	0.915	0.964733	no	13.0391	15.0351	0.205493	0.484794	0.39895	0.999497	no	4.58432	4.25031	-0.109137	-0.423974	0.45925	0.871802	no	22.4673	35.8664	0.674806	1.53145	0.00925	0.0399822	yes
AT1G05575	AT1G05575	AT1G05575	1:1661690-1662187	4.74064	3.77809	-0.327425	-0.814947	0.16265	0.363542	no	112.882	64.1855	-0.814489	-1.79399	0.00275	0.206668	no	6.67336	5.74323	-0.21655	-0.45414	0.4141	0.846668	no	78.8681	65.2873	-0.272639	-0.626404	0.26795	0.449267	no	No
AT1G05577	AT1G05577	AT1G05577	1:1662369-1664398	0.14102	0.201612	0.515678	0	1	1	no	0.00911964	0.0106985	0.230355	0	1	1	no	0.106672	0.119595	0.164974	0	1	1	no	0.0244175	0.013736	-0.829954	0	1	1	no	No
AT1G05580	AT1G05580	ATCHX23	1:1665432-1668904	0	0	0	0	1	1	no	0	0	0	0	1	1	no	0	0	0	0	1	1	no	0.018772	0	#NAME?	0	1	1	no	No
AT1G05590	AT1G05590	HEXO2	1:1669349-1671876	10.9943	12.4556	0.180034	1.04894	0.0644	0.196026	no	8.15833	11.3581	0.477377	1.16238	0.0459	0.881516	no	13.1718	12.7855	-0.0429499	-0.16709	0.76855	0.969577	no	7.43554	11.6155	0.643542	1.54959	0.00545	0.026731	yes
AT1G05600	AT1G05600	AT1G05600	1:1671935-1673856	15.7841	15.3517	-0.0400701	-0.234197	0.68215	0.844505	no	8.94569	8.88606	-0.00964816	-0.0225212	0.9692	0.999497	no	14.1208	17.2061	0.285093	1.10168	0.05705	0.340904	no	8.74842	6.20257	-0.496156	-1.11183	0.05305	0.144953	no	No
AT1G05610	AT1G05610	APS2	1:1673860-1675934	0.639669	0.420747	-0.604372	-1.12904	0.04725	0.158349	no	0	0.0106041	inf	0	1	1	no	0.342972	0.130132	-1.39812	-1.44957	0.01915	0.177155	no	0	0	0	0	1	1	no	No
AT1G05615	AT1G05615	AT1G05615	1:1677506-1678270	0	0	0	0	1	1	no	0	0	0	0	1	1	no	0	0	0	0	1	1	no	0	0	0	0	1	1	no	No
AT1G05620	AT1G05620	URH2	1:1679157-1681710	58.914	65.5919	0.154908	0.960439	0.0961	0.258091	no	29.3422	34.2392	0.222669	0.563212	0.32515	0.999497	no	55.1738	41.8935	-0.397257	-1.60361	0.0058	0.0801613	no	26.5132	54.2361	1.03254	2.59656	5e-05	0.000575167	yes
AT1G05630	AT1G05630	AT5PTASE13	1:1682317-1687363	2.60566	2.94086	0.17459	0.865919	0.13565	0.321788	no	0.597314	0.694171	0.216801	0.342783	0.54265	0.999497	no	4.67699	4.02439	-0.216813	-0.793932	0.16795	0.598639	no	0.812465	0.684779	-0.246667	-0.40295	0.489	0.661469	no	No
AT1G05640	AT1G05640	AT1G05640	1:1687435-1689501	5.87277	5.78859	-0.0208284	-0.104572	0.85535	0.935643	no	6.69916	6.98923	0.0611521	0.139738	0.8096	0.999497	no	3.81957	3.54221	-0.108759	-0.332651	0.55245	0.90944	no	4.7563	4.80491	0.0146702	0.031331	0.9572	0.978001	no	No
AT1G05650	AT1G05650	AT1G05650	1:1690263-1692126	0.0109304	0	#NAME?	0	1	1	no	0	0	0	0	1	1	no	0.276076	0.167618	-0.719888	0	1	1	no	0	0	0	0	1	1	no	No
AT1G05660	AT1G05660	AT1G05660	1:1694285-1696058	0	0.0354214	inf	0	1	1	no	0	0	0	0	1	1	no	4.40341	2.28607	-0.94575	-2.37331	0.0002	0.00685116	yes	0	0	0	0	1	1	no
AT1G05670	AT1G05670	AT1G05670	1:1697586-1701025	7.61785	6.90099	-0.142582	-0.831685	0.1456	0.337611	no	3.39847	3.06848	-0.14736	-0.324625	0.5712	0.999497	no	4.79857	5.07245	0.0800782	0.2934	0.6128	0.92977	no	3.03463	1.85951	-0.706598	-1.4683	0.01105	0.0455707	yes
AT1G05675	AT1G05675	AT1G05675	1:1701115-1702749	0.213589	0.211127	-0.0167261	0	1	1	no	0.253946	0.178368	-0.509668	0	1	1	no	0.166588	0.161011	-0.0491314	0	1	1	no	0.135009	0.218312	0.693342	0	1	1	no	No
AT1G05680	AT1G05680	UGT74E2	1:1703091-1704691	217.142	196.69	-0.142712	-0.887569	0.11645	0.292823	no	30.4685	32.9691	0.113795	0.281626	0.6154	0.999497	no	36.635	37.6363	0.0388994	0.154924	0.78895	0.972432	no	12.8907	31.5433	1.29101	3.04872	5e-05	0.000575167	yes
AT1G05690	AT1G05690	BT3	1:1707010-1709347	0.560178	0.626573	0.161596	0.345534	0.5526	0.755019	no	2.37253	2.2543	-0.0737484	-0.126322	0.8253	0.999497	no	1.05997	1.40766	0.409277	0.89015	0.12545	0.520115	no	2.46208	3.49726	0.506349	0.9361	0.10425	0.235295	no	No
AT1G05700	AT1G05700	AT1G05700	1:1709795-1713245	0	0	0	0	1	1	no	0.0149236	0.0295154	0.983869	0	1	1	no	0.0189665	0.0130045	-0.544445	0	1	1	no	0	0.013967	inf	0	1	1	no	No
AT1G05710	AT1G05710	AT1G05710	1:1714949-1717276	9.5108	8.20384	-0.213267	-0.880058	0.12275	0.302818	no	11.1782	8.92959	-0.324028	-0.624509	0.2873	0.999497	no	15.947	14.5182	-0.135432	-0.442271	0.4416	0.862163	no	5.89282	2.85791	-1.044	-1.59357	0.0047	0.0237895	yes
AT1G05720	AT1G05720	AT1G05720	1:1717446-1720303	43.0195	43.264	0.00817477	0.0425738	0.93965	0.974987	no	80.9398	84.2995	0.0586755	0.141488	0.80375	0.999497	no	37.3632	35.9671	-0.0549403	-0.183544	0.74175	0.964935	no	88.0182	79.6883	-0.143433	-0.357245	0.5391	0.702953	no	No
AT1G05730	AT1G05730	AT1G05730	1:1717446-1720303	9.01461	7.02643	-0.359474	-0.978925	0.09355	0.253806	no	6.43642	5.51583	-0.222681	-0.170682	0.7632	0.999497	no	6.98374	6.76256	-0.0464313	-0.0808206	0.89215	0.988395	no	2.25323	0.885308	-1.34775	-0.531276	0.44425	0.62367	no	No
AT1G05740	AT1G05740	AT1G05740	1:1720673-1721309	0.675231	0.539743	-0.323108	-0.278365	0.60795	0.79692	no	0.0500348	0.058697	0.230355	0	1	1	no	0.428738	0.725105	0.758095	0.805943	0.2881	0.748051	no	0.0669831	0	#NAME?	0	1	1	no	No
AT1G05750	AT1G05750	PDE247	1:1721508-1724734	5.28877	5.68477	0.10417	0.567001	0.32045	0.555033	no	2.76014	2.70991	-0.0264969	-0.0561083	0.9206	0.999497	no	4.27574	4.49337	0.071625	0.217662	0.70195	0.954775	no	1.83207	1.40894	-0.378871	-0.725505	0.19775	0.368605	no	No
AT1G05760	AT1G05760	RTM1	1:1721508-1724734	0.180755	4.44838	4.62117	2.04222	0.10465	0.272491	no	0	0	0	0	1	1	no	5.57988	2.75525	-1.01805	-0.746787	0.22045	0.674285	no	0.180416	0	#NAME?	0	1	1	no	No
AT1G05770	AT1G05770	AT1G05770	1:1725387-1726283	0.41475	2.00147	2.27075	3.41536	0.0003	0.00275879	yes	0.0213548	0.0245448	0.200856	0	1	1	no	1.96584	1.06398	-0.885676	-1.48213	0.01135	0.125863	no	0.0563204	0.0551627	-0.0299643	0	1	1	no
AT1G05780	AT1G05780	AT1G05780	1:1726607-1728404	22.0825	23.1877	0.0704545	0.365343	0.5176	0.72964	no	33.4655	32.9155	-0.023904	-0.0581868	0.9211	0.999497	no	19.4595	19.5545	0.00703096	0.0237516	0.9674	0.994487	no	35.191	32.5707	-0.111629	-0.27012	0.6309	0.77559	no	No
AT1G05785	AT1G05785	AT1G05785	1:1730248-1732626	14.9955	11.6533	-0.363782	-1.67666	0.00385	0.0237704	yes	22.0329	20.3258	-0.116348	-0.264695	0.64845	0.999497	no	12.9886	12.5624	-0.048128	-0.150041	0.7903	0.972432	no	36.4994	25.2431	-0.531987	-1.27539	0.0247	0.0824528	no
AT1G05790	AT1G05790	AT1G05790	1:1732870-1737489	13.2776	12.3066	-0.109565	-0.649715	0.2588	0.486498	no	12.7379	11.6241	-0.132018	-0.33524	0.55615	0.999497	no	11.6047	13.3161	0.198465	0.766968	0.17655	0.611853	no	15.0848	12.6849	-0.249983	-0.624798	0.2722	0.45361	no	No
AT1G05800	AT1G05800	DGL	1:1741203-1742619	0	0	0	0	1	1	no	0.0106597	0.0224874	1.07695	0	1	1	no	0.0190814	0	#NAME?	0	1	1	no	0	0.0300169	inf	0	1	1	no	No
AT1G05805	AT1G05805	AT1G05805	1:1744772-1747693	1.74628	3.85613	1.14287	3.96605	5e-05	0.000556246	yes	3.1479	5.33283	0.760514	1.33954	0.02235	0.617124	no	12.0037	11.4973	-0.0621812	-0.22654	0.6958	0.952721	no	1.73365	4.48497	1.37128	2.2543	0.00025	0.00227879	yes
AT1G05810	AT1G05810	ATRAB11D	1:1748313-1749460	3.91131	8.57403	1.13232	4.28875	5e-05	0.000556246	yes	24.7789	25.8698	0.0621564	0.149378	0.80105	0.999497	no	32.0611	36.1978	0.175079	0.668226	0.2438	0.7039	no	29.2515	30.7669	0.0728704	0.17626	0.75655	0.859569	no
AT1G05820	AT1G05820	SPPL5	1:1749681-1753990	1.01253	1.45314	0.521204	1.52532	0.0089	0.0458803	yes	0.143636	0.129669	-0.147589	0	1	1	no	3.22345	3.23333	0.00441592	0.0128496	0.98045	0.995377	no	0.33046	0.381284	0.206388	0	1	1	no
AT1G05830	AT1G05830	ATX2	1:1754243-1761817	18.6633	18.1521	-0.040067	-0.252161	0.6569	0.829782	no	5.55888	5.78669	0.0579438	0.144219	0.79985	0.999497	no	14.917	15.5592	0.0608032	0.248686	0.6608	0.944681	no	6.55748	7.01411	0.0971192	0.245813	0.6661	0.799997	no	No
AT1G05835	AT1G05835	AT1G05835	1:1762223-1766281	10.6018	14.1437	0.415857	0.914255	0.11615	0.292491	no	1.45981	1.61772	0.148182	0.0346042	0.9471	0.999497	no	36.4323	19.3164	-0.91539	-1.925	0.0013	0.0278788	yes	1.26862	1.5415	0.281083	0.0894367	0.8743	0.933081	no
AT1G05840	AT1G05840	AT1G05840	1:1762223-1766281	13.1927	11.1348	-0.24467	-1.2542	0.03125	0.117639	no	17.1843	12.4328	-0.466938	-1.10193	0.0568	0.948587	no	12.5038	13.1421	0.0718237	0.232043	0.686	0.950329	no	22.6643	15.2676	-0.569947	-1.3635	0.01835	0.0665048	no	No
AT1G05850	AT1G05850	ATCTL1	1:1766502-1768695	64.4132	89.0265	0.466879	2.9362	5e-05	0.000556246	yes	59.1195	67.5733	0.192818	0.478592	0.39745	0.999497	no	216.228	191.51	-0.175136	-0.670514	0.23915	0.696676	no	68.6221	98.3429	0.519147	1.23861	0.0317	0.0990374	no
AT1G05860	AT1G05860	AT1G05860	1:1769013-1771115	18.6524	17.6884	-0.0765602	-0.431538	0.4524	0.67876	no	15.0426	15.3862	0.0325829	0.0780322	0.8923	0.999497	no	11.8173	11.2276	-0.0738518	-0.257495	0.65435	0.942916	no	11.8086	12.6582	0.100242	0.231423	0.6814	0.810084	no	No
AT1G05870	AT1G05870	AT1G05870	1:1771456-1773293	35.8376	49.0418	0.452538	2.62772	5e-05	0.000556246	yes	20.0426	27.3469	0.448311	1.0705	0.06505	0.980031	no	85.4591	82.7682	-0.0461577	-0.175906	0.7547	0.967804	no	28.0926	48.6231	0.791453	1.88466	0.0009	0.00653049	yes
AT1G05880	AT1G05880	ARI12	1:1775642-1778553	0	0	0	0	1	1	no	0	0	0	0	1	1	no	0	0	0	0	1	1	no	0.0105495	0	#NAME?	0	1	1	no	No
AT1G05890	AT1G05890	ATARI5	1:1779255-1784529	48.9239	38.9532	-0.328799	-2.07648	0.0004	0.00352922	yes	47.6033	40.3235	-0.239441	-0.578403	0.3115	0.999497	no	25.2566	29.0804	0.203382	0.834547	0.1457	0.561221	no	48.8278	27.2453	-0.841695	-2.02705	0.00055	0.00435333	yes
AT1G05894	AT1G05894	AT1G05894	1:1784802-1786292	0.30635	0.17242	-0.829253	0	1	1	no	0.342753	0.126391	-1.43928	0	1	1	no	0.389731	0.318332	-0.291942	-0.407997	0.4705	0.877162	no	0.37073	0.301523	-0.2981	0	1	1	no	No
AT1G05900	AT1G05900	NTH2	1:1786855-1789676	8.84298	8.78003	-0.0103061	-0.052639	0.92735	0.970525	no	3.85071	4.42622	0.20095	0.373828	0.5189	0.999497	no	11.1612	10.7363	-0.0559925	-0.200926	0.72865	0.962808	no	5.61719	7.57362	0.431135	0.905364	0.1162	0.255125	no	No
AT1G05910	AT1G05910	AT1G05910	1:1790223-1796647	19.5687	20.1516	0.0423473	0.265778	0.6431	0.820634	no	13.5799	13.7976	0.0229396	0.057878	0.9181	0.999497	no	11.323	10.6106	-0.093753	-0.378183	0.5007	0.891005	no	8.00812	10.013	0.322333	0.807949	0.16645	0.328277	no	No
AT1G05920	AT1G05920	AT1G05920	1:1796777-1798254	0	0	0	0	1	1	no	0	0	0	0	1	1	no	0	0	0	0	1	1	no	0	0	0	0	1	1	no	No
AT1G05925	AT1G05925	AT1G05925	1:1798900-1799062	0	0	0	0	1	1	no	0	0	0	0	1	1	no	0	0	0	0	1	1	no	0	0	0	0	1	1	no	No
AT1G05930	AT1G05930	AT1G05930	1:1799417-1800933	0	0	0	0	1	1	no	0.032823	0	#NAME?	0	1	1	no	0	0	0	0	1	1	no	0	0	0	0	1	1	no	No
AT1G05940	AT1G05940	CAT9	1:1801161-1803984	24.266	24.7509	0.0285453	0.175907	0.7603	0.88815	no	13.9168	13.8765	-0.00418081	-0.0104795	0.98585	0.999497	no	24.2849	25.1263	0.0491404	0.198887	0.72545	0.962645	no	12.8915	14.6462	0.184098	0.458987	0.4258	0.606553	no	No
AT1G05950	AT1G05950	AT1G05950	1:1804400-1807471	8.41817	8.47798	0.010215	0.056341	0.9207	0.967228	no	0.918385	1.23605	0.428568	0.65441	0.25315	0.999497	no	7.78334	7.31395	-0.0897394	-0.326072	0.565	0.915819	no	0.639913	0.984397	0.621364	0.859542	0.14315	0.295037	no	No
AT1G05960	AT1G05960	AT1G05960	1:1807972-1815474	46.5276	44.3709	-0.0684737	-0.430131	0.44975	0.677012	no	20.7212	20.2847	-0.0307153	-0.0773731	0.88975	0.999497	no	41.8483	43.1716	0.0449121	0.17944	0.74925	0.966978	no	17.8335	18.5837	0.0594455	0.146213	0.80255	0.890146	no	No
AT1G05970	AT1G05970	AT1G05970	1:1816055-1817282	10.7154	10.496	-0.0298418	-0.136474	0.81035	0.914638	no	7.71163	6.70235	-0.202369	-0.372841	0.5165	0.999497	no	12.6862	14.0894	0.151356	0.504322	0.377	0.824933	no	7.00665	3.63445	-0.946988	-1.61605	0.00575	0.0278385	yes
AT1G05980	AT1G05980	AT1G05980	1:1817399-1817471	0	0	0	0	1	1	no	0	0	0	0	1	1	no	0	0	0	0	1	1	no	0	0	0	0	1	1	no	No
AT1G05990	AT1G05990	RHS1	1:1818446-1819040	0	0	0	0	1	1	no	0	0	0	0	1	1	no	2.60354	1.20929	-1.10632	-1.77151	0.00295	0.049707	yes	0	0	0	0	1	1	no
AT1G06000	AT1G06000	AT1G06000	1:1820307-1821918	19.2413	31.0171	0.688855	3.63902	5e-05	0.000556246	yes	17.9144	24.9441	0.477576	1.20682	0.03715	0.80167	no	70.0042	75.5452	0.1099	0.442995	0.4433	0.862721	no	16.2204	24.6777	0.605399	1.43535	0.012	0.0484011	yes
AT1G06002	AT1G06002	AT1G06002	1:1820307-1821918	3.88907	2.48638	-0.645381	-0.435555	0.4209	0.652197	no	0.757711	0.585414	-0.37219	-0.110538	0.87985	0.999497	no	0.278309	0.619814	1.15515	0.251405	0.65745	0.943897	no	1.34417	0.592469	-1.1819	-0.366866	0.66455	0.798969	no	No
AT1G06010	AT1G06010	AT1G06010	1:1822617-1823997	47.957	41.5041	-0.208486	-1.18962	0.03965	0.139727	no	68.2698	55.7128	-0.293239	-0.709308	0.2092	0.999497	no	44.8697	50.0912	0.158815	0.601234	0.29015	0.74953	no	81.3907	25.872	-1.65347	-3.86239	5e-05	0.000575167	yes
AT1G06020	AT1G06020	AT1G06020	1:1824547-1826101	0.812296	1.4153	0.801035	1.70132	0.0046	0.0273175	yes	0.186464	0.176973	-0.0753652	0	1	1	no	1.34083	1.12463	-0.253669	-0.469899	0.4111	0.844702	no	0.155156	0.163344	0.0741913	0	1	1	no
AT1G06030	AT1G06030	AT1G06030	1:1826879-1828161	0.0421566	0.174684	2.05092	0	1	1	no	0.0302617	0.0815203	1.42967	0	1	1	no	0.170004	0.112778	-0.592085	0	1	1	no	0.0604712	0.0183669	-1.71914	0	1	1	no	No
AT1G06040	AT1G06040	STO	1:1828412-1829890	87.4282	103.666	0.245776	1.54784	0.0066	0.036416	yes	56.4513	64.2841	0.187454	0.467982	0.40995	0.999497	no	158.711	156.248	-0.0225639	-0.0903985	0.87655	0.985965	no	88.2976	144.59	0.711523	1.56458	0.00665	0.0310964	yes
AT1G06050	AT1G06050	AT1G06050	1:1830604-1832555	2.07257	2.35809	0.186196	0.602352	0.28955	0.521125	no	3.47291	3.44143	-0.0131342	-0.0231425	0.96785	0.999497	no	3.96859	4.64275	0.226352	0.640077	0.26975	0.731037	no	3.7358	3.69435	-0.0160959	-0.0293577	0.9596	0.979157	no	No
AT1G06060	AT1G06060	AT1G06060	1:1832942-1837648	17.3511	18.176	0.0670063	0.204371	0.71505	0.863309	no	19.358	17.1572	-0.17412	-0.183925	0.7482	0.999497	no	22.4256	22.5525	0.00813923	0.0217417	0.9689	0.994487	no	19.6054	21.6048	0.1401	0.174705	0.757	0.85974	no	No
AT1G06070	AT1G06070	AT1G06070	1:1832942-1837648	29.9448	28.7273	-0.0598817	-0.323857	0.5766	0.773214	no	37.0839	40.7767	0.136953	0.303435	0.5988	0.999497	no	14.9093	12.5458	-0.24901	-0.702215	0.219	0.672418	no	28.4693	28.9014	0.0217347	0.0450828	0.93825	0.968446	no	No
AT1G06080	AT1G06080	ADS1	1:1843567-1846302	14.2846	19.9893	0.484761	2.71064	5e-05	0.000556246	yes	0.0576176	0.187206	1.70004	0	1	1	no	12.2165	7.84275	-0.639395	-2.15317	0.00015	0.00536871	yes	0.393235	0.445255	0.179241	0	1	1	no
AT1G06090	AT1G06090	AT1G06090	1:1847882-1849693	0	0.528227	inf	#NAME?	5e-05	0.000556246	yes	0	0	0	0	1	1	no	9.75135	3.11867	-1.64467	-4.60249	5e-05	0.0021579	yes	0	0	0	0	1	1	no
AT1G06100	AT1G06100	AT1G06100	1:1851529-1853019	0.0461581	0.203009	2.13689	0	1	1	no	0.0370539	0	#NAME?	0	1	1	no	0.016582	0.0764204	2.20434	0	1	1	no	0.0454418	0.0266071	-0.772212	0	1	1	no	No
AT1G06110	AT1G06110	SKIP16	1:1853076-1855031	58.7094	43.2354	-0.441378	-2.76483	5e-05	0.000556246	yes	96.4563	77.954	-0.307253	-0.706804	0.2144	0.999497	no	34.9162	42.6303	0.287983	1.16602	0.0423	0.286273	no	115.001	45.0655	-1.35156	-3.18471	5e-05	0.000575167	yes
AT1G06120	AT1G06120	AT1G06120	1:1855942-1857718	0	0	0	0	1	1	no	0	0	0	0	1	1	no	0.302728	0.0982554	-1.62341	0	1	1	no	0	0	0	0	1	1	no	No
AT1G06130	AT1G06130	GLX2-4	1:1857766-1860730	26.7886	23.0194	-0.218765	-1.31064	0.0215	0.0898971	no	40.8187	35.5996	-0.197369	-0.500569	0.3839	0.999497	no	18.6836	20.2019	0.112714	0.434387	0.4531	0.868532	no	36.5059	26.3385	-0.470957	-1.18892	0.0376	0.112403	no	No
AT1G06135	AT1G06135	AT1G06135	1:1862196-1862742	0	0	0	0	1	1	no	1.30404	0.866501	-0.589718	-0.565897	0.35855	0.999497	no	0	0	0	0	1	1	no	0.603931	1.28819	1.09289	0.901857	0.1513	0.307067	no	No
AT1G06137	AT1G06137	AT1G06137	1:1863543-1863750	0	0	0	0	1	1	no	0	0	0	0	1	1	no	0	0	0	0	1	1	no	0	0	0	0	1	1	no	No
AT1G06140	AT1G06140	AT1G06140	1:1864795-1866472	2.56933	2.30029	-0.159577	-0.591766	0.3092	0.542505	no	2.04571	1.74863	-0.226376	-0.366718	0.5235	0.999497	no	1.72003	1.66424	-0.0475668	-0.114015	0.84465	0.981501	no	0.87492	0.68531	-0.352395	-0.456012	0.42695	0.607489	no	No
AT1G06148	AT1G06148	AT1G06148	1:1874884-1877528	0.122556	0.028401	-2.10942	0	1	1	no	0.0954559	0.0697861	-0.451894	0	1	1	no	0.127782	0.120858	-0.0803774	0	1	1	no	0.0717173	0.0559135	-0.359124	0	1	1	no	No
AT1G06149	AT1G06149	CPuORF8	1:1867014-1873718	12.9142	12.514	-0.0454078	-0.216782	0.70485	0.857434	no	7.67703	6.85005	-0.164433	-0.317512	0.58715	0.999497	no	11.9618	12.2952	0.0396582	0.119986	0.8325	0.979198	no	7.62796	7.56371	-0.0122032	-0.0264607	0.9652	0.982011	no	No
AT1G06150	AT1G06150	EMB1444	1:1867014-1873718	4.24028	4.13675	-0.0356595	-0.118435	0.8315	0.924608	no	2.58396	2.57116	-0.0071609	-0.00992177	0.9861	0.999497	no	2.87384	4.15637	0.532346	1.00224	0.0842	0.425845	no	1.29484	0.908102	-0.51185	-0.455726	0.4155	0.597903	no	No
AT1G06160	AT1G06160	ORA59	1:1883003-1883934	0	0.0307691	inf	0	1	1	no	1.17196	1.00234	-0.225559	-0.279392	0.61935	0.999497	no	0.0446821	0.163976	1.87572	0	1	1	no	1.24182	0.54321	-1.19287	-1.19721	0.0438	0.125941	no	No
AT1G06170	AT1G06170	AT1G06170	1:1884980-1886897	0	0.00834153	inf	0	1	1	no	0.00866089	0.0719969	3.05535	0	1	1	no	0.0718519	0.0486899	-0.561404	0	1	1	no	0.177386	2.90071	4.03144	3.54674	0.0001	0.00106185	yes
AT1G06180	AT1G06180	ATMYB13	1:1889407-1891158	12.0695	11.5947	-0.0579015	-0.280207	0.61765	0.803048	no	0.0531142	0.0775728	0.546453	0	1	1	no	24.5504	30.9043	0.332061	1.25443	0.032	0.24051	no	0.49096	0.336202	-0.546279	0	1	1	no	No
AT1G06190	AT1G06190	AT1G06190	1:1892272-1894148	137.264	144.357	0.0726843	0.456293	0.42965	0.659458	no	37.8254	36.268	-0.0606593	-0.155877	0.78415	0.999497	no	156.35	183.893	0.234082	0.911102	0.11035	0.485227	no	20.8391	18.0808	-0.204832	-0.511862	0.36745	0.552921	no	No
AT1G06200	AT1G06200	AT1G06200	1:1894335-1896935	76.2371	69.0381	-0.143102	-0.892326	0.11985	0.298549	no	98.9105	91.0854	-0.118903	-0.296273	0.60715	0.999497	no	66.0523	71.3638	0.111583	0.455711	0.42285	0.851649	no	87.1579	72.5045	-0.26556	-0.666149	0.2455	0.424715	no	No
AT1G06210	AT1G06210	AT1G06210	1:1897202-1899208	33.2587	29.6349	-0.166438	-1.01814	0.0727	0.212733	no	51.5587	49.5842	-0.0563347	-0.141652	0.79985	0.999497	no	25.9448	21.9519	-0.241104	-0.959938	0.09015	0.439611	no	35.3628	36.9319	0.0626352	0.158362	0.77555	0.871685	no	No
AT1G06220	AT1G06220	MEE5	1:1899963-1904873	52.4961	54.3843	0.0509803	0.319893	0.57185	0.769568	no	29.6191	29.4531	-0.00810601	-0.0199989	0.97165	0.999497	no	30.6886	29.7664	-0.0440183	-0.178243	0.758	0.968538	no	17.2741	16.625	-0.0552617	-0.13832	0.8112	0.895644	no	No
AT1G06225	AT1G06225	CLE3	1:1905974-1906226	0	0	0	0	1	1	no	0	0.22029	inf	0	1	1	no	0	0	0	0	1	1	no	0	1.15444	inf	0	1	1	no	No
AT1G06230	AT1G06230	GTE4	1:1906962-1910848	26.0746	24.8663	-0.068453	-0.430941	0.455	0.680783	no	31.1042	29.0647	-0.0978413	-0.241626	0.6677	0.999497	no	17.0711	15.9826	-0.0950536	-0.382829	0.5036	0.891239	no	17.853	19.6653	0.139485	0.352692	0.5295	0.695321	no	No
AT1G06240	AT1G06240	AT1G06240	1:1911121-1913205	14.9033	13.5599	-0.136285	-0.774947	0.1757	0.381769	no	8.99661	7.81151	-0.203782	-0.454024	0.43145	0.999497	no	12.8591	12.7072	-0.0171472	-0.0635881	0.91045	0.989973	no	7.77797	4.96429	-0.647807	-1.38525	0.01485	0.0568657	no	No
AT1G06250	AT1G06250	AT1G06250	1:1913255-1914895	4.51786	3.83293	-0.237193	-0.987161	0.0864	0.240054	no	1.12625	0.854555	-0.39828	-0.533224	0.3586	0.999497	no	3.55149	4.97862	0.487323	1.41109	0.0135	0.140898	no	1.9442	1.17847	-0.722261	-1.03303	0.07555	0.187247	no	No
AT1G06260	AT1G06260	AT1G06260	1:1914942-1917661	1.98436	2.51519	0.341992	0.54692	0.3479	0.582908	no	0.757836	0.638738	-0.24666	-0.140123	0.8129	0.999497	no	3.53209	5.72547	0.696871	0.702605	0.23525	0.692114	no	1.12401	0.563569	-0.995988	-0.450759	0.5424	0.70523	no	No
AT1G06265	AT1G06265	AT1G06265	1:1914942-1917661	8.88541	8.53452	-0.0581291	-0.265391	0.64245	0.820443	no	3.47764	3.06062	-0.184283	-0.30676	0.58835	0.999497	no	18.2363	23.3235	0.354972	1.22519	0.0322	0.241401	no	5.22346	2.45908	-1.08688	-1.62225	0.00565	0.0275242	yes
AT1G06270	AT1G06270	AT1G06270	1:1918087-1919760	18.9498	17.6259	-0.104485	-0.613382	0.28535	0.517212	no	26.93	26.1606	-0.0418207	-0.106024	0.85485	0.999497	no	6.36768	6.18846	-0.0411881	-0.135205	0.81435	0.977035	no	14.578	11.3874	-0.356352	-0.860377	0.13695	0.285913	no	No
AT1G06280	AT1G06280	LBD2	1:1920306-1920949	0	0.0254053	inf	0	1	1	no	0	0	0	0	1	1	no	0.0524405	0.0257411	-1.0266	0	1	1	no	0.112168	0	#NAME?	0	1	1	no	No
AT1G06290	AT1G06290	ACX3	1:1922351-1926278	147.291	162.433	0.141174	0.870816	0.1342	0.320054	no	149.231	168.503	0.175224	0.350466	0.5399	0.999497	no	78.7043	65.4003	-0.267145	-1.05934	0.0618	0.355869	no	91.7576	148.058	0.690265	1.42092	0.0127	0.0504695	no	No
AT1G06310	AT1G06310	ACX6	1:1926790-1930258	0.917511	0.903213	-0.0226599	-0.0635547	0.9073	0.960901	no	0.0653757	0.0287841	-1.18348	0	1	1	no	0.574463	0.499869	-0.200663	-0.368134	0.5251	0.900054	no	0.0412774	0.179179	2.11798	0	1	1	no	No
AT1G06320	AT1G06320	AT1G06320	1:1930522-1931449	1.51282	1.42923	-0.0819938	-0.157816	0.78695	0.903294	no	0.889541	1.23267	0.470654	0.493888	0.39415	0.999497	no	0.98771	0.733863	-0.428577	-0.576635	0.31005	0.767143	no	1.59094	1.85216	0.219331	0.249772	0.6653	0.799481	no	No
AT1G06330	AT1G06330	AT1G06330	1:1931670-1932266	0.328126	0.788039	1.26402	1.07756	0.11905	0.297291	no	0	0	0	0	1	1	no	4.20704	3.76413	-0.160488	-0.304859	0.5994	0.925883	no	0	0.0640238	inf	0	1	1	no	No
AT1G06340	AT1G06340	AT1G06340	1:1933283-1934014	0	0	0	0	1	1	no	0	0	0	0	1	1	no	0.142433	0.221153	0.634763	0	1	1	no	0	0	0	0	1	1	no	No
AT1G06350	AT1G06350	AT1G06350	1:1935292-1936819	53.2898	62.336	0.226205	1.4077	0.0146	0.0671306	no	0.0995859	0.201907	1.01968	0	1	1	no	79.9084	35.6122	-1.16598	-4.70383	5e-05	0.0021579	yes	0.0857254	0.442507	2.36791	0	1	1	no
AT1G06360	AT1G06360	AT1G06360	1:1938962-1940459	6.81031	19.315	1.50393	7.49036	5e-05	0.000556246	yes	0	0.0563892	inf	0	1	1	no	94.0076	84.3223	-0.156862	-0.64004	0.2629	0.723236	no	0.114623	0.385321	1.74916	0	1	1	no
AT1G06370	AT1G06370	AT1G06370	1:1942842-1944934	6.82925	5.41806	-0.33395	-1.55421	0.0058	0.0328833	yes	1.7084	1.95138	0.191847	0.298081	0.59505	0.999497	no	4.77886	5.23593	0.131781	0.399977	0.4923	0.886751	no	2.80962	1.24569	-1.17343	-1.8082	0.00285	0.0161553	yes
AT1G06380	AT1G06380	AT1G06380	1:1945123-1946076	26.9264	25.2342	-0.0936415	-0.53586	0.3523	0.586993	no	31.8815	30.6227	-0.0581177	-0.146675	0.79885	0.999497	no	17.9454	16.9262	-0.0843593	-0.303476	0.59805	0.925873	no	19.5252	8.54286	-1.19254	-2.60514	5e-05	0.000575167	yes
AT1G06390	AT1G06390	SK22	1:1946787-1952785	60.4653	53.6764	-0.171821	-0.822627	0.15085	0.345517	no	41.3176	37.0765	-0.156252	-0.202755	0.7254	0.999497	no	54.2304	56.8918	0.0691184	0.213788	0.70525	0.955882	no	51.6731	46.2219	-0.160836	-0.22223	0.7016	0.822929	no	No
AT1G06400	AT1G06400	ARA2	1:1946787-1952785	70.7217	62.9645	-0.167615	-0.634846	0.27385	0.50376	no	142.087	135.437	-0.0691482	-0.128474	0.8169	0.999497	no	62.5473	69.4977	0.152017	0.379132	0.50965	0.89259	no	112.671	130.916	0.216527	0.361648	0.5254	0.691727	no	No
AT1G06410	AT1G06410	ATTPS7	1:1954849-1958756	31.9059	36.7055	0.202172	1.27151	0.02725	0.106824	no	29.988	28.7895	-0.0588408	-0.142419	0.8019	0.999497	no	40.5276	41.5134	0.0346744	0.139803	0.8091	0.975296	no	23.0904	32.138	0.476987	1.14141	0.0459	0.130586	no	No
AT1G06420	AT1G06420	AT1G06420	1:1958922-1959947	1.40587	1.43018	0.024737	0.0576463	0.91615	0.965148	no	0.0157117	0.0894551	2.50933	0	1	1	no	1.25239	1.1989	-0.0629735	-0.112744	0.8421	0.981501	no	0.107742	0.332891	1.62747	0	1	1	no	No
AT1G06430	AT1G06430	FTSH8	1:1960057-1963011	13.8173	14.6722	0.0866134	0.51845	0.3635	0.598312	no	8.84556	7.61644	-0.215836	-0.525828	0.36365	0.999497	no	25.6367	38.0759	0.57067	2.32238	5e-05	0.0021579	yes	8.42819	9.79195	0.216373	0.504453	0.38025	0.565963	no
AT1G06440	AT1G06440	AT1G06440	1:1963379-1965051	6.79135	6.54037	-0.0543261	-0.273191	0.62895	0.810519	no	5.85915	5.89232	0.00814535	0.0175263	0.97485	0.999497	no	4.97739	5.8996	0.245227	0.795316	0.1681	0.598756	no	3.08921	1.35507	-1.18887	-2.00087	0.0013	0.00875205	yes
AT1G06450	AT1G06450	AT1G06450	1:1965839-1969561	11.4179	9.79847	-0.220671	-0.988411	0.0889	0.24508	no	26.8093	28.1828	0.0720798	0.160722	0.7802	0.999497	no	4.92666	6.09661	0.307397	0.592233	0.29925	0.758882	no	12.8988	10.4351	-0.305797	-0.598812	0.2999	0.482992	no	No
AT1G06460	AT1G06460	ACD32.1	1:1965839-1969561	4.77183	5.38821	0.175263	0.464995	0.41295	0.644574	no	9.07396	8.32947	-0.123507	-0.139503	0.81035	0.999497	no	11.5784	17.8133	0.621517	1.91251	0.00085	0.0206135	yes	6.77755	7.85894	0.213572	0.296325	0.5983	0.751577	no
AT1G06470	AT1G06470	AT1G06470	1:1969728-1973767	15.7629	16.3996	0.0571208	0.341246	0.552	0.754738	no	12.3323	14.2895	0.212524	0.519754	0.3612	0.999497	no	16.2955	15.5863	-0.0641944	-0.251875	0.66575	0.946084	no	15.4389	21.2485	0.460788	1.14776	0.04585	0.130465	no	No
AT1G06475	AT1G06475	AT1G06475	1:1973833-1974386	3.44132	6.5725	0.933482	2.57035	5e-05	0.000556246	yes	1.70716	2.59554	0.604435	0.649965	0.2602	0.999497	no	9.81776	8.18526	-0.262367	-0.659034	0.253	0.713732	no	4.72115	2.56908	-0.877886	-1.14628	0.04905	0.136885	no
AT1G06480	AT1G06480	AT1G06480	1:1978083-1978157	0	0	0	0	1	1	no	0	0	0	0	1	1	no	0	0	0	0	1	1	no	0	0	0	0	1	1	no	No
AT1G06490	AT1G06490	ATGSL07	1:1978761-1989409	4.03141	3.89693	-0.0489473	-0.285732	0.6164	0.802229	no	0.189678	0.190845	0.00885486	0	1	1	no	1.30998	0.901995	-0.538349	-1.61707	0.00545	0.0772791	no	0.106851	0.0930873	-0.198949	0	1	1	no	No
AT1G06500	AT1G06500	AT1G06500	1:1989478-1992228	41.3906	34.1878	-0.275821	-1.15547	0.04335	0.148848	no	37.8125	38.8986	0.0408553	0.0681701	0.90965	0.999497	no	39.3673	44.1023	0.163854	0.412974	0.4791	0.881889	no	39.7717	29.2937	-0.441154	-0.729906	0.21655	0.391059	no	No
AT1G06510	AT1G06510	AT1G06510	1:1992332-1993840	27.5671	27.4274	-0.00732523	-0.0433412	0.93855	0.974482	no	8.52968	6.55097	-0.380784	-0.770514	0.17085	0.999497	no	37.3239	52.2968	0.486621	1.95651	0.00095	0.0222585	yes	9.84142	5.35022	-0.879268	-1.78978	0.00235	0.0138441	yes
AT1G06515	AT1G06515	AT1G06515	1:1989478-1992228	43.2996	40.6866	-0.0897977	-0.386678	0.5048	0.720902	no	40.134	38.6307	-0.0550768	-0.0915078	0.87325	0.999497	no	46.8692	45.2425	-0.0509601	-0.142039	0.80625	0.975119	no	39.4862	36.9033	-0.0975952	-0.165626	0.7684	0.867378	no	No
AT1G06520	AT1G06520	ATGPAT1	1:1993977-1996112	6.69862	6.5481	-0.0327888	-0.171717	0.7659	0.891319	no	1.81799	2.18197	0.263285	0.457849	0.4089	0.999497	no	0.908351	0.571376	-0.668809	-1.32007	0.02555	0.211725	no	2.20753	3.12561	0.501703	0.861748	0.13455	0.282612	no	No
AT1G06530	AT1G06530	AT1G06530	1:2001593-2002596	83.9285	80.1675	-0.0661435	-0.414317	0.45805	0.682689	no	111.983	116.253	0.0539818	0.13218	0.813	0.999497	no	59.8195	62.3656	0.0601365	0.243844	0.67265	0.947002	no	60.5709	53.2288	-0.186417	-0.471061	0.4069	0.590849	no	No
AT1G06540	AT1G06540	AT1G06540	1:2002876-2003393	0.796476	0.452962	-0.814243	-0.5699	0.30275	0.535211	no	0.176207	0	#NAME?	0	1	1	no	2.26417	2.54959	0.171285	0.250295	0.65985	0.944681	no	0	0.536109	inf	0	1	1	no	No
AT1G06550	AT1G06550	AT1G06550	1:2003626-2007190	36.9073	42.8632	0.215834	1.34206	0.019	0.0817286	no	5.71668	7.24168	0.341147	0.728878	0.2101	0.999497	no	74.3469	84.9221	0.191867	0.778222	0.1711	0.603033	no	6.26241	13.0471	1.05894	2.39203	0.0001	0.00106185	yes
AT1G06560	AT1G06560	AT1G06560	1:2007614-2013545	34.5898	33.9303	-0.0277709	-0.156086	0.7834	0.901381	no	6.08922	6.48384	0.0905896	0.108069	0.842	0.999497	no	27.8489	30.8289	0.146663	0.486325	0.397	0.837022	no	4.43659	2.41101	-0.879812	-0.647269	0.2009	0.372665	no	No
AT1G06570	AT1G06570	PDS1	1:2007614-2013545	10.7376	8.37736	-0.358103	-0.874041	0.12705	0.3094	no	15.3481	11.4546	-0.422135	-0.707912	0.2273	0.999497	no	16.7174	21.3111	0.350256	0.787014	0.1718	0.603802	no	15.6987	12.0185	-0.385384	-0.711279	0.2373	0.415444	no	No
AT1G06580	AT1G06580	AT1G06580	1:2014002-2016054	2.42299	2.35514	-0.040976	-0.163572	0.775	0.896728	no	2.24113	2.2351	-0.0038892	-0.00701276	0.9933	0.999497	no	1.9207	2.10015	0.128862	0.344657	0.54045	0.906184	no	2.22624	1.69411	-0.394077	-0.697159	0.2227	0.398124	no	No
AT1G06590	AT1G06590	AT1G06590	1:2016307-2024662	8.49259	7.07879	-0.262702	-1.52886	0.00745	0.0398987	yes	1.77364	1.86487	0.0723682	0.137937	0.81155	0.999497	no	6.29591	5.31699	-0.243805	-0.908374	0.11125	0.487841	no	1.96589	1.50798	-0.382568	-0.734718	0.19955	0.371118	no
AT1G06610	AT1G06610	AT1G06610	1:2025355-2025428	0	0	0	0	1	1	no	0	0	0	0	1	1	no	0	0	0	0	1	1	no	0	0	0	0	1	1	no	No
AT1G06620	AT1G06620	AT1G06620	1:2025600-2027271	12.6764	16.9226	0.416811	2.30826	5e-05	0.000556246	yes	1.03664	1.65474	0.674689	0.952115	0.093	0.999497	no	20.4942	17.4447	-0.232425	-0.888401	0.12365	0.516573	no	4.54354	12.9839	1.51484	3.17202	5e-05	0.000575167	yes
AT1G06630	AT1G06630	AT1G06630	1:2027738-2031388	17.4765	15.2038	-0.200986	-1.15713	0.04345	0.149031	no	12.5546	11.02	-0.188091	-0.448008	0.43265	0.999497	no	14.3613	14.7156	0.0351521	0.132437	0.8177	0.977267	no	15.9081	9.69522	-0.714415	-1.71069	0.00325	0.0177802	yes
AT1G06640	AT1G06640	AT1G06640	1:2032337-2034018	19.2705	22.3847	0.216114	1.2441	0.02895	0.111569	no	3.99632	3.60304	-0.149456	-0.271162	0.6357	0.999497	no	60.4611	72.296	0.257907	1.00994	0.08115	0.417185	no	10.799	12.2904	0.186631	0.424902	0.461	0.638766	no	No
AT1G06645	AT1G06645	AT1G06645	1:2034155-2035626	7.37721	7.50223	0.0242453	0.116249	0.8336	0.92571	no	1.45032	0.9632	-0.590468	-0.804392	0.1543	0.999497	no	5.14419	7.0857	0.461966	1.43211	0.0125	0.13438	no	1.5298	0.563652	-1.44047	-1.75077	0.0068	0.0316776	yes
AT1G06650	AT1G06650	AT1G06650	1:2035838-2040246	31.0677	31.6471	0.0266574	0.155345	0.7976	0.908276	no	27.0356	29.2875	0.115422	0.292321	0.6052	0.999497	no	42.4656	48.8829	0.203034	0.777067	0.17525	0.609689	no	23.1775	37.2184	0.683292	1.70263	0.0032	0.0175959	yes
AT1G06660	AT1G06660	AT1G06660	1:2035838-2040246	1.56212	3.14556	1.00981	1.64594	0.00715	0.0387034	yes	0.0880838	0.137467	0.642135	0	1	1	no	4.03239	4.38508	0.12097	0.155781	0.79125	0.972452	no	0.0770806	0.20255	1.39384	0	1	1	no
AT1G06670	AT1G06670	NIH	1:2040432-2047612	31.3942	29.6637	-0.0818012	-0.514571	0.37155	0.606276	no	19.7749	19.959	0.0133678	0.0326691	0.953	0.999497	no	19.3979	20.0553	0.0480885	0.194919	0.7324	0.963435	no	14.2711	12.7396	-0.163774	-0.406625	0.484	0.657178	no	No
AT1G06680	AT1G06680	PSBP-1	1:2047824-2049418	144.32	212.524	0.558351	3.50623	5e-05	0.000556246	yes	23.8167	19.3392	-0.300442	-0.693307	0.22745	0.999497	no	986.094	1149.34	0.221009	0.693977	0.2291	0.684898	no	23.0199	33.8952	0.558196	1.32883	0.02185	0.0753893	no
AT1G06690	AT1G06690	AT1G06690	1:2049601-2052154	12.2961	13.0815	0.0893275	0.490267	0.3863	0.619779	no	3.54712	4.04413	0.189181	0.340947	0.55995	0.999497	no	27.6657	39.5033	0.513875	2.06975	0.00045	0.0130287	yes	2.35048	2.84863	0.277315	0.473971	0.4082	0.59189	no
AT1G06700	AT1G06700	AT1G06700	1:2052480-2055548	65.4844	65.5265	0.000927229	0.00580905	0.99165	0.996329	no	68.5076	62.9278	-0.122567	-0.299846	0.60095	0.999497	no	83.1441	88.3822	0.0881425	0.353635	0.52945	0.902476	no	88.9052	79.7488	-0.156805	-0.369428	0.51545	0.684108	no	No
AT1G06710	AT1G06710	AT1G06710	1:2056574-2060242	8.63785	7.41259	-0.220694	-1.30409	0.0226	0.0932542	no	3.00771	2.43338	-0.305703	-0.65781	0.2357	0.999497	no	4.48611	4.37852	-0.0350211	-0.127543	0.8247	0.977835	no	1.80939	0.680887	-1.41002	-2.42123	0.00035	0.0030151	yes
AT1G06720	AT1G06720	AT1G06720	1:2060443-2067323	35.8789	32.673	-0.135038	-0.849849	0.13805	0.325947	no	17.5059	15.4358	-0.181561	-0.462245	0.42205	0.999497	no	19.1759	20.3358	0.0847321	0.343546	0.5459	0.907043	no	10.5771	4.41618	-1.26007	-3.09688	5e-05	0.000575167	yes
AT1G06730	AT1G06730	AT1G06730	1:2067528-2070446	14.6194	17.2603	0.23958	1.42906	0.0139	0.0646887	no	10.4896	11.6921	0.15657	0.385724	0.5059	0.999497	no	17.1305	19.291	0.17136	0.680176	0.23945	0.696963	no	7.65067	9.03071	0.239252	0.562472	0.31515	0.499625	no	No
AT1G06740	AT1G06740	AT1G06740	1:2070736-2077698	3.60881	3.79376	0.0721051	0.11542	0.8425	0.92998	no	4.23214	4.55671	0.106606	0.0412369	0.94485	0.999497	no	2.06209	2.14792	0.0588307	0.0352844	0.9513	0.993206	no	2.95258	1.23854	-1.25333	-0.419717	0.5921	0.74738	no	No
AT1G06750	AT1G06750	AT1G06750	1:2070736-2077698	0.162206	0.0305814	-2.4071	0	1	1	no	0.0800089	0.0338076	-1.24281	0	1	1	no	0.168682	0.107352	-0.651961	0	1	1	no	0.0558544	0.0830907	0.573017	0	1	1	no	No
AT1G06760	AT1G06760	AT1G06760	1:2070736-2077698	124.791	137.055	0.135235	0.819991	0.15455	0.350885	no	209.299	213.534	0.0288974	0.0592198	0.9185	0.999497	no	184.769	170.596	-0.115142	-0.451345	0.43115	0.856729	no	164.191	139.45	-0.235622	-0.480549	0.4033	0.587177	no	No
AT1G06770	AT1G06770	DRIP1	1:2078910-2081939	13.6105	12.0784	-0.172289	-0.99667	0.08065	0.228929	no	7.94212	7.69998	-0.0446706	-0.104925	0.8566	0.999497	no	10.2661	11.0067	0.100492	0.375239	0.51535	0.894778	no	9.8872	5.49038	-0.848656	-1.93492	0.0011	0.0076596	yes
AT1G06780	AT1G06780	GAUT6	1:2083310-2087131	12.1003	12.2364	0.0161386	0.0949395	0.8716	0.944032	no	9.03669	10.423	0.205907	0.506063	0.38195	0.999497	no	12.041	10.2801	-0.228105	-0.875988	0.1287	0.526544	no	8.88879	12.2833	0.466635	1.13161	0.04975	0.138257	no	No
AT1G06790	AT1G06790	AT1G06790	1:2087231-2091686	44.3279	40.6089	-0.12642	-0.630043	0.2696	0.498817	no	27.2081	27.6055	0.0209196	0.0474907	0.932	0.999497	no	28.0938	29.6822	0.0793462	0.253446	0.6628	0.945121	no	23.1227	15.0724	-0.617403	-1.2016	0.03955	0.116735	no	No
AT1G06800	AT1G06800	PLA-I{gamma}1	1:2087231-2091686	7.6506	7.28058	-0.071519	-0.209313	0.71455	0.862868	no	2.13679	2.02654	-0.0764273	-0.0635067	0.9175	0.999497	no	6.68032	6.56491	-0.0251421	-0.0566918	0.92615	0.991756	no	2.78384	3.56436	0.356566	0.404711	0.48695	0.659575	no	No
AT1G06810	AT1G06810	AT1G06810	1:2091737-2092528	0.133281	0.168896	0.341668	0	1	1	no	0.085725	0.0324341	-1.40221	0	1	1	no	0.295831	0.202386	-0.547664	0	1	1	no	0	0.0437888	inf	0	1	1	no	No
AT1G06820	AT1G06820	CRTISO	1:2092945-2096232	28.4413	31.4712	0.146043	0.909074	0.1113	0.283937	no	7.32535	7.65012	0.0625848	0.147303	0.7966	0.999497	no	31.6819	34.4087	0.119115	0.485745	0.39395	0.834682	no	7.8506	7.64448	-0.0383846	-0.0907578	0.87365	0.932667	no	No
AT1G06830	AT1G06830	AT1G06830	1:2097150-2097655	0.0707349	0.159744	1.17527	0	1	1	no	0.0766912	0.0870485	0.182757	0	1	1	no	4.82981	6.35957	0.396963	0.84865	0.13885	0.547046	no	0	0.0587614	inf	0	1	1	no	No
AT1G06840	AT1G06840	AT1G06840	1:2097746-2103479	6.24501	5.46229	-0.193198	-1.08807	0.0592	0.185355	no	3.79912	3.04359	-0.319891	-0.71207	0.20725	0.999497	no	6.70223	6.81082	0.0231867	0.0886105	0.8733	0.985909	no	3.84479	1.79845	-1.09615	-2.31781	0.00015	0.00149523	yes
AT1G06850	AT1G06850	AtbZIP52	1:2105047-2106749	8.28975	10.9554	0.402236	2.08803	0.0004	0.00352922	yes	0.745118	1.11372	0.579847	0.758664	0.18575	0.999497	no	14.854	10.873	-0.4501	-1.65611	0.0038	0.059988	no	1.38011	2.60483	0.916413	1.42113	0.0165	0.0613065	no
AT1G06860	AT1G06860	AT1G06860	1:2107397-2107468	0	0	0	0	1	1	no	0	0	0	0	1	1	no	0	0	0	0	1	1	no	0	0	0	0	1	1	no	No
AT1G06870	AT1G06870	AT1G06870	1:2108592-2110986	18.2054	21.48	0.238632	1.42969	0.01405	0.0651808	no	7.37233	8.11348	0.138201	0.312331	0.58255	0.999497	no	20.562	17.6593	-0.219558	-0.866101	0.13435	0.5383	no	6.77077	8.74719	0.3695	0.837342	0.1408	0.291622	no	No
AT1G06880	AT1G06880	AT1G06880	1:2111147-2111218	0	0	0	0	1	1	no	0	0	0	0	1	1	no	0	0	0	0	1	1	no	0	0	0	0	1	1	no	No
AT1G06890	AT1G06890	AT1G06890	1:2111362-2114601	57.675	64.2458	0.155656	0.967374	0.0894	0.246033	no	52.1786	59.568	0.191079	0.46658	0.42	0.999497	no	56.6082	49.4331	-0.195533	-0.799518	0.1633	0.591098	no	55.0026	82.4142	0.583393	1.40669	0.0162	0.0604653	no	No
AT1G06900	AT1G06900	AT1G06900	1:2114926-2120745	40.1207	36.1913	-0.148707	-0.935595	0.10005	0.265386	no	22.8941	20.661	-0.148064	-0.371741	0.50975	0.999497	no	29.0115	32.2739	0.153746	0.626636	0.26875	0.729851	no	25.2556	17.4248	-0.535458	-1.3059	0.0241	0.0808566	no	No
AT1G06910	AT1G06910	TRFL7	1:2120990-2123748	8.88367	7.88437	-0.17216	-0.890582	0.12	0.298728	no	6.34678	5.90222	-0.104768	-0.222824	0.6977	0.999497	no	5.96497	5.96255	-0.000585453	-0.00189755	0.9956	0.997763	no	5.23936	4.54765	-0.20427	-0.417964	0.46245	0.640176	no	No
AT1G06920	AT1G06920	ATOFP4	1:2124853-2125801	0.0143976	0	#NAME?	0	1	1	no	0	0	0	0	1	1	no	0.158722	0.195699	0.302136	0	1	1	no	0	0	0	0	1	1	no	No
AT1G06923	AT1G06923	AT1G06923	1:2126748-2128611	7.49081	6.47836	-0.209493	-0.797813	0.1652	0.367397	no	0.186377	0.135897	-0.45571	0	1	1	no	19.5997	21.0803	0.105062	0.348563	0.5528	0.90944	no	0.101019	0.0565924	-0.835939	0	1	1	no	No
AT1G06925	AT1G06925	AT1G06925	1:2126748-2128611	18.0246	16.8964	-0.093253	-0.251582	0.66465	0.834085	no	0.383967	0.211876	-0.857762	0	1	1	no	9.85454	22.9444	1.21928	1.0963	0.06635	0.371757	no	0.449495	0.00919589	-5.61117	0	1	1	no	No
AT1G06930	AT1G06930	AT1G06930	1:2128842-2129883	1.26212	3.3319	1.4005	3.81139	5e-05	0.000556246	yes	0.0912118	0.0820319	-0.153035	0	1	1	no	1.70664	1.0514	-0.698856	-1.32139	0.02505	0.209177	no	0.0365379	0.0613444	0.747538	0	1	1	no
AT1G06950	AT1G06950	TIC110	1:2130141-2135665	121.08	136.715	0.17521	1.06879	0.0607	0.188296	no	37.1245	35.8915	-0.0487305	-0.117742	0.83345	0.999497	no	135.87	152.169	0.163444	0.574289	0.31735	0.774013	no	22.087	20.9072	-0.0791981	-0.197664	0.72955	0.842765	no	No
AT1G06960	AT1G06960	AT1G06960	1:2135850-2137732	11.7651	11.5847	-0.0222914	-0.108757	0.8524	0.93439	no	12.5071	14.5163	0.214934	0.472792	0.41285	0.999497	no	12.4843	12.7449	0.0298032	0.0994376	0.8598	0.983664	no	11.0518	8.28025	-0.416535	-0.866511	0.1339	0.281693	no	No
AT1G06970	AT1G06970	ATCHX14	1:2138108-2140818	0.250335	0.322488	0.365385	0	1	1	no	0.0653502	0.029657	-1.13982	0	1	1	no	0.255539	0.198834	-0.361975	0	1	1	no	0.0272571	0.0197414	-0.465405	0	1	1	no	No
AT1G06980	AT1G06980	AT1G06980	1:2143030-2143821	1.25798	1.35197	0.103954	0.210076	0.71165	0.861431	no	0.125478	0.181742	0.534452	0	1	1	no	6.15751	5.89047	-0.0639624	-0.167255	0.77065	0.970285	no	0.40184	0.543514	0.435698	0	1	1	no	No
AT1G06990	AT1G06990	AT1G06990	1:2148386-2150152	0	0.0441377	inf	0	1	1	no	0	0	0	0	1	1	no	0.0112431	0.074612	2.73036	0	1	1	no	0	0	0	0	1	1	no	No
AT1G07000	AT1G07000	ATEXO70B2	1:2150193-2152325	1.49761	1.80727	0.271149	0.94103	0.10465	0.272491	no	8.16733	4.9481	-0.722991	-1.50036	0.0088	0.392237	no	4.85321	3.6181	-0.423708	-1.35887	0.01855	0.173616	no	4.438	9.99056	1.17066	2.64079	5e-05	0.000575167	yes
AT1G07010	AT1G07010	AT1G07010	1:2152851-2156008	15.1638	18.6699	0.300086	1.35001	0.0182	0.0791409	no	3.0237	3.06026	0.0173399	0.0153088	0.97945	0.999497	no	31.793	39.5289	0.3142	1.11316	0.05265	0.323936	no	4.1328	2.3529	-0.812681	-0.657827	0.25645	0.436783	no	No
AT1G07020	AT1G07020	AT1G07020	1:2152851-2156008	41.9339	35.4978	-0.240387	-0.969527	0.092	0.250916	no	48.8396	53.1203	0.121212	0.283586	0.62435	0.999497	no	33.804	29.4407	-0.199383	-0.383754	0.5061	0.892417	no	52.0316	58.5408	0.170054	0.386993	0.49565	0.666649	no	No
AT1G07025	AT1G07025	AT1G07025	1:2157657-2158158	0	0	0	0	1	1	no	0.0777133	0	#NAME?	0	1	1	no	0.0341885	0.0758378	1.14941	0	1	1	no	0	0	0	0	1	1	no	No
AT1G07030	AT1G07030	AT1G07030	1:2158419-2160809	50.08	47.799	-0.0672542	-0.420655	0.45695	0.681899	no	33.9638	32.2959	-0.0726481	-0.18579	0.74505	0.999497	no	25.1391	26.7028	0.0870607	0.348042	0.54485	0.907043	no	26.0325	22.4758	-0.211945	-0.533942	0.3492	0.535262	no	No
AT1G07040	AT1G07040	AT1G07040	1:2160937-2163308	11.7916	11.0191	-0.097757	-0.546811	0.336	0.571201	no	10.9605	9.46758	-0.211249	-0.495348	0.38965	0.999497	no	11.0989	11.4598	0.0461616	0.171678	0.7697	0.969963	no	14.776	26.7257	0.854967	2.11527	0.0003	0.00266555	yes
AT1G07050	AT1G07050	AT1G07050	1:2164187-2165239	3.60169	4.82413	0.421594	1.40176	0.01575	0.0708861	no	0.0368993	0	#NAME?	0	1	1	no	12.0045	19.4634	0.697189	2.29704	0.00015	0.00536871	yes	0.0486202	0.0521017	0.0997748	0	1	1	no
AT1G07051	AT1G07051	MIR847A	1:2165516-2165746	0	0	0	0	1	1	no	0	0	0	0	1	1	no	0	0.201529	inf	0	1	1	no	0	0	0	0	1	1	no	No
AT1G07060	AT1G07060	AT1G07060	1:2167106-2168397	0.126767	0.359817	1.50508	0	1	1	no	0.0442147	0.049753	0.170256	0	1	1	no	0.459755	0.646664	0.49215	0.564396	0.32385	0.780723	no	0.0298511	0.160113	2.42323	0	1	1	no	No
AT1G07070	AT1G07070	AT1G07070	1:2168563-2169851	123.47	121.916	-0.0182736	-0.112987	0.8434	0.930384	no	48.1513	49.1673	0.0301252	0.0741243	0.8988	0.999497	no	118.035	118.253	0.00266684	0.0107064	0.9841	0.99663	no	42.4024	21.8263	-0.958081	-2.17626	0.00015	0.00149523	yes
AT1G07080	AT1G07080	AT1G07080	1:2169981-2172194	330.548	230.605	-0.519437	-3.22203	5e-05	0.000556246	yes	516.883	463.038	-0.158706	-0.288404	0.6122	0.999497	no	86.1506	78.134	-0.140911	-0.575547	0.30985	0.767046	no	614.761	684.844	0.15575	0.281839	0.6274	0.773107	no
AT1G07090	AT1G07090	LSH6	1:2173951-2174894	2.18616	3.42813	0.649026	1.94297	0.00135	0.00994885	yes	18.1414	19.5216	0.105779	0.248936	0.6672	0.999497	no	6.61726	5.11237	-0.372243	-1.02888	0.0732	0.394281	no	15.8953	15.7179	-0.0161968	-0.0366556	0.9508	0.974456	no
AT1G07100	AT1G07100	AT1G07100	1:2177884-2177958	0	0	0	0	1	1	no	0	0	0	0	1	1	no	0	0	0	0	1	1	no	0	0	0	0	1	1	no	No
AT1G07110	AT1G07110	F2KP	1:2178103-2184148	40.3598	39.9409	-0.0150555	-0.0947759	0.86825	0.942592	no	13.0706	13.3079	0.0259549	0.066455	0.90615	0.999497	no	35.4599	41.1529	0.214806	0.875745	0.1257	0.52084	no	10.8888	11.8543	0.122563	0.310117	0.58255	0.739165	no	No
AT1G07119	AT1G07119	AT1G07119	1:2184346-2186580	7.77498	7.8432	0.0126043	0.0443259	0.93725	0.973922	no	6.5853	5.47566	-0.266216	-0.416685	0.4672	0.999497	no	6.52166	5.96164	-0.129529	-0.292876	0.61115	0.928692	no	3.79546	3.44046	-0.141675	-0.179157	0.7544	0.858596	no	No
AT1G07120	AT1G07120	AT1G07120	1:2184346-2186580	0.433227	0.479199	0.145503	0.157836	0.77925	0.8992	no	0.435103	0.285116	-0.609809	-0.321725	0.5974	0.999497	no	1.16426	0.600516	-0.955136	-1.11003	0.062	0.356625	no	0.769503	0.351171	-1.13175	-0.723145	0.2281	0.404051	no	No
AT1G07128	AT1G07128	AT1G07128	1:2187620-2188733	4.8722	5.43471	0.157627	0.173274	0.7011	0.854985	no	16.5268	16.0707	-0.0403714	-0.0591869	0.91795	0.999497	no	5.75541	6.0311	0.0675036	0.0870362	0.87095	0.985671	no	15.7	19.902	0.342147	0.465114	0.42485	0.60545	no	No
AT1G07130	AT1G07130	STN1	1:2187620-2188733	9.69551	7.11281	-0.446897	-1.0432	0.07595	0.219725	no	23.122	22.7894	-0.0209054	-0.0414608	0.9422	0.999497	no	9.71228	11.1348	0.197189	0.46272	0.41725	0.849269	no	17.2622	22.0906	0.355822	0.596417	0.29915	0.482089	no	No
AT1G07135	AT1G07135	AT1G07135	1:2189927-2190659	0.957094	1.16422	0.282625	0.495253	0.38395	0.61774	no	176.992	147.19	-0.266005	-0.552736	0.3245	0.999497	no	9.1923	9.0419	-0.0238003	-0.0641663	0.91215	0.990154	no	110.635	183.134	0.727092	1.722	0.00225	0.0134199	yes
AT1G07140	AT1G07140	SIRANBP	1:2191722-2193793	178.414	177.57	-0.00684614	-0.0428263	0.9415	0.975431	no	184.929	198.179	0.0998324	0.218017	0.6985	0.999497	no	162.316	147.728	-0.135866	-0.533455	0.34865	0.802753	no	132.014	170.467	0.368795	0.814923	0.1485	0.302809	no	No
AT1G07150	AT1G07150	MAPKKK13	1:2193940-2195798	4.28765	6.25638	0.545141	2.47728	5e-05	0.000556246	yes	100.216	90.1624	-0.152517	-0.350052	0.5402	0.999497	no	8.79654	11.8238	0.426688	1.53094	0.007	0.0916223	no	44.2559	22.7322	-0.961131	-2.35556	5e-05	0.000575167	yes
AT1G07160	AT1G07160	AT1G07160	1:2197907-2199748	0.820764	0.825671	0.00860081	0.0198845	0.9699	0.987855	no	26.1201	11.2598	-1.21398	-2.32684	0.00015	0.0301483	yes	0.493753	0.415085	-0.250384	-0.379729	0.51065	0.89259	no	1.22527	2.62546	1.09947	1.61431	0.00685	0.0318161	yes
AT1G07170	AT1G07170	AT1G07170	1:2200122-2201265	56.7162	54.4795	-0.0580494	-0.333075	0.56315	0.763332	no	51.5777	46.9056	-0.136989	-0.337161	0.55885	0.999497	no	64.0622	73.5582	0.199413	0.767839	0.177	0.612666	no	50.8997	40.3416	-0.33539	-0.800645	0.1692	0.332106	no	No
AT1G07175	AT1G07175	AT1G07175	1:2202329-2202774	0	0	0	0	1	1	no	0	0	0	0	1	1	no	2.79045	1.17153	-1.25211	-1.25797	0.08545	0.42909	no	0	0	0	0	1	1	no	No
AT1G07180	AT1G07180	ATNDI1	1:2204319-2206934	1.968	1.67786	-0.230108	-0.790495	0.17515	0.381201	no	14.4511	15.8142	0.130044	0.321993	0.5799	0.999497	no	4.08983	4.94472	0.273846	0.86606	0.1306	0.530657	no	9.42372	5.65986	-0.73553	-1.67353	0.0041	0.0214121	yes
AT1G07190	AT1G07190	AT1G07190	1:2208012-2208177	0	0	0	0	1	1	no	0	0	0	0	1	1	no	0	0	0	0	1	1	no	0	0	0	0	1	1	no	No
AT1G07200	AT1G07200	AT1G07200	1:2208718-2212546	5.82878	5.04842	-0.207363	-1.018	0.075	0.2177	no	4.00825	3.08365	-0.37833	-0.774167	0.1767	0.999497	no	8.30252	10.5819	0.349971	1.25224	0.0287	0.22559	no	4.38107	4.43457	0.0175104	0.0366445	0.9482	0.973417	no	No
AT1G07210	AT1G07210	AT1G07210	1:2215222-2219474	77.3462	83.1354	0.104131	0.580046	0.31315	0.547091	no	64.0389	68.9874	0.107385	0.240307	0.67395	0.999497	no	62.7687	58.8069	-0.0940581	-0.34271	0.5499	0.908382	no	37.3136	36.0966	-0.0478368	-0.0996016	0.8664	0.928612	no	No
AT1G07220	AT1G07220	AT1G07220	1:2215222-2219474	13.0137	12.4972	-0.0584258	-0.158162	0.7816	0.900554	no	9.70938	8.95436	-0.116788	-0.120234	0.8327	0.999497	no	9.13856	9.34169	0.0317164	0.0530596	0.9248	0.991633	no	9.03001	8.99155	-0.00615815	-0.0073987	0.9905	0.994592	no	No
AT1G07230	AT1G07230	NPC1	1:2220252-2222982	9.72987	8.07602	-0.268777	-1.49733	0.01105	0.0542609	no	27.1865	19.8597	-0.453047	-1.11805	0.05195	0.929493	no	8.28212	8.57415	0.0499932	0.184465	0.7496	0.966978	no	33.6513	18.5411	-0.859934	-2.11113	0.0002	0.00190453	yes
AT1G07240	AT1G07240	UGT71C5	1:2223690-2225452	3.68094	3.24092	-0.183671	-0.784428	0.17035	0.374586	no	18.1045	16.4547	-0.13785	-0.350977	0.52395	0.999497	no	7.44609	7.54348	0.0187478	0.0658751	0.9065	0.989753	no	17.5747	19.998	0.186362	0.466032	0.41325	0.596256	no	No
AT1G07250	AT1G07250	UGT71C4	1:2225899-2227566	11.307	11.3075	6.85874e-05	0.000382775	0.9957	0.997889	no	15.6248	14.7416	-0.0839492	-0.207457	0.71755	0.999497	no	13.1906	15.7523	0.256051	0.981296	0.08915	0.43689	no	21.3518	19.2258	-0.151314	-0.378925	0.5012	0.671862	no	No
AT1G07260	AT1G07260	UGT71C3	1:2227593-2229319	6.40288	6.24766	-0.0354051	-0.177345	0.75255	0.884326	no	9.92347	9.22935	-0.104617	-0.247687	0.66035	0.999497	no	2.93272	3.20379	0.127543	0.363564	0.52325	0.898984	no	9.88824	4.719	-1.06723	-2.36463	0.0001	0.00106185	yes
AT1G07270	AT1G07270	AT1G07270	1:2229756-2232897	1.59244	1.89516	0.251087	0.796065	0.16485	0.366874	no	0.620722	0.935648	0.592018	0.770012	0.1782	0.999497	no	1.2838	1.059	-0.277716	-0.577885	0.31205	0.768218	no	0.183005	0.366754	1.00293	0	1	1	no	No
AT1G07280	AT1G07280	AT1G07280	1:2238086-2241217	10.4866	10.2545	-0.0322845	-0.184572	0.74275	0.879014	no	21.1675	23.0889	0.125346	0.3218	0.5821	0.999497	no	4.95081	6.67436	0.430964	1.48666	0.0095	0.112435	no	11.5508	6.57659	-0.812576	-1.8779	0.0013	0.00875205	yes
AT1G07290	AT1G07290	GONST2	1:2242255-2244428	2.91001	2.66991	-0.124235	-0.415858	0.4675	0.690645	no	1.22985	1.53697	0.321599	0.439519	0.44945	0.999497	no	3.31634	2.53496	-0.387628	-0.955095	0.0966	0.452975	no	1.2562	1.5925	0.342229	0.464491	0.41505	0.597626	no	No
AT1G07300	AT1G07300	AT1G07300	1:2245757-2246492	3.92853	2.92371	-0.426194	-1.22289	0.03365	0.124255	no	0.819588	1.13527	0.470063	0.521521	0.37725	0.999497	no	2.79937	3.37507	0.269813	0.576527	0.3087	0.766085	no	4.23582	2.55582	-0.728854	-1.0558	0.0692	0.17588	no	No
AT1G07310	AT1G07310	AT1G07310	1:2247508-2248961	14.8479	13.1495	-0.175252	-0.98592	0.089	0.245285	no	34.3944	30.7492	-0.161623	-0.411083	0.4669	0.999497	no	15.3217	15.166	-0.0147409	-0.0554772	0.91975	0.99111	no	22.821	25.4766	0.158809	0.400187	0.4927	0.66465	no	No
AT1G07320	AT1G07320	RPL4	1:2249132-2250529	311.503	355.458	0.190433	1.17472	0.04235	0.146466	no	49.8676	47.132	-0.0813949	-0.205994	0.71865	0.999497	no	409.041	451.769	0.14334	0.507824	0.3741	0.823209	no	37.6535	20.4712	-0.87919	-2.18808	0.00025	0.00227879	yes
AT1G07330	AT1G07330	AT1G07330	1:2251130-2253585	0.0304533	0.0776589	1.35055	0	1	1	no	0.0195349	0.0286928	0.554634	0	1	1	no	0.0955122	0.114007	0.255362	0	1	1	no	0.0432007	0.0162224	-1.41307	0	1	1	no	No
AT1G07340	AT1G07340	ATSTP2	1:2254821-2256850	0	0.0241166	inf	0	1	1	no	0	0	0	0	1	1	no	0.00780621	0	#NAME?	0	1	1	no	0	0	0	0	1	1	no	No
AT1G07350	AT1G07350	AT1G07350	1:2257424-2260101	141.336	147.275	0.0593917	0.373733	0.5168	0.728888	no	29.1613	19.8053	-0.558166	-1.19933	0.0364	0.791597	no	139.963	128.69	-0.121147	-0.476949	0.4058	0.840758	no	67.8005	27.9682	-1.27751	-2.85829	5e-05	0.000575167	yes
AT1G07360	AT1G07360	AT1G07360	1:2260388-2262865	42.5041	48.2961	0.184304	1.15352	0.0416	0.144892	no	55.4623	60.0924	0.115676	0.284868	0.62105	0.999497	no	34.5632	33.6225	-0.0398134	-0.160515	0.7739	0.971022	no	32.4217	36.7978	0.182659	0.456532	0.42875	0.608845	no	No
AT1G07370	AT1G07370	PCNA1	1:2263139-2264551	55.8396	57.6754	0.046668	0.288731	0.6154	0.801691	no	18.0027	25.1897	0.484621	1.1454	0.0466	0.888072	no	47.352	36.7473	-0.365787	-1.46429	0.0109	0.122708	no	8.88665	11.9271	0.424529	0.876749	0.12935	0.275208	no	No
AT1G07380	AT1G07380	AT1G07380	1:2264828-2268306	14.3112	12.1572	-0.23533	-1.40349	0.01405	0.0651808	no	24.56	23.8449	-0.0426274	-0.109079	0.8492	0.999497	no	8.43529	6.97541	-0.274159	-1.0196	0.0795	0.412895	no	21.0951	24.2077	0.198561	0.500748	0.3812	0.566644	no	No
AT1G07390	AT1G07390	RLP1	1:2269892-2274820	5.46506	4.42156	-0.305681	-1.64579	0.0038	0.0234996	yes	2.62248	2.01657	-0.379025	-0.771978	0.18255	0.999497	no	3.18828	3.79486	0.251269	0.861538	0.13485	0.538855	no	1.0694	0.559531	-0.934514	-1.47621	0.01095	0.0452882	yes
AT1G07400	AT1G07400	AT1G07400	1:2274942-2275758	11.6983	13.4156	0.197619	0.934219	0.10405	0.271391	no	2.171	0.459639	-2.23979	-2.29323	0.00055	0.0704204	no	15.5365	16.9566	0.126179	0.430063	0.4516	0.867632	no	3.58639	3.16135	-0.18199	-0.237463	0.67195	0.804057	no	No
AT1G07410	AT1G07410	RAB-A2B	1:2276052-2277154	4.02627	5.03744	0.323248	1.05444	0.0714	0.209956	no	3.51586	4.13548	0.234177	0.361486	0.5275	0.999497	no	5.07818	3.60784	-0.493176	-1.15185	0.0436	0.29112	no	4.753	7.42041	0.642662	1.10694	0.05445	0.147772	no	No
AT1G07420	AT1G07420	ATSMO2	1:2277806-2280297	19.6655	20.0726	0.0295623	0.169289	0.7659	0.891319	no	33.507	30.7081	-0.125843	-0.31868	0.57585	0.999497	no	27.6583	23.9307	-0.208854	-0.81453	0.1515	0.572336	no	29.3712	27.361	-0.102281	-0.257964	0.64725	0.786118	no	No
AT1G07430	AT1G07430	HAI2	1:2280834-2282828	1.83059	0.810349	-1.17569	-3.38552	5e-05	0.000556246	yes	91.1645	81.0839	-0.169056	-0.339318	0.5472	0.999497	no	0.148558	0.12581	-0.239774	0	1	1	no	61.5557	67.0998	0.124415	0.293565	0.60755	0.759053	no
AT1G07440	AT1G07440	AT1G07440	1:2286148-2287730	83.6274	81.204	-0.0424239	-0.265806	0.6431	0.820634	no	53.9595	41.7032	-0.371719	-0.958396	0.0931	0.999497	no	96.0355	123.112	0.358335	1.44576	0.01075	0.121348	no	58.3833	51.1085	-0.191993	-0.48696	0.39925	0.583546	no	No
AT1G07450	AT1G07450	AT1G07450	1:2287925-2289336	0	0	0	0	1	1	no	0.0153277	0	#NAME?	0	1	1	no	0.746127	1.27848	0.776934	1.28925	0.02925	0.228357	no	0	0	0	0	1	1	no	No
AT1G07460	AT1G07460	AT1G07460	1:2290200-2290977	0	0	0	0	1	1	no	0	0	0	0	1	1	no	0	0	0	0	1	1	no	0	0	0	0	1	1	no	No
AT1G07470	AT1G07470	AT1G07470	1:2291456-2295489	9.25914	9.49698	0.036591	0.192724	0.73565	0.874395	no	10.403	11.1505	0.1001	0.217224	0.70555	0.999497	no	8.12317	7.9703	-0.0274095	-0.0943779	0.87285	0.985909	no	5.60651	8.46065	0.593665	1.18673	0.04235	0.122794	no	No
AT1G07473	AT1G07473	AT1G07473	1:2291456-2295489	0.362738	0.437122	0.269109	0.18458	0.7533	0.884402	no	3.72373	2.70802	-0.459507	-0.322989	0.5478	0.999497	no	0.167845	0.0266678	-2.65395	0	1	1	no	2.15802	1.15649	-0.899949	-0.554667	0.3442	0.529952	no	No
AT1G07476	AT1G07476	AT1G07476	1:2295750-2299470	0	0.0233822	inf	0	1	1	no	0	0.0752754	inf	0	1	1	no	0	0	0	0	1	1	no	0	0.137796	inf	0	1	1	no	No
AT1G07480	AT1G07480	AT1G07480	1:2295750-2299470	5.21819	6.06867	0.217832	1.10099	0.05845	0.183878	no	7.13914	7.2585	0.0239214	0.055909	0.92085	0.999497	no	5.85657	5.8853	0.00706158	0.0244289	0.9648	0.994487	no	4.97225	4.96276	-0.00275536	-0.0059586	0.99295	0.995994	no	No
AT1G07485	AT1G07485	AT1G07485	1:2301374-2302121	0.0472891	0.223183	2.23865	0	1	1	no	0	0	0	0	1	1	no	0.51512	0.301853	-0.771059	-0.259491	0.65615	0.943897	no	0.133545	0.000489372	-8.09218	0	1	1	no	No
AT1G07490	AT1G07490	RTFL3	1:2301374-2302121	0.549737	0.361337	-0.605394	-0.497313	0.34215	0.577163	no	0	0	0	0	1	1	no	1.72291	2.57848	0.581675	0.743243	0.20875	0.660284	no	0	0.114661	inf	0	1	1	no	No
AT1G07500	AT1G07500	AT1G07500	1:2304765-2305031	1.69961	0.251495	-2.7566	-1.64531	0.18845	0.398857	no	9.69143	1.49689	-2.69474	-2.65578	0.02505	0.649159	no	3.73992	3.0512	-0.293633	-0.252936	0.65135	0.942125	no	19.7186	3.0942	-2.67192	-3.33521	0.01535	0.0582247	no	No
AT1G07510	AT1G07510	ftsh10	1:2305377-2309544	18.7668	18.9471	0.013796	0.0855998	0.87865	0.947327	no	30.1822	27.9263	-0.112074	-0.278188	0.6223	0.999497	no	14.648	14.1031	-0.0546862	-0.219178	0.7026	0.954971	no	16.656	20.2264	0.280199	0.704392	0.2132	0.387239	no	No
AT1G07520	AT1G07520	AT1G07520	1:2309563-2311805	8.21064	7.88607	-0.0581882	-0.324386	0.5725	0.770009	no	7.52037	6.46026	-0.219212	-0.521217	0.36485	0.999497	no	6.04312	5.80016	-0.0591998	-0.209335	0.71455	0.958722	no	5.78218	6.592	0.189103	0.43868	0.4458	0.624728	no	No
AT1G07530	AT1G07530	SCL14	1:2313581-2316469	16.5875	14.3702	-0.207022	-1.27002	0.02705	0.106236	no	26.612	23.9036	-0.15485	-0.389998	0.48295	0.999497	no	12.4015	12.26	-0.0165609	-0.0659703	0.90745	0.989973	no	25.7241	25.893	0.00944007	0.0232998	0.9661	0.982456	no	No
AT1G07540	AT1G07540	TRFL2	1:2318432-2321048	0.0167114	0.00698135	-1.25925	0	1	1	no	0.269289	0.190967	-0.495829	0	1	1	no	0	0	0	0	1	1	no	0.246659	0.140326	-0.813737	0	1	1	no	No
AT1G07550	AT1G07550	AT1G07550	1:2322652-2326561	0.00860869	0	#NAME?	0	1	1	no	0	0	0	0	1	1	no	0	0	0	0	1	1	no	0	0	0	0	1	1	no	No
AT1G07560	AT1G07560	AT1G07560	1:2327319-2331096	0	0	0	0	1	1	no	0	0.00548129	inf	0	1	1	no	0.0451946	0.0166901	-1.43716	0	1	1	no	0	0	0	0	1	1	no	No
AT1G07570	AT1G07570	APK1	1:2331169-2333738	24.7621	21.0242	-0.236087	-1.41827	0.01315	0.061936	no	6.89153	5.8216	-0.243409	-0.526229	0.3611	0.999497	no	26.3901	28.0188	0.0864023	0.345879	0.54325	0.906486	no	7.78921	9.69464	0.31571	0.723666	0.2067	0.379467	no	No
AT1G07580	AT1G07580	AT1G07580	1:2334821-2334894	0	0	0	0	1	1	no	0	0	0	0	1	1	no	0	0	0	0	1	1	no	0	0	0	0	1	1	no	No
AT1G07590	AT1G07590	AT1G07590	1:2336522-2339391	143.88	112.398	-0.35624	-2.0107	0.0002	0.00194573	yes	16.3483	19.5398	0.257274	0.590801	0.29635	0.999497	no	299.598	349.702	0.2231	0.5966	0.28755	0.747631	no	48.6501	100.911	1.05257	2.04504	0.0005	0.00404098	yes
AT1G07600	AT1G07600	LSR4	1:2336522-2339391	6297.73	4878.47	-0.368403	-0.876547	0.1261	0.308262	no	475.423	636.059	0.419948	0.329236	0.5774	0.999497	no	13429.7	14786.6	0.138869	0.150241	0.79135	0.972452	no	1655.38	4286.35	1.37259	0.986617	0.0849	0.203947	no	No
AT1G07610	AT1G07610	MT1C	1:2341541-2342123	25.0655	22.3333	-0.16651	-0.735859	0.19585	0.408736	no	64.271	67.3131	0.0667199	0.147521	0.795	0.999497	no	168.334	158.06	-0.0908596	-0.35241	0.5306	0.903039	no	94.8715	215.332	1.18251	2.76785	5e-05	0.000575167	yes
AT1G07615	AT1G07615	AT1G07615	1:2342197-2344271	17.9624	16.2775	-0.142094	-0.835753	0.1424	0.332446	no	16.0682	13.7973	-0.219825	-0.551829	0.33645	0.999497	no	13.1552	14.4297	0.133405	0.506435	0.38095	0.82691	no	11.4098	5.45045	-1.06583	-2.40199	0.0001	0.00106185	yes
AT1G07620	AT1G07620	ATOBGM	1:2344389-2346842	0.138984	0.107787	-0.366746	0	1	1	no	4.08142	5.26626	0.367708	0.652641	0.25465	0.999497	no	0.0700808	0.0772005	0.139591	0	1	1	no	5.5159	23.2736	2.07703	3.93667	5e-05	0.000575167	yes
AT1G07630	AT1G07630	PLL5	1:2349096-2351692	11.8073	11.532	-0.0340372	-0.20053	0.7278	0.870197	no	30.007	23.4605	-0.355065	-0.80554	0.1489	0.999497	no	7.80699	7.86063	0.00987852	0.0367558	0.95035	0.993206	no	21.5967	37.2641	0.786975	1.821	0.0015	0.00977805	yes
AT1G07640	AT1G07640	OBP2	1:2354353-2356227	4.79468	7.65951	0.675819	3.13619	5e-05	0.000556246	yes	0.10056	0.144878	0.52679	0	1	1	no	7.62008	6.8772	-0.147983	-0.488416	0.39125	0.832295	no	0.0945425	0.079467	-0.250607	0	1	1	no
AT1G07645	AT1G07645	DSI-1VOC	1:2367436-2368385	13.3832	2.78258	-2.26593	-6.7898	5e-05	0.000556246	yes	343.232	235.216	-0.545199	-1.08154	0.0626	0.97762	no	0	0.0274179	inf	0	1	1	no	402.141	210.819	-0.931698	-2.03004	0.00075	0.00559985	yes
AT1G07650	AT1G07650	AT1G07650	1:2359548-2366561	8.42913	8.82582	0.0663463	0.391956	0.4932	0.711306	no	4.1641	3.5607	-0.225846	-0.509804	0.37295	0.999497	no	18.3161	17.8072	-0.0406521	-0.165728	0.773	0.970821	no	4.46944	3.72821	-0.261614	-0.608459	0.2935	0.476062	no	No
AT1G07660	AT1G07660	AT1G07660	1:2368836-2369734	44.3448	39.3863	-0.171069	-0.98943	0.0868	0.240921	no	56.7385	53.4958	-0.0849014	-0.216625	0.71085	0.999497	no	36.5638	37.2461	0.0266746	0.0988679	0.865	0.984299	no	39.0926	30.2077	-0.37198	-0.893265	0.12355	0.266549	no	No
AT1G07670	AT1G07670	ATECA4	1:2370051-2374545	34.7046	41.5446	0.259532	1.6322	0.0041	0.0249677	yes	33.5294	42.3012	0.335271	0.756588	0.18315	0.999497	no	21.4425	18.4712	-0.2152	-0.875179	0.12395	0.517202	no	23.0104	37.676	0.711355	1.6685	0.0033	0.0179967	yes
AT1G07680	AT1G07680	AT1G07680	1:2376011-2377186	0.0349612	0	#NAME?	0	1	1	no	0	0	0	0	1	1	no	0.0419659	0	#NAME?	0	1	1	no	0	0	0	0	1	1	no	No
AT1G07690	AT1G07690	AT1G07690	1:2378075-2379000	0	0	0	0	1	1	no	0.209922	0.20522	-0.0326795	0	1	1	no	0	0	0	0	1	1	no	0.959637	9.96278	3.37599	3.96837	0.0002	0.00190453	yes
AT1G07700	AT1G07700	AT1G07700	1:2379646-2381362	16.7824	16.8884	0.00908153	0.0498582	0.9299	0.970925	no	15.9735	17.0171	0.0913077	0.217024	0.702	0.999497	no	25.363	27.2687	0.104519	0.402456	0.48275	0.883566	no	17.8629	19.2124	0.105069	0.25328	0.6538	0.791449	no	No
AT1G07702	AT1G07702	AT1G07702	1:2381614-2386092	0	0	0	0	1	1	no	0	0	0	0	1	1	no	0	0	0	0	1	1	no	0	0.133948	inf	0	1	1	no	No
AT1G07705	AT1G07705	AT1G07705	1:2381614-2386092	16.1089	17.6764	0.13396	0.815929	0.1532	0.348896	no	13.8124	14.5046	0.0705419	0.179556	0.75175	0.999497	no	13.3389	13.3589	0.00216059	0.00849678	0.9882	0.997038	no	7.92177	11.8034	0.575307	1.41504	0.014	0.0543954	no	No
AT1G07710	AT1G07710	AT1G07710	1:2386274-2387986	0.459896	0.544885	0.244643	0.480828	0.3994	0.631559	no	0.216163	0.275974	0.35241	0	1	1	no	0.770203	0.969156	0.33149	0.651505	0.2505	0.711567	no	0.19859	0.122179	-0.70079	0	1	1	no	No
AT1G07720	AT1G07720	KCS3	1:2390654-2392453	2.23911	5.61577	1.32656	5.56195	5e-05	0.000556246	yes	0	0	0	0	1	1	no	10.0264	10.1522	0.0179899	0.0665958	0.90665	0.989753	no	0	0.01164	inf	0	1	1	no
AT1G07725	AT1G07725	ATEXO70H6	1:2394800-2397345	0	0.0392988	inf	0	1	1	no	0.0835853	0	#NAME?	0	1	1	no	0.0173226	0.0653056	1.91455	0	1	1	no	0.0499727	0.112584	1.17179	0	1	1	no	No
AT1G07728	AT1G07728	AT1G07728	1:2394800-2397345	10.5466	10.0255	-0.0731093	-0.406414	0.482	0.702224	no	11.3147	11.5355	0.0278845	0.0684057	0.90925	0.999497	no	8.87822	9.17234	0.0470194	0.169879	0.76185	0.968538	no	12.8603	12.7289	-0.0148115	-0.036298	0.9524	0.975349	no	No
AT1G07730	AT1G07730	AT1G07730	1:2397441-2400508	0.736813	0.762227	0.0489233	0.0280408	0.962	0.98394	no	0.190668	0	#NAME?	0	1	1	no	3.94325	3.27733	-0.266865	-0.460601	0.4234	0.851865	no	0.693077	0.567778	-0.287688	-0.114324	0.852	0.919684	no	No
AT1G07740	AT1G07740	AT1G07740	1:2397441-2400508	6.8541	6.43744	-0.0904801	-0.468601	0.4103	0.64164	no	4.55098	4.63157	0.0253251	0.0567762	0.9201	0.999497	no	3.25211	3.30271	0.0222739	0.0619135	0.91295	0.990285	no	2.31307	1.61003	-0.522715	-0.881978	0.1237	0.266739	no	No
AT1G07745	AT1G07745	ATRAD51D	1:2400588-2402873	10.3825	9.231	-0.169591	-0.851478	0.13565	0.321788	no	3.48525	2.85242	-0.289078	-0.488639	0.4026	0.999497	no	9.00957	10.2579	0.187204	0.625494	0.2767	0.73685	no	2.92588	2.57391	-0.184909	-0.309935	0.5875	0.743477	no	No
AT1G07747	AT1G07747	AT1G07747	1:2403557-2403845	0	0	0	0	1	1	no	0	0	0	0	1	1	no	0	0	0	0	1	1	no	0	0	0	0	1	1	no	No
AT1G07750	AT1G07750	AT1G07750	1:2404036-2405943	28.6557	28.9434	0.0144137	0.0875778	0.8791	0.947652	no	41.2231	45.7932	0.151682	0.385661	0.5053	0.999497	no	21.7317	17.3286	-0.326648	-1.25532	0.0297	0.230915	no	40.7586	60.4843	0.569455	1.41606	0.0141	0.0546977	no	No
AT1G07760	AT1G07760	AT1G07760	1:2406833-2406905	0	0	0	0	1	1	no	0	0	0	0	1	1	no	0	0	0	0	1	1	no	0	0	0	0	1	1	no	No
AT1G07770	AT1G07770	RPS15A	1:2408202-2409580	741.257	687.605	-0.108394	-0.667854	0.2449	0.470485	no	414.884	397.735	-0.060901	-0.136315	0.8117	0.999497	no	639.08	672.207	0.07291	0.269176	0.64435	0.940717	no	446.029	280.624	-0.668503	-1.51052	0.00895	0.0390375	yes
AT1G07780	AT1G07780	TRP6	1:2410055-2412677	44.1031	38.5213	-0.195223	-1.18729	0.0409	0.143288	no	16.0435	14.8489	-0.111636	-0.268288	0.64065	0.999497	no	9.25662	9.11287	-0.0225802	-0.0770324	0.8918	0.988395	no	6.94699	4.33102	-0.681682	-1.34337	0.0216	0.0747809	no	No
AT1G07790	AT1G07790	HTB1	1:2412979-2413708	99.4208	112.534	0.178745	1.11397	0.0504	0.165972	no	113.797	138.165	0.279931	0.69826	0.22395	0.999497	no	102.337	85.0586	-0.266802	-1.08665	0.05865	0.346377	no	55.2692	60.4945	0.130327	0.328044	0.559	0.719334	no	No
AT1G07795	AT1G07795	AT1G07795	1:2414285-2414967	0	0.0478985	inf	0	1	1	no	0	0	0	0	1	1	no	0.804305	0.536205	-0.58496	-0.72799	0.21745	0.67069	no	0	0.0371452	inf	0	1	1	no	No
AT1G07800	AT1G07800	AT1G07800	1:2415040-2415970	0	0	0	0	1	1	no	0	0	0	0	1	1	no	0	0	0	0	1	1	no	0	0	0	0	1	1	no	No
AT1G07810	AT1G07810	ATECA1	1:2416264-2420757	29.2555	31.0125	0.0841406	0.529047	0.3479	0.582908	no	21.2974	23.646	0.15092	0.377449	0.5073	0.999497	no	17.1993	15.6937	-0.132164	-0.538784	0.3391	0.794719	no	16.7273	26.1551	0.644887	1.59459	0.0069	0.0319966	yes
AT1G07820	AT1G07820	AT1G07820	1:2421215-2421947	183.284	193.174	0.0758261	0.473748	0.4107	0.642056	no	194.146	221.373	0.189339	0.465252	0.407	0.999497	no	148.881	115.497	-0.366304	-1.5044	0.00855	0.104406	no	89.6508	89.0308	-0.0100115	-0.0251885	0.96535	0.982011	no	No
AT1G07830	AT1G07830	AT1G07830	1:2422240-2423655	93.0092	78.4613	-0.245392	-1.52779	0.00775	0.0411828	yes	90.3414	79.0225	-0.193123	-0.487253	0.39695	0.999497	no	53.7932	57.8262	0.104301	0.419019	0.46415	0.873835	no	83.9989	38.296	-1.13318	-2.82506	5e-05	0.000575167	yes
AT1G07840	AT1G07840	AT1G07840	1:2424053-2426676	36.8529	37.0622	0.00816914	0.0505674	0.93025	0.971026	no	30.7985	30.8824	0.00392261	0.0101005	0.98735	0.999497	no	25.0038	25.115	0.00640121	0.0253187	0.96485	0.994487	no	22.3842	15.7272	-0.509224	-1.25266	0.0306	0.0966154	no	No
AT1G07850	AT1G07850	AT1G07850	1:2426744-2428719	0.0242605	0.0168427	-0.526487	0	1	1	no	0.0172727	0.0281013	0.702145	0	1	1	no	0.0297365	0.0163203	-0.86557	0	1	1	no	0.0430133	0.0125408	-1.77815	0	1	1	no	No
AT1G07860	AT1G07860	AT1G07860	1:2428772-2432057	0	0.107248	inf	0	1	1	no	0	0	0	0	1	1	no	0	0.193252	inf	0	1	1	no	0	0.0632612	inf	0	1	1	no	No
AT1G07870	AT1G07870	AT1G07870	1:2428772-2432057	3.12269	2.79922	-0.157763	-0.630464	0.2691	0.498181	no	4.9379	4.72599	-0.063282	-0.129503	0.82135	0.999497	no	3.78362	4.14611	0.131988	0.400899	0.4791	0.881889	no	6.74596	4.81505	-0.486474	-1.05551	0.06585	0.16969	no	No
AT1G07880	AT1G07880	ATMPK13	1:2434029-2435763	0.166293	0.21222	0.351831	0	1	1	no	0	0	0	0	1	1	no	2.54095	3.35815	0.402295	1.02042	0.07465	0.399294	no	0	0.0284704	inf	0	1	1	no	No
AT1G07885	AT1G07885	AT1G07885	1:2436466-2436959	0	0	0	0	1	1	no	0	0	0	0	1	1	no	10.7397	20.4145	0.926633	0.606488	0.3703	0.821286	no	0	0	0	0	1	1	no	No
AT1G07890	AT1G07890	APX1	1:2437329-2439665	538.247	778.657	0.53272	3.15926	5e-05	0.000556246	yes	111.51	157.256	0.495936	1.15457	0.0438	0.863265	no	1012.94	948.382	-0.0950091	-0.30522	0.5991	0.925883	no	154.152	279.346	0.857704	1.90961	0.0006	0.00467826	yes
AT1G07900	AT1G07900	LBD1	1:2442621-2443632	0.729993	0.376788	-0.954131	-0.913358	0.1462	0.338388	no	0.0621771	0	#NAME?	0	1	1	no	0.318304	0.270933	-0.232469	0	1	1	no	0	0.0476406	inf	0	1	1	no	No
AT1G07901	AT1G07901	AT1G07901	1:2443970-2444123	29.7297	42.1027	0.502009	0.77849	0.1682	0.37129	no	44.1251	38.7835	-0.186154	-0.205222	0.7142	0.999497	no	23.8154	43.5799	0.871765	1.15904	0.04985	0.314349	no	54.3462	33.3805	-0.703174	-0.665251	0.2434	0.422564	no	No
AT1G07910	AT1G07910	AtRLG1	1:2445469-2454645	10.4203	8.9727	-0.215784	-1.31092	0.0232	0.0948713	no	5.07351	4.4021	-0.204791	-0.498017	0.38465	0.999497	no	5.84011	6.11758	0.0669658	0.25564	0.6578	0.943897	no	5.10943	4.3808	-0.22197	-0.538977	0.35065	0.536846	no	No
AT1G07920	AT1G07920	AT1G07920	1:2454845-2457321	218.158	206.599	-0.0785383	-0.484524	0.3999	0.632088	no	270.225	292.32	0.113388	0.225533	0.6895	0.999497	no	125.281	122.535	-0.0319701	-0.123995	0.82885	0.978955	no	152.389	164.078	0.10663	0.22946	0.67995	0.808917	no	No
AT1G07930	AT1G07930	AT1G07930	1:2458243-2460790	420.991	433.086	0.0408668	0.241191	0.6652	0.834127	no	366.78	394.345	0.104545	0.195231	0.73145	0.999497	no	210.861	204.56	-0.043764	-0.161714	0.77735	0.97138	no	147.035	142.657	-0.0436081	-0.0941168	0.8679	0.92947	no	No
AT1G07940	AT1G07940	AT1G07940	1:2462952-2465504	153.139	148.59	-0.0435059	-0.270645	0.63935	0.818303	no	157.042	166.353	0.0831003	0.179151	0.7603	0.999497	no	104.798	102.447	-0.032745	-0.128379	0.8215	0.977835	no	101.986	96.0247	-0.0868874	-0.198705	0.73015	0.843176	no	No
AT1G07950	AT1G07950	MED22B	1:2465769-2467022	53.2142	51.9811	-0.0338249	-0.203908	0.7228	0.867686	no	48.7019	51.4823	0.0800984	0.20505	0.7127	0.999497	no	56.1976	64.1114	0.190072	0.734089	0.20755	0.659099	no	78.6265	59.0784	-0.412385	-1.04181	0.0677	0.17319	no	No
AT1G07960	AT1G07960	ATPDIL5-1	1:2467160-2469154	104.061	87.8117	-0.244949	-1.5238	0.0067	0.0367665	yes	99.4666	87.0616	-0.192176	-0.479922	0.40785	0.999497	no	67.7183	63.1043	-0.101808	-0.405262	0.4778	0.881819	no	115.323	86.0943	-0.421684	-1.05465	0.0691	0.175755	no
AT1G07970	AT1G07970	AT1G07970	1:2469285-2472628	17.9224	18.006	0.0067118	0.0412227	0.9415	0.975431	no	10.0216	9.16202	-0.129382	-0.323916	0.5692	0.999497	no	12.9252	12.5041	-0.0477827	-0.188485	0.7457	0.966472	no	6.71424	4.63453	-0.534801	-1.22874	0.03205	0.0997516	no	No
AT1G07980	AT1G07980	NF-YC10	1:2473164-2474927	58.9925	46.727	-0.336276	-2.06468	0.0002	0.00194573	yes	31.826	28.6156	-0.153404	-0.385096	0.4933	0.999497	no	32.0152	31.4299	-0.0266173	-0.103508	0.85635	0.983664	no	27.3226	28.7575	0.0738419	0.181659	0.7542	0.858538	no
AT1G07985	AT1G07985	AT1G07985	1:2475404-2476155	554.196	288.465	-0.942001	-5.84213	5e-05	0.000556246	yes	354.25	223.551	-0.664163	-1.37184	0.01965	0.573734	no	54.4184	56.0923	0.0437077	0.170099	0.7674	0.969553	no	399.452	236.072	-0.758798	-1.53664	0.00855	0.0377508	yes
AT1G07990	AT1G07990	AT1G07990	1:2477156-2483138	15.6817	15.4642	-0.0201523	-0.124088	0.8275	0.923001	no	25.1004	23.2898	-0.108012	-0.272229	0.63205	0.999497	no	14.4761	14.4131	-0.00629605	-0.0253885	0.9657	0.994487	no	23.8031	25.1207	0.0777262	0.193211	0.7386	0.848957	no	No
AT1G08000	AT1G08000	GATA10	1:2483239-2485109	15.8023	15.7268	-0.00690999	-0.0393165	0.944	0.976698	no	13.5154	14.0229	0.053176	0.128901	0.82215	0.999497	no	12.5111	12.6082	0.0111493	0.0409641	0.9443	0.992993	no	7.51165	5.54557	-0.437794	-0.933638	0.107	0.240058	no	No
AT1G08005	AT1G08005	AT1G08005	1:2485343-2485511	1.39079	2.18122	0.649232	0.933537	0.3792	0.613737	no	0	0.773016	inf	0	1	1	no	11.808	19.6738	0.736519	0.824487	0.16115	0.587825	no	0	0	0	0	1	1	no	No
AT1G08010	AT1G08010	GATA11	1:2485905-2488027	25.9738	29.426	0.180033	0.982169	0.08645	0.240089	no	21.3594	22.064	0.0468209	0.114325	0.83745	0.999497	no	30.0729	26.8167	-0.165335	-0.628965	0.2712	0.732575	no	12.2197	10.4844	-0.220973	-0.475841	0.404	0.588024	no	No
AT1G08030	AT1G08030	TPST	1:2489500-2493250	18.7293	17.6691	-0.0840678	-0.5048	0.3687	0.603241	no	9.68456	9.42336	-0.0394448	-0.0951862	0.8671	0.999497	no	15.7017	15.1346	-0.0530703	-0.206939	0.71235	0.957317	no	12.0839	11.0863	-0.124312	-0.304585	0.59225	0.747405	no	No
AT1G08032	AT1G08032	AT1G08032	1:2494122-2494315	0	0	0	0	1	1	no	0	0	0	0	1	1	no	0	2.26008	inf	0	1	1	no	0	0	0	0	1	1	no	No
AT1G08035	AT1G08035	AT1G08035	1:2494401-2495149	0.545556	0.599579	0.136223	0.14462	0.80925	0.914634	no	0.0933093	0.106629	0.19251	0	1	1	no	1.96704	2.21504	0.171304	0.290156	0.62075	0.932863	no	0	0.049323	inf	0	1	1	no	No
AT1G08040	AT1G08040	AT1G08040	1:2495341-2498764	24.4881	22.9691	-0.0923843	-0.555736	0.3354	0.570502	no	31.276	32.084	0.0368003	0.0950601	0.8688	0.999497	no	19.6082	17.1087	-0.196731	-0.767538	0.18425	0.624838	no	25.6859	25.7995	0.0063685	0.0161147	0.9774	0.988217	no	No
AT1G08050	AT1G08050	AT1G08050	1:2498835-2501427	1.59213	1.41514	-0.170012	-0.60419	0.29275	0.524321	no	1.59933	1.3096	-0.288341	-0.469847	0.4274	0.999497	no	1.14452	1.09193	-0.0678702	-0.159584	0.78195	0.972014	no	1.16224	3.50087	1.59081	2.84721	5e-05	0.000575167	yes
AT1G08060	AT1G08060	MOM	1:2501741-2511084	6.57313	6.07407	-0.113917	-0.69469	0.22935	0.450234	no	4.17782	4.02502	-0.0537554	-0.136159	0.81165	0.999497	no	3.965	3.57563	-0.14912	-0.576943	0.31965	0.776549	no	3.43548	3.91724	0.189328	0.472267	0.41095	0.594279	no	No
AT1G08065	AT1G08065	ATACA5	1:2511646-2513454	0	0	0	0	1	1	no	0	0	0	0	1	1	no	0	0	0	0	1	1	no	0	0	0	0	1	1	no	No
AT1G08070	AT1G08070	OTP82	1:2514191-2516605	2.06699	2.2062	0.0940348	0.385018	0.50245	0.718887	no	1.60657	1.00945	-0.670413	-1.10543	0.05635	0.945641	no	2.33144	2.77626	0.251917	0.752637	0.18745	0.629956	no	0.82633	0.581939	-0.50585	-0.716319	0.21215	0.386063	no	No
AT1G08080	AT1G08080	ATACA7	1:2516990-2518546	0.0163445	0.0179494	0.135133	0	1	1	no	0	0	0	0	1	1	no	0.0515933	0.0353395	-0.5459	0	1	1	no	0	0	0	0	1	1	no	No
AT1G08090	AT1G08090	ATNRT2.1	1:2524075-2526164	0	0	0	0	1	1	no	0.00698351	0	#NAME?	0	1	1	no	0.00633818	0	#NAME?	0	1	1	no	0	0.0517987	inf	0	1	1	no	No
AT1G08100	AT1G08100	ATNRT2.2	1:2527169-2529120	0	0	0	0	1	1	no	0	0	0	0	1	1	no	0	0	0	0	1	1	no	0	0	0	0	1	1	no	No
AT1G08105	AT1G08105	AT1G08105	1:2531694-2534786	0	0	0	0	1	1	no	0	0	0	0	1	1	no	0.00400997	0	#NAME?	0	1	1	no	0	0	0	0	1	1	no	No
AT1G08110	AT1G08110	AT1G08110	1:2535327-2537931	142.898	135.943	-0.0719908	-0.449052	0.43965	0.668848	no	113.284	107.735	-0.0724583	-0.176764	0.75885	0.999497	no	123.802	130.106	0.0716573	0.290655	0.61615	0.930922	no	92.2794	76.7928	-0.265037	-0.664831	0.25515	0.4356	no	No
AT1G08115	AT1G08115	AT1G08115	1:2538075-2538237	79.744	67.4693	-0.241143	-0.57108	0.32545	0.560197	no	108.384	94.6789	-0.195032	-0.279421	0.6253	0.999497	no	557.867	417.299	-0.418839	-1.25465	0.02795	0.222219	no	2685.35	298.523	-3.16919	-5.7805	5e-05	0.000575167	yes
AT1G08120	AT1G08120	AT1G08120	1:2538614-2542334	0.115723	0.172282	0.574101	0	1	1	no	0.0707321	0.0158446	-2.15838	0	1	1	no	1.22378	1.09862	-0.155659	-0.100742	0.85705	0.983664	no	0.853505	0.790989	-0.109742	-0.0432188	0.8005	0.888843	no	No
AT1G08125	AT1G08125	AT1G08125	1:2538614-2542334	41.2677	37.9196	-0.12207	-0.746113	0.1904	0.401697	no	32.0365	29.4142	-0.123203	-0.316046	0.58265	0.999497	no	28.2649	27.7778	-0.0250761	-0.0976751	0.8638	0.984299	no	33.092	24.6645	-0.424045	-1.05976	0.06575	0.169533	no	No
AT1G08130	AT1G08130	ATLIG1	1:2542701-2547946	25.355	26.0936	0.0414255	0.258791	0.6453	0.822181	no	13.4653	13.1601	-0.0330727	-0.0847712	0.8813	0.999497	no	13.328	12.3833	-0.106061	-0.419549	0.4638	0.873835	no	6.86637	4.31581	-0.669918	-1.57419	0.0073	0.0333761	yes
AT1G08135	AT1G08135	ATCHX6B	1:2548818-2551473	0	0	0	0	1	1	no	0	0	0	0	1	1	no	0	0.013208	inf	0	1	1	no	0	0	0	0	1	1	no	No
AT1G08140	AT1G08140	ATCHX6A	1:2552035-2555161	0	0.00508139	inf	0	1	1	no	0	0	0	0	1	1	no	0.00428527	0	#NAME?	0	1	1	no	0.00632093	0	#NAME?	0	1	1	no	No
AT1G08150	AT1G08150	ATCHX5	1:2556342-2559074	0	0	0	0	1	1	no	0	0	0	0	1	1	no	0	0	0	0	1	1	no	0	0	0	0	1	1	no	No
AT1G08160	AT1G08160	AT1G08160	1:2559486-2560403	14.1184	21.3252	0.594984	3.13347	5e-05	0.000556246	yes	0	0	0	0	1	1	no	5.00205	1.8616	-1.42598	-3.08908	5e-05	0.0021579	yes	0.0428922	0.115053	1.42352	0	1	1	no
AT1G08165	AT1G08165	AT1G08165	1:2561626-2562148	0.0569932	0.434932	2.93193	1.01851	0.16655	0.369327	no	0.221356	0.119243	-0.892461	0	1	1	no	0.0975872	0.143575	0.557037	0	1	1	no	0.216425	0.159169	-0.443305	0	1	1	no	No
AT1G08170	AT1G08170	AT1G08170	1:2562940-2563672	2.71816	1.36202	-0.996881	-2.23697	0.00095	0.00735789	yes	5.47243	2.70502	-1.01654	-1.48382	0.0092	0.403609	no	0	0.0363076	inf	0	1	1	no	4.89286	1.26608	-1.95031	-2.45029	0.0007	0.00529759	yes
AT1G08180	AT1G08180	AT1G08180	1:2564571-2565121	18.5513	16.9624	-0.129175	-0.573047	0.31225	0.546166	no	34.5165	28.0705	-0.298228	-0.673249	0.23345	0.999497	no	20.4208	23.3672	0.194449	0.616019	0.28135	0.740998	no	28.4146	18.8836	-0.5895	-1.25845	0.03175	0.0991039	no	No
AT1G08190	AT1G08190	ATVPS41	1:2567474-2573393	27.9806	27.8119	-0.00872704	-0.0549202	0.91965	0.966814	no	43.7377	45.1294	0.04519	0.105803	0.8539	0.999497	no	25.2075	23.4656	-0.103308	-0.421281	0.4618	0.873531	no	36.4054	52.2152	0.520318	1.22215	0.02995	0.0950501	no	No
AT1G08200	AT1G08200	AXS2	1:2573847-2576714	82.8845	106.141	0.356801	2.24476	5e-05	0.000556246	yes	70.9624	84.1356	0.245662	0.587128	0.2978	0.999497	no	136.739	114.57	-0.255199	-1.00396	0.08375	0.424351	no	71.8061	129.522	0.851016	1.91449	0.001	0.00710082	yes
AT1G08210	AT1G08210	AT1G08210	1:2577019-2580669	41.7876	36.8629	-0.180905	-1.12589	0.05085	0.167022	no	29.5999	22.2516	-0.411681	-1.00997	0.07795	0.999497	no	25.5206	29.0557	0.187158	0.754598	0.17845	0.614539	no	29.6111	11.3818	-1.37941	-3.3586	5e-05	0.000575167	yes
AT1G08220	AT1G08220	AT1G08220	1:2581021-2583323	25.6721	24.6313	-0.0597104	-0.340344	0.55565	0.757363	no	17.4075	17.7574	0.0287134	0.0693888	0.90155	0.999497	no	15.6444	13.7736	-0.183734	-0.662328	0.25325	0.713943	no	11.5338	7.52477	-0.616144	-1.35679	0.02025	0.0713964	no	No
AT1G08230	AT1G08230	AT1G08230	1:2583653-2586744	11.7784	10.6447	-0.145998	-0.791846	0.15875	0.357538	no	9.97689	12.0382	0.270958	0.638613	0.26285	0.999497	no	10.5829	13.4749	0.348532	1.27618	0.0275	0.219905	no	21.9147	52.97	1.27328	3.18859	5e-05	0.000575167	yes
AT1G08240	AT1G08240	AT1G08240	1:2588524-2588596	0	0	0	0	1	1	no	0	0	0	0	1	1	no	0	0	0	0	1	1	no	0	0	0	0	1	1	no	No
AT1G08250	AT1G08250	ADT6	1:2588856-2590301	2.65276	2.93999	0.148315	0.542941	0.34925	0.584454	no	5.11685	6.17166	0.270404	0.549462	0.3385	0.999497	no	7.63452	8.69645	0.187889	0.641936	0.2655	0.726633	no	5.84402	6.12909	0.0687112	0.143308	0.80495	0.891891	no	No
AT1G08260	AT1G08260	EMB529	1:2590943-2607507	9.9757	9.25529	-0.108139	-0.65557	0.25375	0.480543	no	3.1155	3.10181	-0.00635426	-0.0149006	0.97985	0.999497	no	6.35023	5.94565	-0.0949757	-0.354303	0.5328	0.904119	no	1.50555	1.16612	-0.368565	-0.645456	0.26355	0.444097	no	No
AT1G08270	AT1G08270	AT1G08270	1:2590943-2607507	12.1564	12.3484	0.0226119	0.029216	0.9597	0.982903	no	9.07885	8.71629	-0.0587962	-0.0396062	0.9427	0.999497	no	14.8815	15.0682	0.0179947	0.0196151	0.9725	0.994706	no	10.9208	9.61273	-0.184066	-0.178782	0.75595	0.859453	no	No
AT1G08280	AT1G08280	AT1G08280	1:2608407-2609853	14.7429	15.5309	0.0751283	0.427324	0.45165	0.678413	no	12.4639	15.6413	0.327609	0.797237	0.1658	0.999497	no	15.2106	14.2088	-0.0982943	-0.371359	0.5158	0.894901	no	13.1402	22.6843	0.787708	1.90491	0.00095	0.0068159	yes
AT1G08290	AT1G08290	WIP3	1:2609995-2613242	0.0181369	0.0373813	1.04339	0	1	1	no	0.122383	0.121378	-0.0118937	0	1	1	no	0.190111	0.17816	-0.0936667	0	1	1	no	0.0725635	0.030786	-1.23697	0	1	1	no	No
AT1G08300	AT1G08300	NVL	1:2614773-2621545	4.99419	4.94524	-0.014208	-0.0635048	0.9119	0.963162	no	2.06557	1.9411	-0.0896709	-0.0799725	0.88545	0.999497	no	3.67566	3.94846	0.103287	0.25626	0.6587	0.944269	no	2.19376	1.4371	-0.610246	-0.472471	0.402	0.585705	no	No
AT1G08310	AT1G08310	AT1G08310	1:2614773-2621545	0.804317	0.614266	-0.3889	-0.47735	0.40025	0.632485	no	2.45112	1.74059	-0.493865	-0.333958	0.56045	0.999497	no	1.43035	0.971879	-0.557518	-0.575416	0.31405	0.770831	no	1.8316	1.88631	0.0424686	0.0301683	0.95675	0.977947	no	No
AT1G08315	AT1G08315	AT1G08315	1:2614773-2621545	3.45636	4.17323	0.271914	0.735461	0.19795	0.411415	no	21.6466	21.6112	-0.00235682	-0.00512667	0.9934	0.999497	no	7.02282	6.55219	-0.100073	-0.2365	0.6822	0.949691	no	15.1515	25.8398	0.770134	1.58619	0.00765	0.0345371	yes
AT1G08320	AT1G08320	TGA9	1:2621903-2627848	0.100254	0.123866	0.305117	0	1	1	no	87.7024	97.3785	0.150988	0.343236	0.546	0.999497	no	1.7917	1.26512	-0.502055	-1.10214	0.0555	0.334725	no	111.959	135.021	0.270219	0.609094	0.29425	0.476606	no	No
AT1G08340	AT1G08340	AT1G08340	1:2631067-2635852	2.15153	2.06449	-0.0595728	-0.102048	0.8573	0.936437	no	0.324706	0.284518	-0.190616	0	1	1	no	8.52662	6.12117	-0.478168	-0.976451	0.08705	0.431694	no	0.191503	0.463342	1.27471	0	1	1	no	No
AT1G08350	AT1G08350	AT1G08350	1:2631067-2635852	14.6253	14.4245	-0.0199474	-0.11258	0.8458	0.93126	no	7.11835	6.36273	-0.161898	-0.369699	0.52405	0.999497	no	12.1175	11.3461	-0.0948991	-0.310321	0.5866	0.922587	no	6.79576	4.91214	-0.468283	-1.04383	0.0691	0.175755	no	No
AT1G08360	AT1G08360	AT1G08360	1:2636010-2637915	744.61	695.528	-0.0983761	-0.592989	0.3041	0.536321	no	546.938	541.924	-0.0132865	-0.0267281	0.9626	0.999497	no	511.537	483.336	-0.0818127	-0.301412	0.5991	0.925883	no	364.155	276.943	-0.394964	-0.86254	0.1284	0.27393	no	No
AT1G08370	AT1G08370	ATDCP1	1:2638180-2640554	40.4383	42.7102	0.0788592	0.490212	0.39345	0.626914	no	53.1033	52.4372	-0.0182101	-0.0454505	0.93745	0.999497	no	31.8756	30.1037	-0.0825117	-0.330455	0.56315	0.915274	no	31.4602	36.4507	0.212418	0.537497	0.33925	0.524813	no	No
AT1G08380	AT1G08380	PSAO	1:2640812-2641828	15.2056	29.6899	0.96537	4.87882	5e-05	0.000556246	yes	0.797809	0.968686	0.279986	0.299385	0.59465	0.999497	no	506.228	606.074	0.259705	0.984659	0.084	0.425203	no	1.1283	3.15866	1.48517	1.722	0.00735	0.0335248	yes
AT1G08390	AT1G08390	AT1G08390	1:2642213-2643285	7.25855	6.21654	-0.223569	-0.752029	0.19915	0.413101	no	5.21396	4.56437	-0.191966	-0.289242	0.6105	0.999497	no	11.091	11.9632	0.10922	0.310352	0.58885	0.922988	no	4.33421	1.98978	-1.12316	-1.45602	0.016	0.0599392	no	No
AT1G08400	AT1G08400	AT1G08400	1:2643329-2646035	4.28936	4.05384	-0.0814711	-0.405551	0.4749	0.696972	no	4.64689	4.6929	0.0142141	0.0317346	0.95495	0.999497	no	2.7517	2.97451	0.112328	0.347639	0.54625	0.907189	no	4.77635	3.92936	-0.281617	-0.626955	0.27	0.451439	no	No
AT1G08410	AT1G08410	AT1G08410	1:2646188-2649379	22.345	21.4869	-0.0564938	-0.348281	0.5377	0.743844	no	32.453	28.9797	-0.163309	-0.404688	0.4813	0.999497	no	14.318	14.3421	0.00242198	0.00950767	0.98615	0.996956	no	15.1083	9.31589	-0.697579	-1.71184	0.0031	0.0172161	yes
AT1G08420	AT1G08420	BSL2	1:2649536-2657120	16.6936	15.9303	-0.0675216	-0.420703	0.4684	0.691494	no	19.2676	19.2792	0.000869005	0.00219975	0.9968	0.999497	no	12.6764	12.0065	-0.0783272	-0.317458	0.5791	0.920742	no	15.954	20.917	0.390756	0.979257	0.0897	0.211966	no	No
AT1G08430	AT1G08430	ALMT1	1:2658715-2661029	3.00612	2.02487	-0.570074	-2.06048	0.00055	0.00464299	yes	0.097556	0.0195168	-2.32151	0	1	1	no	0.329985	0.263294	-0.325728	-0.442713	0.43295	0.857991	no	0	0.0110344	inf	0	1	1	no
AT1G08440	AT1G08440	AT1G08440	1:2663026-2665343	0.0264911	0	#NAME?	0	1	1	no	0	0	0	0	1	1	no	0.0157252	0	#NAME?	0	1	1	no	0	0	0	0	1	1	no	No
AT1G08450	AT1G08450	AtCRT3	1:2667797-2671892	60.6123	58.4105	-0.0533829	-0.335478	0.5523	0.755001	no	30.1224	31.2266	0.0519369	0.133737	0.81	0.999497	no	48.8823	43.3321	-0.173877	-0.71511	0.21495	0.666888	no	26.1792	32.1937	0.298357	0.740899	0.20205	0.373994	no	No
AT1G08460	AT1G08460	HDA08	1:2672450-2674628	22.3099	18.6793	-0.256242	-1.50121	0.0095	0.0483228	yes	21.6192	17.3305	-0.319002	-0.746838	0.1944	0.999497	no	17.1092	20.0083	0.225827	0.866387	0.131	0.53145	no	19.164	16.1434	-0.24746	-0.5948	0.28895	0.47134	no
AT1G08465	AT1G08465	YAB2	1:2675812-2679781	5.62332	5.09669	-0.14186	-0.599295	0.293	0.524474	no	0.0643183	0.152427	1.24481	0	1	1	no	8.98019	8.8567	-0.0199769	-0.0660786	0.90515	0.989753	no	0.501422	0.222115	-1.17472	0	1	1	no	No
AT1G08470	AT1G08470	SSL3	1:2682126-2684100	11.246	12.6699	0.171987	0.940032	0.10175	0.268076	no	11.0527	13.2717	0.263948	0.621555	0.26675	0.999497	no	15.9619	15.3115	-0.0600248	-0.227868	0.687	0.95071	no	10.4399	10.2411	-0.0277325	-0.0638381	0.9116	0.953775	no	No
AT1G08480	AT1G08480	AT1G08480	1:2684233-2685621	323.784	289.719	-0.160379	-1.00698	0.0764	0.22046	no	217.108	236.823	0.125399	0.296533	0.59815	0.999497	no	183.175	159.066	-0.203596	-0.825805	0.1483	0.566623	no	185.257	227.738	0.297843	0.713014	0.21535	0.389463	no	No
AT1G08490	AT1G08490	ATSUFS	1:2685658-2688595	30.604	32.4941	0.0864566	0.536095	0.3499	0.585082	no	18.047	17.9346	-0.00901903	-0.0229777	0.9684	0.999497	no	29.7944	35.2118	0.241019	0.979314	0.0847	0.426976	no	13.7448	11.9373	-0.203409	-0.499346	0.38075	0.566219	no	No
AT1G08500	AT1G08500	ENODL18	1:2689015-2690045	57.684	63.8695	0.146957	0.903127	0.1121	0.285408	no	8.17629	11.8018	0.52949	1.0565	0.0625	0.97762	no	27.2759	16.7584	-0.702744	-2.53303	5e-05	0.0021579	yes	17.0711	12.1078	-0.495618	-1.09407	0.05315	0.14518	no
AT1G08510	AT1G08510	FATB	1:2691079-2694377	33.9142	37.4255	0.142129	0.890116	0.1167	0.293192	no	41.3083	47.9313	0.214537	0.532241	0.3502	0.999497	no	52.6323	46.0373	-0.193144	-0.788888	0.16825	0.598756	no	39.8954	46.3078	0.215032	0.530809	0.3548	0.540867	no	No
AT1G08520	AT1G08520	PDE166	1:2696411-2700959	67.1665	78.7911	0.230291	1.44622	0.0124	0.0593378	no	9.63258	9.71344	0.0120611	0.030141	0.9587	0.999497	no	101.707	124.198	0.288234	1.09583	0.0586	0.346279	no	7.97007	10.7841	0.436246	1.08074	0.0609	0.160432	no	No
AT1G08530	AT1G08530	AT1G08530	1:2701225-2703091	19.5918	19.1826	-0.0304515	-0.165811	0.77275	0.895369	no	21.4139	21.2173	-0.0133099	-0.0320945	0.9573	0.999497	no	17.2651	17.746	0.0396314	0.142003	0.80945	0.975296	no	17.6442	18.0241	0.0307345	0.0718574	0.90305	0.948453	no	No
AT1G08540	AT1G08540	SIGB	1:2703335-2706845	33.6829	40.01	0.248343	1.55199	0.0071	0.0384654	yes	9.41997	10.9156	0.212601	0.519882	0.36735	0.999497	no	49.9563	57.8748	0.212269	0.852935	0.1352	0.539319	no	5.03348	7.14276	0.504925	1.1294	0.049	0.136767	no
AT1G08550	AT1G08550	NPQ1	1:2706923-2709531	19.5863	21.583	0.14005	0.839051	0.1421	0.33211	no	7.0092	6.39876	-0.131457	-0.291628	0.6186	0.999497	no	32.1997	39.9497	0.311139	1.27096	0.0265	0.215309	no	6.13862	6.62238	0.109435	0.232041	0.6864	0.813618	no	No
AT1G08560	AT1G08560	SYP111	1:2709631-2710912	5.4387	13.7815	1.3414	6.35	5e-05	0.000556246	yes	0.062804	0.121172	0.948128	0	1	1	no	36.8904	47.7421	0.372014	1.50482	0.00895	0.107706	no	0.0929554	1.14911	3.62783	2.55439	0.02975	0.0945893	no
AT1G08570	AT1G08570	ACHT4	1:2712882-2714734	19.4506	15.8548	-0.294891	-1.67227	0.0041	0.0249677	yes	56.3795	41.3793	-0.446261	-1.08643	0.05715	0.948932	no	48.9697	61.9066	0.338204	1.36565	0.0158	0.157386	no	67.8821	51.621	-0.395074	-0.875717	0.13085	0.277373	no
AT1G08580	AT1G08580	AT1G08580	1:2715078-2716404	164.509	163.022	-0.0131007	-0.0821031	0.8857	0.951232	no	154.694	172.184	0.154535	0.366973	0.5166	0.999497	no	126.765	118.732	-0.094454	-0.382289	0.50695	0.89259	no	96.2537	59.7447	-0.688031	-1.64631	0.0041	0.0214121	yes
AT1G08590	AT1G08590	AT1G08590	1:2718777-2722221	4.15642	7.93529	0.932943	4.88771	5e-05	0.000556246	yes	49.8783	66.0333	0.404783	0.888672	0.117	0.999497	no	10.4942	8.94502	-0.230438	-0.910639	0.11305	0.491272	no	44.0038	62.4271	0.504545	1.10069	0.0526	0.144088	no
AT1G08592	AT1G08592	AT1G08592	1:2718777-2722221	1.53677	0.712239	-1.10947	-1.02727	0.09995	0.265231	no	0	0	0	0	1	1	no	0	0.000734475	inf	0	1	1	no	0	0	0	0	1	1	no	No
AT1G08600	AT1G08600	ATRX	1:2723823-2733613	16.9024	15.3779	-0.136377	-0.855307	0.1386	0.326642	no	13.4438	13.356	-0.00945306	-0.0237928	0.9673	0.999497	no	8.82388	7.83207	-0.17202	-0.689827	0.22095	0.674515	no	11.8599	13.2045	0.15494	0.385648	0.50345	0.673936	no	No
AT1G08610	AT1G08610	AT1G08610	1:2733656-2735819	16.81	16.2202	-0.0515304	-0.310527	0.5884	0.782055	no	11.0359	10.6505	-0.0512772	-0.127932	0.8199	0.999497	no	9.83211	11.8276	0.26659	1.01658	0.0763	0.40375	no	6.08647	3.23865	-0.910214	-1.94792	0.00065	0.00500256	yes
AT1G08620	AT1G08620	PKDM7D	1:2736773-2743758	13.512	13.5923	0.00854374	0.0532573	0.9255	0.969291	no	19.3329	18.9429	-0.0294035	-0.0735793	0.89875	0.999497	no	10.3788	9.70177	-0.0973194	-0.393784	0.48695	0.885722	no	15.4708	22.2785	0.526109	1.30611	0.02515	0.0835026	no	No
AT1G08630	AT1G08630	THA1	1:2743760-2747967	3.46531	2.48986	-0.47692	-1.74997	0.00285	0.0184845	yes	13.7866	8.25729	-0.739526	-1.58838	0.00565	0.316053	no	1.19152	4.8502	2.02524	4.85886	5e-05	0.0021579	yes	7.37011	2.96302	-1.31462	-2.478	5e-05	0.000575167	yes
AT1G08640	AT1G08640	CJD1	1:2748397-2751278	151.704	152.747	0.00988268	0.0621267	0.9126	0.963636	no	51.7178	51.5626	-0.00433432	-0.0110353	0.98485	0.999497	no	144.955	163.133	0.170447	0.676422	0.24055	0.698548	no	40.9649	39.7024	-0.0451607	-0.114419	0.84215	0.913688	no	No
AT1G08650	AT1G08650	PPCK1	1:2752153-2753703	27.4894	22.0391	-0.318813	-1.90507	0.0007	0.00575202	yes	117.555	147.717	0.329504	0.752895	0.18185	0.999497	no	7.176	5.13085	-0.48398	-1.5258	0.00845	0.103611	no	200.735	252.768	0.332517	0.685407	0.2277	0.403592	no
AT1G08660	AT1G08660	MGP2	1:2757040-2759794	41.1984	38.8966	-0.0829469	-0.517139	0.36795	0.602529	no	26.7096	27.7866	0.0570329	0.146905	0.79465	0.999497	no	38.6593	38.6467	-0.00046895	-0.00192283	0.99765	0.99866	no	36.9226	36.8452	-0.00302762	-0.00759151	0.98965	0.99426	no	No
AT1G08670	AT1G08670	AT1G08670	1:2760345-2761573	0	0	0	0	1	1	no	0.34137	0.272908	-0.322923	0	1	1	no	3.37108	2.79574	-0.26998	-0.589396	0.30065	0.760194	no	0.189972	0.880658	2.21279	1.33437	0.04075	0.119278	no	No
AT1G08680	AT1G08680	AGD14	1:2762583-2768967	28.1756	30.1174	0.0961498	0.59953	0.2906	0.521837	no	17.7662	19.8732	0.16169	0.411083	0.47505	0.999497	no	27.8275	27.9993	0.00888052	0.036209	0.9488	0.993058	no	15.0633	20.6245	0.453321	1.14929	0.0462	0.131288	no	No
AT1G08695	AT1G08695	SCRL3	1:2769055-2769483	0	0	0	0	1	1	no	0	0	0	0	1	1	no	0	0	0	0	1	1	no	0	0	0	0	1	1	no	No
AT1G08700	AT1G08700	PS1	1:2769814-2771477	48.0709	43.5228	-0.14339	-0.896993	0.1172	0.294091	no	56.0942	55.216	-0.0227641	-0.0567287	0.91845	0.999497	no	33.1502	32.3873	-0.0335885	-0.136445	0.81315	0.976862	no	60.0134	55.1048	-0.123105	-0.303174	0.59525	0.749711	no	No
AT1G08710	AT1G08710	AT1G08710	1:2771632-2773460	22.0309	20.4656	-0.106329	-0.608076	0.2945	0.526274	no	20.022	19.1062	-0.0675432	-0.164935	0.7764	0.999497	no	17.1851	17.9839	0.0655466	0.242223	0.6752	0.948084	no	19.7747	17.3998	-0.184591	-0.449599	0.4412	0.620854	no	No
AT1G08720	AT1G08720	EDR1	1:2774029-2779297	7.64048	6.88252	-0.150727	-0.869056	0.1331	0.318422	no	5.18647	4.55835	-0.186242	-0.441124	0.44025	0.999497	no	6.24994	6.75306	0.111699	0.422312	0.46645	0.875026	no	5.47556	6.74553	0.300926	0.732223	0.20575	0.378327	no	No
AT1G08730	AT1G08730	XIC	1:2779962-2788447	0.27418	0.371898	0.439783	0	1	1	no	0.0192166	0.0391585	1.02697	0	1	1	no	0.446358	0.655109	0.553532	1.31749	0.0247	0.207758	no	0	0.0403874	inf	0	1	1	no	No
AT1G08735	AT1G08735	AT1G08735	1:2790289-2793641	0	0	0	0	1	1	no	0	0	0	0	1	1	no	0	0	0	0	1	1	no	0	0	0	0	1	1	no	No
AT1G08740	AT1G08740	AT1G08740	1:2795642-2800081	0	0	0	0	1	1	no	0	0	0	0	1	1	no	0	0	0	0	1	1	no	0	0	0	0	1	1	no	No
AT1G08750	AT1G08750	AT1G08750	1:2801066-2804537	14.7107	14.2957	-0.0412806	-0.233517	0.6867	0.847027	no	11.9888	13.0875	0.126503	0.3031	0.5987	0.999497	no	12.8225	12.4026	-0.0480389	-0.177779	0.7547	0.967804	no	14.3289	13.0214	-0.138042	-0.334124	0.56335	0.72299	no	No
AT1G08760	AT1G08760	AT1G08760	1:2805370-2808621	12.4043	12.1829	-0.0259826	-0.155634	0.78545	0.902438	no	15.1894	15.7153	0.0491099	0.125968	0.8254	0.999497	no	10.4822	10.0797	-0.0564819	-0.219556	0.70555	0.956035	no	11.391	16.6308	0.545967	1.38333	0.01525	0.0579601	no	No
AT1G08770	AT1G08770	PRA1.E	1:2808882-2809747	9.87064	8.43371	-0.226976	-1.0011	0.0786	0.22481	no	17.1407	17.8656	0.0597592	0.136723	0.8111	0.999497	no	15.179	16.047	0.0802252	0.272222	0.6312	0.936336	no	24.3598	27.7825	0.18967	0.460408	0.4169	0.59925	no	No
AT1G08780	AT1G08780	AIP3	1:2809777-2811191	78.3012	74.7089	-0.0677542	-0.407708	0.4763	0.698117	no	69.721	75.1938	0.10902	0.278415	0.62405	0.999497	no	57.9769	60.1633	0.0534042	0.206404	0.7145	0.958717	no	52.5585	47.7433	-0.138627	-0.340748	0.54395	0.706713	no	No
AT1G08790	AT1G08790	AT1G08790	1:2811988-2812646	0	0	0	0	1	1	no	0	0	0	0	1	1	no	0	0	0	0	1	1	no	0	0	0	0	1	1	no	No
AT1G08800	AT1G08800	AT1G08800	1:2813060-2818008	4.53108	5.14202	0.182481	1.03363	0.0729	0.213123	no	9.54305	9.21158	-0.0510009	-0.130269	0.8182	0.999497	no	7.50878	6.49202	-0.209912	-0.819936	0.1534	0.575742	no	8.28947	12.6796	0.613157	1.55082	0.0062	0.0295528	yes
AT1G08810	AT1G08810	MYB60	1:2819064-2820395	0	0.0157055	inf	0	1	1	no	0.0155055	0.0178218	0.200867	0	1	1	no	3.01827	7.35609	1.28522	3.43043	5e-05	0.0021579	yes	0.216354	0.0237606	-3.18675	0	1	1	no
AT1G08820	AT1G08820	VAP27-2	1:2821551-2825275	31.3679	32.0344	0.0303304	0.186426	0.74535	0.880187	no	39.7653	37.7245	-0.0760078	-0.194044	0.7354	0.999497	no	29.1389	29.5866	0.0219988	0.0889495	0.8792	0.986137	no	33.2748	44.2173	0.410182	1.04547	0.0715	0.180054	no	No
AT1G08830	AT1G08830	CSD1	1:2827060-2838469	368.433	315.538	-0.223589	-1.31349	0.0242	0.0979563	no	128.812	83.1554	-0.63139	-1.52209	0.009	0.396849	no	134.219	107.628	-0.318538	-1.14582	0.04505	0.297643	no	105.377	192.718	0.870925	2.09679	0.0006	0.00467826	yes
AT1G08840	AT1G08840	emb2411	1:2827060-2838469	6.58272	6.03849	-0.124497	-0.236493	0.6793	0.84295	no	1.0677	1.05392	-0.0187429	-0.0113295	0.9856	0.999497	no	3.4454	3.03949	-0.180841	-0.244751	0.66815	0.94657	no	0.495255	0.298879	-0.728608	0	1	1	no	No
AT1G08845	AT1G08845	AT1G08845	1:2838788-2840994	20.7364	18.9093	-0.13307	-0.680807	0.2343	0.456209	no	14.5943	14.92	0.0318378	0.0670588	0.9076	0.999497	no	14.7799	16.8264	0.187085	0.606423	0.2915	0.750718	no	9.62997	4.63288	-1.05562	-1.83045	0.0017	0.0108122	yes
AT1G08860	AT1G08860	BON3	1:2842152-2846138	0.668441	0.742084	0.150782	0.353828	0.5383	0.744405	no	0.964071	0.62542	-0.624313	-0.848361	0.13725	0.999497	no	0.299881	0.144835	-1.04998	0	1	1	no	0.399998	0.437069	0.127865	0	1	1	no	No
AT1G08870	AT1G08870	AT1G08870	1:2846535-2846608	0	0	0	0	1	1	no	0	0	0	0	1	1	no	0	0	0	0	1	1	no	0	0	0	0	1	1	no	No
AT1G08880	AT1G08880	G-H2AX	1:2846948-2847800	121.776	114.924	-0.0835569	-0.523002	0.3521	0.586762	no	156.83	174.537	0.15433	0.377786	0.5111	0.999497	no	159.224	132.1	-0.269426	-1.09958	0.0549	0.332362	no	159.957	161.624	0.0149556	0.036678	0.9494	0.974063	no	No
AT1G08890	AT1G08890	AT1G08890	1:2848347-2852270	5.12203	6.04271	0.23848	1.14589	0.0433	0.148703	no	14.552	18.9013	0.377265	0.902898	0.1113	0.999497	no	3.79647	2.46388	-0.623724	-1.75251	0.00255	0.0450514	yes	22.9156	41.2901	0.849467	2.10955	0.0001	0.00106185	yes
AT1G08900	AT1G08900	AT1G08900	1:2852453-2855779	0.339444	0.448033	0.40043	0.600713	0.2216	0.440348	no	0.0899108	0.00984769	-3.19064	0	1	1	no	4.65299	8.07759	0.795766	2.58742	5e-05	0.0021579	yes	0.0960315	0.104883	0.127195	0	1	1	no
AT1G08910	AT1G08910	EMB3001	1:2856226-2861170	53.389	54.4582	0.0286077	0.180006	0.7514	0.883625	no	10.2382	9.06265	-0.175963	-0.444975	0.42985	0.999497	no	28.1437	25.3247	-0.152267	-0.619239	0.28275	0.74233	no	9.6109	7.36209	-0.384556	-0.95859	0.0917	0.215247	no	No
AT1G08920	AT1G08920	ESL1	1:2867258-2870656	0.742819	1.05879	0.511339	1.33157	0.0176	0.0770745	no	6.48787	9.98804	0.622456	1.44229	0.01385	0.491575	no	7.84439	7.71395	-0.0241904	-0.0868195	0.87525	0.985909	no	15.6348	27.3559	0.807088	1.93645	0.00065	0.00500256	yes
AT1G08930	AT1G08930	ERD6	1:2873464-2877270	16.0509	16.9325	0.0771439	0.45781	0.42835	0.658889	no	42.5895	39.6547	-0.103004	-0.239361	0.6804	0.999497	no	24.1904	28.4079	0.231858	0.944217	0.10025	0.462156	no	32.2288	39.0993	0.278791	0.640846	0.27235	0.45361	no	No
AT1G08940	AT1G08940	AT1G08940	1:2877691-2879169	3.4936	4.04297	0.210702	0.70555	0.22335	0.442585	no	2.49654	2.35083	-0.0867593	-0.128959	0.82435	0.999497	no	11.3408	10.9552	-0.0499106	-0.16158	0.779	0.971714	no	5.79956	10.2701	0.824432	1.60045	0.0061	0.0292052	yes
AT1G08950	AT1G08950	AT1G08950	1:2879302-2879374	0	0	0	0	1	1	no	0	0	0	0	1	1	no	0	0	0	0	1	1	no	0	0	0	0	1	1	no	No
AT1G08960	AT1G08960	CAX11	1:2879641-2882231	8.28811	8.64424	0.0606954	0.335343	0.5598	0.760838	no	6.44745	7.77757	0.270591	0.629656	0.26975	0.999497	no	7.20749	6.77267	-0.0897704	-0.32138	0.57345	0.918679	no	4.42323	4.68848	0.0840196	0.178401	0.75375	0.858252	no	No
AT1G08970	AT1G08970	HAP5C	1:2882523-2884337	39.3068	38.621	-0.0253912	-0.152603	0.78795	0.903846	no	67.4235	68.2683	0.017964	0.0444688	0.9371	0.999497	no	39.795	37.9552	-0.0682896	-0.269747	0.64055	0.940177	no	46.5664	43.4261	-0.100726	-0.252987	0.6618	0.797497	no	No
AT1G08980	AT1G08980	ATAMI1	1:2884410-2886620	18.9487	20.0538	0.0817772	0.482974	0.3958	0.628099	no	19.2647	12.6996	-0.601176	-1.47249	0.0109	0.447521	no	57.2898	94.2639	0.718426	2.8847	5e-05	0.0021579	yes	16.6841	6.59875	-1.33821	-3.08604	5e-05	0.000575167	yes
AT1G08985	AT1G08985	AT1G08985	1:2887284-2887706	0	0	0	0	1	1	no	0	0	0	0	1	1	no	0	0.0525823	inf	0	1	1	no	0	0	0	0	1	1	no	No
AT1G08990	AT1G08990	PGSIP5	1:2888752-2890959	0	0	0	0	1	1	no	0	0	0	0	1	1	no	1.38902	0.797509	-0.8005	-1.73251	0.003	0.0503859	no	0	0	0	0	1	1	no	No
AT1G09000	AT1G09000	NP1	1:2891036-2899384	1.91035	1.85758	-0.0404116	-0.047369	0.92985	0.970925	no	0.541795	0.57727	0.0914981	0.0312946	0.95055	0.999497	no	2.26257	1.84957	-0.290775	-0.2269	0.68865	0.950844	no	0.429867	0.368931	-0.220539	0	1	1	no	No
AT1G09010	AT1G09010	AT1G09010	1:2891036-2899384	37.0937	35.6103	-0.0588768	-0.363858	0.52415	0.734278	no	22.7596	21.3028	-0.0954316	-0.235566	0.68165	0.999497	no	33.0431	34.9397	0.0805201	0.320273	0.56785	0.917007	no	26.0334	24.375	-0.0949654	-0.230421	0.68915	0.815309	no	No
AT1G09020	AT1G09020	SNF4	1:2899913-2904815	28.5899	32.4552	0.182945	1.14371	0.046	0.155466	no	21.7133	23.9827	0.143413	0.365423	0.52545	0.999497	no	28.7195	27.0687	-0.0854073	-0.346875	0.5397	0.906161	no	14.2734	22.5741	0.661336	1.67775	0.0033	0.0179967	yes
AT1G09026	AT1G09026	AT1G09026	1:2907123-2907279	0	0	0	0	1	1	no	0	0	0	0	1	1	no	0	0	0	0	1	1	no	0	0	0	0	1	1	no	No
AT1G09030	AT1G09030	NF-YB4	1:2908610-2909030	0	0	0	0	1	1	no	0	0	0	0	1	1	no	0	0	0	0	1	1	no	0	0	0	0	1	1	no	No
AT1G09040	AT1G09040	AT1G09040	1:2911316-2915369	3.05992	2.91294	-0.0710198	-0.346364	0.54405	0.74868	no	2.17477	2.07078	-0.0706884	-0.137641	0.81035	0.999497	no	2.78238	3.05946	0.136959	0.45028	0.4314	0.856979	no	1.95866	2.1688	0.147029	0.294576	0.59805	0.751373	no	No
AT1G09050	AT1G09050	AT1G09050	1:2918030-2920889	1.92582	1.96291	0.0275243	0.11479	0.8409	0.929017	no	0.489625	0.61057	0.318479	0.446121	0.4516	0.999497	no	2.08511	2.26984	0.12247	0.36566	0.5251	0.900054	no	0.352826	0.893982	1.34129	1.79608	0.0043	0.022135	yes
AT1G09060	AT1G09060	AT1G09060	1:2921063-2925762	12.4404	13.204	0.0859443	0.523937	0.36385	0.598477	no	8.08522	7.51119	-0.106246	-0.266339	0.64685	0.999497	no	14.051	14.962	0.0906305	0.36634	0.5249	0.900008	no	6.72461	7.99169	0.24905	0.616092	0.28625	0.468352	no	No
AT1G09070	AT1G09070	(AT)SRC2	1:2927702-2928968	36.3136	40.2894	0.149893	0.920879	0.1109	0.283068	no	443.959	409.845	-0.115351	-0.213413	0.7021	0.999497	no	61.1334	62.9029	0.0411643	0.167823	0.76225	0.968538	no	312.708	417.002	0.415241	0.828109	0.1403	0.290901	no	No
AT1G09080	AT1G09080	BIP3	1:2929216-2931841	0	0	0	0	1	1	no	0.00629006	0.0147641	1.23094	0	1	1	no	0.0281821	0	#NAME?	0	1	1	no	0.0324924	0.0286673	-0.180697	0	1	1	no	No
AT1G09090	AT1G09090	RBOHB	1:2932738-2939326	0	0	0	0	1	1	no	1.37638	1.75881	0.353721	0.159671	0.83325	0.999497	no	0.347914	0.273744	-0.345901	-0.186187	0.7727	0.970738	no	1.21719	2.85743	1.23117	0.615835	0.43965	0.619683	no	No
AT1G09100	AT1G09100	RPT5B	1:2932738-2939326	47.9829	45.4644	-0.077784	-0.484999	0.3971	0.629065	no	69.3916	71.3751	0.0406589	0.0972908	0.86755	0.999497	no	26.9061	23.1115	-0.21932	-0.859686	0.1361	0.541245	no	51.2357	65.2455	0.348728	0.838843	0.14175	0.293027	no	No
AT1G09110	AT1G09110	AT1G09110	1:2939416-2939488	0	0	0	0	1	1	no	0	0	0	0	1	1	no	0	0	0	0	1	1	no	0	0	0	0	1	1	no	No
AT1G09130	AT1G09130	AT1G09130	1:2939569-2942288	131.093	136.711	0.0605338	0.381176	0.5129	0.726706	no	56.9766	58.968	0.0495615	0.125325	0.82935	0.999497	no	133.806	144.502	0.110949	0.436721	0.4492	0.866823	no	35.8468	36.8136	0.0383921	0.0971266	0.8635	0.927166	no	No
AT1G09140	AT1G09140	At-SR30	1:2942563-2945961	129.893	128.443	-0.016187	-0.100573	0.85715	0.93638	no	59.1667	55.8006	-0.0845066	-0.208388	0.7153	0.999497	no	100.079	103.216	0.04452	0.177113	0.76385	0.968538	no	68.3583	50.6678	-0.432045	-1.06269	0.06655	0.170983	no	No
AT1G09150	AT1G09150	AT1G09150	1:2946228-2949159	79.4551	82.6095	0.0561676	0.351696	0.5324	0.740525	no	69.2387	72.0093	0.0566043	0.143941	0.80705	0.999497	no	61.4536	64.7901	0.0762757	0.310851	0.5842	0.921948	no	52.7428	46.3683	-0.185837	-0.471995	0.4014	0.585177	no	No
AT1G09155	AT1G09155	AtPP2-B15	1:2949675-2950989	0.0624987	0.0384636	-0.700332	0	1	1	no	0.240689	0.248132	0.0439376	0	1	1	no	0.37207	0.345908	-0.105187	-0.133795	0.813	0.976852	no	0.0479506	0.114363	1.254	0	1	1	no	No
AT1G09157	AT1G09157	AT1G09157	1:2951664-2952396	0.106478	0.0856865	-0.313418	0	1	1	no	0	0	0	0	1	1	no	0.0629735	0.130434	1.05051	0	1	1	no	0.0299073	0.0620089	1.05197	0	1	1	no	No
AT1G09160	AT1G09160	AT1G09160	1:2952770-2955689	24.6873	26.3104	0.0918652	0.56496	0.32495	0.559537	no	9.53638	11.0057	0.206742	0.501099	0.38565	0.999497	no	27.8838	27.0951	-0.0413953	-0.168266	0.77065	0.970285	no	8.50874	11.908	0.484916	1.16898	0.04425	0.126875	no	No
AT1G09170	AT1G09170	AT1G09170	1:2956588-2962207	0.0123729	0.0169507	0.454154	0	1	1	no	0	0	0	0	1	1	no	1.01572	0.590048	-0.783595	-1.78513	0.0032	0.0529313	no	0	0	0	0	1	1	no	No
AT1G09176	AT1G09176	AT1G09176	1:2964151-2964604	0.0517953	0	#NAME?	0	1	1	no	0	0	0	0	1	1	no	0.216057	0.0843602	-1.35678	0	1	1	no	0	0	0	0	1	1	no	No
AT1G09180	AT1G09180	ATSARA1A	1:2965022-2965972	1.62746	2.77492	0.769827	1.82286	0.00335	0.021161	yes	0.091825	0.0493818	-0.894908	0	1	1	no	0.873999	0.558783	-0.645343	-0.828695	0.14575	0.561221	no	0.0573771	0.122861	1.09848	0	1	1	no
AT1G09190	AT1G09190	AT1G09190	1:2966119-2967718	7.64856	7.75591	0.0201089	0.10315	0.8588	0.937487	no	5.89135	6.01748	0.0305614	0.0652113	0.91105	0.999497	no	6.48038	6.8585	0.081814	0.273467	0.6334	0.937656	no	2.03512	1.37187	-0.56897	-0.903517	0.1161	0.254938	no	No
AT1G09195	AT1G09195	AT1G09195	1:2967939-2971498	4.65332	3.86231	-0.268799	-1.22102	0.0355	0.129217	no	2.19527	2.06431	-0.0887422	-0.149337	0.79255	0.999497	no	3.89698	4.01992	0.0448069	0.137625	0.8124	0.976696	no	2.6883	2.456	-0.130385	-0.239599	0.6781	0.808057	no	No
AT1G09200	AT1G09200	AT1G09200	1:2971592-2972199	214.061	214.786	0.00487561	0.0306719	0.9572	0.982224	no	180.923	236.233	0.384835	0.953646	0.09425	0.999497	no	288.968	197.47	-0.549273	-2.23351	0.0001	0.00389475	yes	78.8562	127.563	0.693908	1.76217	0.002	0.0122855	yes
AT1G09210	AT1G09210	CRT1b	1:2972841-2976750	267.096	324.599	0.2813	1.71168	0.0023	0.0154241	yes	119.584	143.032	0.258321	0.577753	0.30935	0.999497	no	192.583	145.235	-0.407093	-1.55909	0.0078	0.0981335	no	133.242	144.423	0.116255	0.253835	0.6509	0.789323	no
AT1G09220	AT1G09220	AT1G09220	1:2977791-2979466	3.34536	3.22133	-0.0545064	-0.224693	0.6932	0.850388	no	3.38183	3.17525	-0.0909371	-0.170082	0.766	0.999497	no	2.69371	3.37734	0.326291	0.916111	0.11395	0.49353	no	1.97617	1.31178	-0.591179	-0.935097	0.1003	0.229563	no	No
AT1G09230	AT1G09230	AT1G09230	1:2979519-2982624	22.6794	22.7106	0.00197935	0.0118786	0.98175	0.992428	no	13.8232	16.6652	0.269741	0.662714	0.2417	0.999497	no	20.3698	21.3567	0.0682543	0.267773	0.64275	0.940654	no	12.6809	15.8517	0.321982	0.785917	0.17265	0.336429	no	No
AT1G09240	AT1G09240	NAS3	1:2984880-2986130	0	0.012172	inf	0	1	1	no	1.1132	3.51867	1.66032	2.23462	0.00065	0.0774845	no	2.64205	8.85984	1.74562	4.86604	5e-05	0.0021579	yes	6.9913	38.3854	2.45693	5.04977	5e-05	0.000575167	yes
AT1G09245	AT1G09245	AT1G09245	1:2986938-2987393	0	0	0	0	1	1	no	0	0	0	0	1	1	no	0	0	0	0	1	1	no	0	0	0	0	1	1	no	No
AT1G09250	AT1G09250	AT1G09250	1:2989377-2990357	18.329	18.8343	0.039239	0.214018	0.7092	0.859933	no	63.8712	47.247	-0.434942	-1.08029	0.05885	0.960187	no	45.6701	46.7739	0.0344549	0.136435	0.8172	0.977267	no	50.7038	27.0028	-0.908987	-2.17056	0.0001	0.00106185	yes
AT1G09260	AT1G09260	AT1G09260	1:2993403-2993820	0	0	0	0	1	1	no	0.223654	0.0612382	-1.86876	0	1	1	no	0	0	0	0	1	1	no	0.143559	0	#NAME?	0	1	1	no	No
AT1G09270	AT1G09270	IMPA-4	1:2994368-3001315	27.897	32.0988	0.202412	0.941558	0.10225	0.268764	no	31.8149	33.1707	0.0602076	0.121442	0.83295	0.999497	no	32.7181	30.6373	-0.0948002	-0.280413	0.6278	0.934497	no	28.982	35.0198	0.273015	0.52263	0.36595	0.551482	no	No
AT1G09280	AT1G09280	AT1G09280	1:2994368-3001315	25.5964	22.0111	-0.217711	-0.842001	0.14365	0.334386	no	17.7097	14.966	-0.242851	-0.326848	0.5723	0.999497	no	19.5595	22.0966	0.175957	0.383491	0.5086	0.89259	no	21.4326	13.7515	-0.640216	-0.841064	0.1464	0.299447	no	No
AT1G09290	AT1G09290	AT1G09290	1:3001516-3008213	27.536	24.9582	-0.141804	-0.599154	0.2988	0.530541	no	24.7572	24.7442	-0.000762265	-0.00152914	0.99785	0.999497	no	19.2578	23.155	0.265881	0.750068	0.1921	0.636419	no	18.8733	14.4693	-0.383353	-0.809742	0.1613	0.321167	no	No
AT1G09300	AT1G09300	AT1G09300	1:3001516-3008213	20.3001	19.5873	-0.0515738	-0.222897	0.69305	0.850313	no	9.53406	10.5689	0.148664	0.215731	0.71055	0.999497	no	14.3892	17.0964	0.248708	0.695983	0.2293	0.684898	no	4.84516	3.86213	-0.327147	-0.390089	0.49295	0.664727	no	No
AT1G09310	AT1G09310	AT1G09310	1:3009054-3009880	393.309	611.755	0.637291	3.93986	5e-05	0.000556246	yes	3.34575	4.98355	0.574844	0.929899	0.1001	0.999497	no	2796.68	2167.43	-0.367729	-1.0407	0.0727	0.392709	no	5.78622	19.8883	1.78123	3.5662	5e-05	0.000575167	yes
AT1G09320	AT1G09320	AT1G09320	1:3009940-3012363	10.0893	9.06407	-0.154593	-0.868267	0.1306	0.314881	no	7.5914	8.20347	0.111868	0.266594	0.64565	0.999497	no	6.01177	6.20653	0.0459965	0.159947	0.7759	0.97126	no	5.58474	4.03255	-0.469797	-1.01437	0.0766	0.189143	no	No
AT1G09330	AT1G09330	AT1G09330	1:3012761-3015091	47.421	50.4949	0.0906117	0.554752	0.3291	0.563995	no	56.0636	55.2622	-0.0207717	-0.0534423	0.9243	0.999497	no	57.6487	54.2878	-0.0866587	-0.349115	0.5419	0.906378	no	73.9196	77.7788	0.0734197	0.183682	0.7447	0.852674	no	No
AT1G09340	AT1G09340	CSP41B	1:3015327-3018234	41.515	47.8543	0.205014	1.27713	0.0264	0.104239	no	10.1798	10.9396	0.103848	0.244987	0.65645	0.999497	no	131.709	203.393	0.626914	2.44446	5e-05	0.0021579	yes	11.584	10.8962	-0.0883033	-0.209877	0.7133	0.831172	no
AT1G09350	AT1G09350	AtGolS3	1:3019818-3021441	0	0	0	0	1	1	no	0	0	0	0	1	1	no	1.63613	1.55787	-0.0707085	-0.153088	0.7924	0.972706	no	0	0	0	0	1	1	no	No
AT1G09360	AT1G09360	AT1G09360	1:3021801-3022368	0	0	0	0	1	1	no	0	0	0	0	1	1	no	0	0	0	0	1	1	no	0	0	0	0	1	1	no	No
AT1G09370	AT1G09370	AT1G09370	1:3024895-3025435	0	0	0	0	1	1	no	0	0	0	0	1	1	no	0	0	0	0	1	1	no	0.0468382	0	#NAME?	0	1	1	no	No
AT1G09380	AT1G09380	AT1G09380	1:3026134-3029549	0	0.0259229	inf	0	1	1	no	58.6578	72.2872	0.301416	0.738549	0.19695	0.999497	no	0	0	0	0	1	1	no	138.033	280.545	1.02321	2.15751	0.00035	0.0030151	yes
AT1G09390	AT1G09390	AT1G09390	1:3031202-3035036	17.024	16.9149	-0.00927014	-0.0522831	0.9287	0.970626	no	82.6934	95.4044	0.206284	0.483131	0.3953	0.999497	no	24.1949	19.7904	-0.289904	-1.10861	0.0513	0.319705	no	51.0449	33.5602	-0.605017	-1.46888	0.0095	0.0408072	yes
AT1G09400	AT1G09400	AT1G09400	1:3031202-3035036	0.7717	0.623541	-0.307558	-0.294662	0.60895	0.797739	no	2.5633	2.19754	-0.222111	-0.0814813	0.88555	0.999497	no	1.05659	1.30032	0.299459	0.230165	0.68035	0.949369	no	2.5758	1.55733	-0.725941	-0.346185	0.61435	0.763898	no	No
AT1G09410	AT1G09410	AT1G09410	1:3035442-3037560	2.39078	2.04715	-0.223862	-0.882662	0.12625	0.308511	no	1.91627	1.71285	-0.1619	-0.277403	0.62975	0.999497	no	1.50856	2.10844	0.483008	1.25775	0.03125	0.236932	no	1.36064	0.687143	-0.985606	-1.44838	0.0154	0.0583246	no	No
AT1G09415	AT1G09415	NIMIN-3	1:3037753-3038408	23.2019	19.4646	-0.253387	-1.26874	0.02515	0.100758	no	7.13151	5.6883	-0.326211	-0.543276	0.3375	0.999497	no	41.2276	55.357	0.425155	1.60517	0.0049	0.0721924	no	8.21002	7.81287	-0.0715327	-0.128469	0.8235	0.902359	no	No
AT1G09420	AT1G09420	G6PD4	1:3038461-3041873	60.132	55.1657	-0.12436	-0.785295	0.1703	0.374519	no	15.3998	13.584	-0.181004	-0.456982	0.4314	0.999497	no	35.342	39.4175	0.157451	0.620048	0.2842	0.743692	no	13.5239	14.3025	0.0807493	0.190944	0.741	0.850356	no	No
AT1G09421	AT1G09421	AT1G09421	1:3038461-3041873	0.793577	0.929281	0.227744	0.0698875	0.90175	0.958309	no	0	0.132273	inf	0	1	1	no	12.3553	12.707	0.0404938	0.0339512	0.9531	0.993206	no	5.55346	4.51388	-0.299019	-0.126297	0.8419	0.913688	no	No
AT1G09430	AT1G09430	ACLA-3	1:3041995-3045402	32.869	33.6957	0.0358378	0.223191	0.6955	0.851736	no	47.1589	50.5004	0.0987629	0.246624	0.666	0.999497	no	35.2071	42.4173	0.268788	1.09979	0.05155	0.32011	no	31.5867	43.6954	0.468165	1.17854	0.04155	0.121003	no	No
AT1G09440	AT1G09440	AT1G09440	1:3045512-3047893	0.732509	1.06153	0.535227	1.31226	0.02595	0.102972	no	0.00852352	0.00999914	0.230355	0	1	1	no	3.9738	5.12356	0.366627	1.12493	0.0495	0.313379	no	0	0.0133624	inf	0	1	1	no	No
AT1G09450	AT1G09450	AT1G09450	1:3049023-3053112	1.89989	1.94761	0.0357888	0.133672	0.81745	0.918372	no	0.175402	0.255951	0.545202	0	1	1	no	2.47921	2.35646	-0.0732604	-0.207768	0.7188	0.960344	no	0.121531	0.156704	0.366719	0	1	1	no	No
AT1G09460	AT1G09460	AT1G09460	1:3053900-3057443	33.1865	32.9054	-0.0122726	-0.0710165	0.8969	0.956021	no	0.762669	1.03977	0.447133	0.530737	0.3588	0.999497	no	18.2072	18.496	0.0227028	0.0685714	0.9037	0.989753	no	2.28308	1.6721	-0.449323	-0.664612	0.24995	0.428972	no	No
AT1G09470	AT1G09470	AT1G09470	1:3053900-3057443	3.21245	3.99701	0.315247	0.56158	0.32925	0.564201	no	0.211576	0.197815	-0.0970245	0	1	1	no	6.62937	8.83893	0.415	0.717932	0.2091	0.660686	no	0.0489482	0.262752	2.42438	0	1	1	no	No
AT1G09480	AT1G09480	AT1G09480	1:3057974-3060661	7.03758	6.72666	-0.0651884	-0.290974	0.6129	0.800078	no	0.182134	0.131784	-0.466826	0	1	1	no	5.14031	5.87976	0.193903	0.560294	0.3243	0.781263	no	0.144049	0.0535991	-1.42627	0	1	1	no	No
AT1G09483	AT1G09483	AT1G09483	1:3060991-3061729	0	0	0	0	1	1	no	0	0	0	0	1	1	no	0	0	0	0	1	1	no	0	0	0	0	1	1	no	No
AT1G09486	AT1G09486	AT1G09486	1:3062429-3063731	1.80976	2.03312	0.167904	0.515151	0.3675	0.602359	no	1.59095	1.09779	-0.535284	-0.747284	0.1933	0.999497	no	1.85654	1.97524	0.0894123	0.203728	0.7228	0.962019	no	2.13141	0.940288	-1.18063	-1.63611	0.008	0.0358266	yes
AT1G09490	AT1G09490	AT1G09490	1:3064123-3065937	34.5532	31.3168	-0.141885	-0.853405	0.1375	0.324889	no	12.1314	12.0842	-0.0056298	-0.0128694	0.9823	0.999497	no	38.9874	41.2335	0.08081	0.325047	0.571	0.917757	no	14.4935	16.1582	0.156857	0.373523	0.51615	0.684669	no	No
AT1G09500	AT1G09500	AT1G09500	1:3066698-3068598	32.6982	25.9515	-0.333392	-1.96305	0.00085	0.00673318	yes	5.30576	4.55234	-0.220952	-0.407139	0.47915	0.999497	no	13.766	14.8098	0.105441	0.382239	0.50595	0.892417	no	5.59095	8.48637	0.602055	1.22245	0.0336	0.10329	no
AT1G09510	AT1G09510	AT1G09510	1:3069384-3070910	0.207955	0.0834186	-1.31783	0	1	1	no	0.315487	0.838483	1.4102	1.44871	0.01705	0.544749	no	0	0.0109929	inf	0	1	1	no	0.306397	1.55645	2.34479	2.29807	0.0029	0.0163742	yes
AT1G09520	AT1G09520	AT1G09520	1:3070945-3072050	25.8217	23.0723	-0.162423	-0.942577	0.09995	0.265231	no	41.4011	38.5081	-0.104509	-0.255734	0.65585	0.999497	no	15.5409	16.4048	0.078044	0.284411	0.62395	0.933273	no	26.6463	15.6568	-0.767148	-1.86664	0.00105	0.007395	yes
AT1G09530	AT1G09530	POC1	1:3076581-3079539	19.1012	2.32393	-3.03902	-14.1829	5e-05	0.000556246	yes	55.8094	4.38425	-3.6701	-7.77626	5e-05	0.0137183	yes	31.0491	2.46034	-3.65762	-11.8587	5e-05	0.0021579	yes	36.2191	6.50483	-2.47717	-5.81122	5e-05	0.000575167	yes
AT1G09540	AT1G09540	MYB61	1:3086158-3087912	0.0235758	0.0185047	-0.34942	0	1	1	no	0	0	0	0	1	1	no	1.20949	0.864823	-0.483925	-0.967671	0.08955	0.438126	no	0	0	0	0	1	1	no	No
AT1G09550	AT1G09550	AT1G09550	1:3089732-3092327	0	0	0	0	1	1	no	0	0	0	0	1	1	no	0	0	0	0	1	1	no	0	0	0	0	1	1	no	No
AT1G09560	AT1G09560	GLP5	1:3093838-3094864	45.4331	52.395	0.205684	1.25405	0.0299	0.114151	no	58.2279	41.3034	-0.49545	-1.25941	0.0266	0.673179	no	68.0078	54.713	-0.313817	-1.2723	0.02485	0.208766	no	32.5486	40.2747	0.307277	0.772708	0.17045	0.333498	no	No
AT1G09570	AT1G09570	PHYA	1:3095255-3100357	59.7833	68.6883	0.200323	1.24967	0.02775	0.10823	no	123.675	130.791	0.080712	0.159123	0.7848	0.999497	no	114.017	99.5232	-0.19614	-0.716272	0.21835	0.67147	no	131.034	189.31	0.530806	1.00975	0.07595	0.187834	no	No
AT1G09575	AT1G09575	AT1G09575	1:3101670-3102925	1.45875	2.44019	0.742259	2.11483	0.0006	0.00501861	yes	1.37649	1.25175	-0.137053	-0.185783	0.7415	0.999497	no	10.4699	11.0769	0.0813102	0.277461	0.62745	0.934445	no	2.2365	3.93738	0.815991	1.34498	0.02245	0.076967	no
AT1G09580	AT1G09580	AT1G09580	1:3104587-3106290	32.8074	35.2436	0.10334	0.607889	0.29015	0.521469	no	20.1786	21.7103	0.10555	0.252227	0.66505	0.999497	no	26.1381	23.5068	-0.153076	-0.573622	0.31695	0.773461	no	16.4765	16.985	0.0438501	0.100376	0.8602	0.925128	no	No
AT1G09590	AT1G09590	AT1G09590	1:3106501-3107772	909.528	831.377	-0.129615	-0.790352	0.1669	0.369717	no	540.37	556.857	0.0433595	0.092865	0.8699	0.999497	no	440.689	390.227	-0.175449	-0.683826	0.23065	0.686855	no	271.917	206.813	-0.394838	-0.932119	0.10295	0.233461	no	No
AT1G09600	AT1G09600	AT1G09600	1:3108616-3111318	0.99848	1.00797	0.0136439	0.0407605	0.9421	0.975736	no	0.615969	0.708591	0.202096	0.280274	0.6304	0.999497	no	0.706066	0.547825	-0.366088	-0.706475	0.2135	0.665672	no	0.336972	0.289035	-0.221385	0	1	1	no	No
AT1G09610	AT1G09610	AT1G09610	1:3111693-3116699	0	0.0486444	inf	0	1	1	no	0.0718827	0.0677706	-0.0849853	0	1	1	no	0.527036	0.696291	0.40179	0.0906125	0.82195	0.977835	no	0.0669536	0.0344169	-0.960042	0	1	1	no	No
AT1G09620	AT1G09620	AT1G09620	1:3111693-3116699	64.6921	65.7852	0.0241722	0.150859	0.7898	0.904505	no	47.7933	44.6891	-0.0968847	-0.223509	0.69865	0.999497	no	51.3265	53.1083	0.0492336	0.19164	0.7376	0.96459	no	30.1489	21.5925	-0.481573	-1.17076	0.04385	0.126021	no	No
AT1G09625	AT1G09625	AT1G09625	1:3117136-3117567	0	0	0	0	1	1	no	0	0	0	0	1	1	no	0.29865	0	#NAME?	0	1	1	no	0.215485	0	#NAME?	0	1	1	no	No
AT1G09630	AT1G09630	RAB-A2A	1:3118202-3119708	44.2954	47.0591	0.0873181	0.529286	0.3588	0.59446	no	38.4275	43.7769	0.18803	0.474252	0.40345	0.999497	no	56.3689	52.4167	-0.104872	-0.418767	0.46815	0.875604	no	33.2575	51.9205	0.642624	1.61435	0.00485	0.024363	yes
AT1G09640	AT1G09640	AT1G09640	1:3119877-3122526	284.841	277.848	-0.0358597	-0.217757	0.70685	0.858244	no	324.934	321.441	-0.0155904	-0.0301461	0.95685	0.999497	no	223.859	228.652	0.0305624	0.110311	0.8506	0.982947	no	283.08	205.276	-0.463642	-0.925981	0.1158	0.254539	no	No
AT1G09645	AT1G09645	AT1G09645	1:3122955-3124578	19.1439	17.9379	-0.0938749	-0.475418	0.41265	0.644263	no	49.7098	48.1068	-0.0472893	-0.11977	0.83315	0.999497	no	27.7994	29.099	0.0659151	0.239283	0.6759	0.948416	no	68.3453	70.5685	0.0461834	0.117132	0.831	0.907698	no	No
AT1G09650	AT1G09650	AT1G09650	1:3125806-3127284	0.647697	0.91459	0.497804	1.1096	0.05635	0.179633	no	0.79287	0.879054	0.148867	0.192895	0.7361	0.999497	no	0.486397	0.519837	0.095925	0.153404	0.7865	0.972205	no	1.56249	1.00989	-0.629653	-0.875268	0.1321	0.279405	no	No
AT1G09660	AT1G09660	AT1G09660	1:3127770-3131094	95.3483	99.9953	0.0686539	0.43618	0.448	0.675812	no	48.7383	50.7735	0.0590202	0.149052	0.7968	0.999497	no	73.1606	74.3825	0.0238964	0.0981364	0.86315	0.984299	no	39.993	38.1435	-0.0683114	-0.171819	0.7657	0.86569	no	No
AT1G09665	AT1G09665	AT1G09665	1:3133094-3133674	0	0	0	0	1	1	no	0	0.134211	inf	0	1	1	no	0	0	0	0	1	1	no	0	0	0	0	1	1	no	No
AT1G09680	AT1G09680	AT1G09680	1:3134106-3135930	4.06254	3.98782	-0.0267826	-0.12107	0.83385	0.925823	no	3.38897	2.88101	-0.234273	-0.443766	0.4398	0.999497	no	2.35286	2.63542	0.163615	0.447607	0.4359	0.859408	no	1.76654	1.32545	-0.414445	-0.669612	0.25395	0.434325	no	No
AT1G09690	AT1G09690	AT1G09690	1:3136187-3137475	1559.42	1372.18	-0.184546	-1.07484	0.0609	0.188733	no	919.636	901.083	-0.0294028	-0.0567621	0.92035	0.999497	no	628.351	577.364	-0.122089	-0.455243	0.43105	0.856711	no	453.555	322.524	-0.491871	-1.09087	0.0603	0.15924	no	No
AT1G09700	AT1G09700	HYL1	1:3137766-3140353	18.9365	20.7347	0.130876	0.783974	0.1762	0.382442	no	15.7889	16.2406	0.0406904	0.102493	0.8587	0.999497	no	12.2562	12.1826	-0.00868255	-0.0327368	0.9531	0.993206	no	8.82756	7.11539	-0.311072	-0.71418	0.21245	0.386324	no	No
AT1G09710	AT1G09710	AT1G09710	1:3140867-3144370	13.0369	11.9801	-0.121961	-0.718912	0.21325	0.430094	no	2.91915	2.53595	-0.20302	-0.385146	0.4976	0.999497	no	10.4083	11.2059	0.106523	0.410215	0.4781	0.881819	no	2.3799	2.5934	0.123943	0.236424	0.6818	0.810392	no	No
AT1G09720	AT1G09720	AT1G09720	1:3144437-3147303	0.0193101	0.00493796	-1.96737	0	1	1	no	0.0135294	0.00518348	-1.38411	0	1	1	no	0.00416431	0.00889779	1.09537	0	1	1	no	0.00614251	0	#NAME?	0	1	1	no	No
AT1G09730	AT1G09730	AT1G09730	1:3147666-3154380	16.6796	15.4511	-0.110371	-0.684718	0.23515	0.457539	no	13.8413	12.3126	-0.168851	-0.432562	0.45475	0.999497	no	13.1523	12.616	-0.0600668	-0.243136	0.6751	0.948078	no	15.4287	13.9529	-0.145052	-0.365933	0.52655	0.69262	no	No
AT1G09740	AT1G09740	AT1G09740	1:3154531-3156275	10.7779	11.1968	0.0550051	0.254202	0.654	0.82836	no	8.31608	7.25161	-0.197602	-0.365295	0.5306	0.999497	no	44.1544	41.8789	-0.0763321	-0.299241	0.60075	0.926116	no	16.9305	28.468	0.749722	1.75249	0.0026	0.0150295	yes
AT1G09750	AT1G09750	AT1G09750	1:3157500-3161692	58.2836	66.3146	0.186235	0.76513	0.1876	0.397894	no	7.47761	5.48119	-0.448088	-0.33653	0.559	0.999497	no	124.601	140.335	0.171554	0.550766	0.336	0.791807	no	4.04161	1.34544	-1.58685	-1.00303	0.093	0.217529	no	No
AT1G09760	AT1G09760	U2A'	1:3157500-3161692	91.3785	90.235	-0.0181677	-0.0766484	0.89465	0.955271	no	63.8586	67.4708	0.0793826	0.186975	0.74245	0.999497	no	66.379	65.027	-0.0296882	-0.052124	0.92535	0.991756	no	41.0514	35.9544	-0.191266	-0.462438	0.41435	0.597045	no	No
AT1G09770	AT1G09770	ATCDC5	1:3161840-3165360	78.0919	67.0852	-0.219177	-1.3713	0.0176	0.0770745	no	64.5529	59.6664	-0.113563	-0.255833	0.64755	0.999497	no	49.8115	53.0234	0.0901504	0.36046	0.5329	0.904119	no	48.7152	41.9046	-0.217263	-0.507559	0.36855	0.553997	no	No
AT1G09780	AT1G09780	AT1G09780	1:3165369-3167869	50.4141	70.5273	0.484355	3.03706	5e-05	0.000556246	yes	32.796	53.178	0.697312	1.59521	0.0055	0.313502	no	85.3259	72.8586	-0.227886	-0.912188	0.1135	0.492403	no	34.7693	84.5078	1.28127	2.9079	5e-05	0.000575167	yes
AT1G09790	AT1G09790	COBL6	1:3168481-3170819	0	0.0283489	inf	0	1	1	no	0	0	0	0	1	1	no	0	0	0	0	1	1	no	0	0	0	0	1	1	no	No
AT1G09794	AT1G09794	AT1G09794	1:3172107-3173463	16.7908	13.0299	-0.365847	-1.30913	0.024	0.0973732	no	26.4839	25.632	-0.0471703	-0.092126	0.8717	0.999497	no	22.5316	20.6407	-0.126454	-0.353438	0.53715	0.905405	no	34.6866	30.2863	-0.195715	-0.406507	0.4768	0.6514	no	No
AT1G09795	AT1G09795	ATP-PRT2	1:3173533-3180421	61.4039	57.7164	-0.0893487	-0.512231	0.37535	0.60959	no	42.6106	43.98	0.0456362	0.108566	0.8481	0.999497	no	46.3569	50.2236	0.11558	0.425188	0.45915	0.871802	no	31.6764	26.3819	-0.263861	-0.624935	0.2799	0.461331	no	No
AT1G09800	AT1G09800	AT1G09800	1:3173533-3180421	11.9096	11.9928	0.0100525	0.0246863	0.96595	0.985978	no	5.13716	5.49351	0.0967557	0.0793189	0.88625	0.999497	no	10.473	9.94299	-0.0749249	-0.113439	0.83955	0.980948	no	4.61947	3.44023	-0.425222	-0.330103	0.56685	0.726348	no	No
AT1G09810	AT1G09810	ECT11	1:3180935-3184224	25.2604	26.7471	0.0825069	0.507346	0.37315	0.607614	no	24.0725	24.0724	-4.1923e-06	-1.06138e-05	0.9991	0.999497	no	17.5774	16.4942	-0.0917673	-0.359159	0.5337	0.904119	no	13.1905	10.2014	-0.370735	-0.893934	0.11945	0.260373	no	No
AT1G09812	AT1G09812	AT1G09812	1:3187816-3188580	0.606178	0.441661	-0.456802	-0.329779	0.5972	0.788508	no	0	0.224146	inf	0	1	1	no	3.16966	4.23358	0.417552	0.673341	0.24005	0.697927	no	0	0	0	0	1	1	no	No
AT1G09815	AT1G09815	POLD4	1:3189368-3190242	51.6485	45.2142	-0.19195	-1.11482	0.0526	0.171097	no	66.0392	60.8277	-0.118596	-0.29972	0.60665	0.999497	no	44.7571	45.6898	0.029758	0.113831	0.8452	0.981501	no	40.9113	34.4773	-0.246854	-0.599872	0.29185	0.474232	no	No
AT1G09820	AT1G09820	AT1G09820	1:3190287-3192414	3.40246	3.7835	0.153143	0.702849	0.2142	0.431193	no	5.66654	5.06635	-0.16152	-0.360749	0.52515	0.999497	no	3.14421	4.15662	0.402715	1.26642	0.0283	0.223802	no	4.07852	3.05979	-0.414615	-0.855501	0.1429	0.294698	no	No
AT1G09830	AT1G09830	AT1G09830	1:3192680-3195025	32.8449	37.0335	0.173164	1.07832	0.05865	0.184326	no	16.368	17.3598	0.0848747	0.216164	0.7017	0.999497	no	32.7337	35.3452	0.110737	0.44574	0.4316	0.85713	no	9.95791	9.84344	-0.0166804	-0.0398962	0.94275	0.970246	no	No
AT1G09840	AT1G09840	ATSK41	1:3195823-3200291	17.6844	19.0127	0.104486	0.618693	0.2793	0.510499	no	24.9644	25.2227	0.014851	0.038141	0.95045	0.999497	no	21.2795	20.5933	-0.0472845	-0.188922	0.74645	0.966901	no	21.0217	25.9134	0.301815	0.764203	0.18555	0.35319	no	No
AT1G09850	AT1G09850	XBCP3	1:3201798-3205309	21.3482	30.8617	0.531701	3.24022	5e-05	0.000556246	yes	0.0165133	0.141484	3.09894	0	1	1	no	35.9965	34.1257	-0.077	-0.313681	0.5865	0.922587	no	0.204359	3.13401	3.93883	3.88024	0.11165	0.247688	no
AT1G09860	AT1G09860	ATPUP16	1:3201798-3205309	0.0119475	0.0116996	-0.0302498	0	1	1	no	0	0	0	0	1	1	no	0.109421	0.103126	-0.0854837	0	1	1	no	0	0	0	0	1	1	no	No
AT1G09870	AT1G09870	AT1G09870	1:3205740-3208598	32.1312	29.1573	-0.140121	-0.866077	0.1298	0.313505	no	50.1837	48.7871	-0.0407181	-0.100756	0.85535	0.999497	no	19.6141	18.7433	-0.0655151	-0.258551	0.6536	0.942634	no	47.1414	39.6111	-0.251091	-0.623293	0.27335	0.454836	no	No
AT1G09880	AT1G09880	AT1G09880	1:3208827-3211653	0.22338	0.58023	1.37713	2.39165	0.00055	0.00464299	yes	0	0.015816	inf	0	1	1	no	0.789095	0.126954	-2.6359	-3.38907	5e-05	0.0021579	yes	0	0.0434651	inf	0	1	1	no
AT1G09890	AT1G09890	AT1G09890	1:3214236-3217538	0.038644	0.0541662	0.487146	0	1	1	no	0	0	0	0	1	1	no	0.980638	0.877825	-0.159788	-0.336588	0.55505	0.910112	no	0	0	0	0	1	1	no	No
AT1G09900	AT1G09900	AT1G09900	1:3218132-3219929	27.1978	28.8243	0.0837959	0.517627	0.36715	0.602146	no	13.4393	12.866	-0.062893	-0.157754	0.77965	0.999497	no	18.3159	20.6142	0.170544	0.674292	0.2381	0.694885	no	6.87076	3.36716	-1.02894	-2.16565	0.0002	0.00190453	yes
AT1G09910	AT1G09910	AT1G09910	1:3220034-3224541	7.42149	6.17115	-0.26617	-1.43538	0.01085	0.0534984	no	13.9942	14.051	0.00584445	0.014796	0.979	0.999497	no	4.53495	5.19656	0.196472	0.666603	0.24495	0.705063	no	14.3009	11.4059	-0.326322	-0.805935	0.16345	0.324288	no	No
AT1G09920	AT1G09920	AT1G09920	1:3224683-3227070	27.5065	25.9375	-0.0847325	-0.487759	0.399	0.631187	no	39.354	43.7751	0.153598	0.390953	0.49515	0.999497	no	31.5067	30.1281	-0.0645485	-0.249599	0.6604	0.944681	no	47.5482	73.3435	0.625279	1.55608	0.0063	0.0299302	yes
AT1G09930	AT1G09930	ATOPT2	1:3227489-3230043	0.0562062	0.0841275	0.581848	0	1	1	no	0	0	0	0	1	1	no	0.0261082	0.0285187	0.127406	0	1	1	no	0	0	0	0	1	1	no	No
AT1G09932	AT1G09932	AT1G09932	1:3230449-3233109	0	0	0	0	1	1	no	0	0	0	0	1	1	no	2.65033	1.76963	-0.582726	-1.28722	0.0234	0.201477	no	0	0.0746184	inf	0	1	1	no	No
AT1G09935	AT1G09935	AT1G09935	1:3234059-3235530	0	0	0	0	1	1	no	0	0	0	0	1	1	no	0	0	0	0	1	1	no	0	0	0	0	1	1	no	No
AT1G09940	AT1G09940	HEMA2	1:3236994-3239554	12.1001	11.8734	-0.0272786	-0.159276	0.78015	0.899696	no	29.93	22.2397	-0.428453	-0.975784	0.09145	0.999497	no	15.9595	18.0471	0.177351	0.707237	0.2155	0.667995	no	14.7225	25.0668	0.767758	1.91357	0.0006	0.00467826	yes
AT1G09950	AT1G09950	RAS1	1:3240605-3241632	3.50036	1.69617	-1.04522	-3.08745	5e-05	0.000556246	yes	23.9853	15.9785	-0.586014	-1.33291	0.02035	0.585229	no	0.732448	0.521341	-0.490499	-0.712906	0.215	0.666943	no	26.3815	24.2943	-0.118913	-0.286912	0.6085	0.760019	no
AT1G09960	AT1G09960	ATSUT4	1:3244212-3247200	22.1752	17.7687	-0.319608	-1.94286	0.00035	0.0031431	yes	66.1401	69.2925	0.067175	0.160481	0.77805	0.999497	no	5.16079	4.5736	-0.17426	-0.574476	0.3098	0.767046	no	73.5274	107.411	0.546783	1.25857	0.02725	0.088533	no
AT1G09970	AT1G09970	LRR XI-23	1:3252239-3255693	40.3453	26.0952	-0.628614	-3.96954	5e-05	0.000556246	yes	123.171	99.5355	-0.307377	-0.62053	0.27325	0.999497	no	23.5167	20.6222	-0.189491	-0.772788	0.18175	0.621199	no	88.288	105.456	0.256348	0.513031	0.3657	0.551346	no
AT1G09980	AT1G09980	AT1G09980	1:3256244-3261614	16.1304	15.6053	-0.0477464	-0.2955	0.6097	0.798285	no	10.1902	10.234	0.00618781	0.0155899	0.9784	0.999497	no	12.9512	11.8928	-0.122991	-0.496068	0.38535	0.828791	no	6.88442	9.91839	0.526772	1.31752	0.0231	0.0784318	no	No
AT1G09995	AT1G09995	AT1G09995	1:3262264-3263612	10.2419	10.2647	0.00319626	0.0136223	0.989	0.99554	no	6.79728	5.81462	-0.225274	-0.38045	0.50805	0.999497	no	12.0367	15.0404	0.321403	1.00534	0.0781	0.408691	no	10.7059	8.52674	-0.328341	-0.629531	0.2675	0.44865	no	No
AT1G10000	AT1G10000	AT1G10000	1:3263876-3264788	5.04334	4.98967	-0.0154352	-0.0570021	0.91945	0.966763	no	7.35425	7.53193	0.0344419	0.065481	0.90575	0.999497	no	1.98033	1.7646	-0.166401	-0.334091	0.55	0.908382	no	4.36762	1.54325	-1.50088	-2.18167	0.00065	0.00500256	yes
AT1G10010	AT1G10010	AAP8	1:3265975-3268726	0.00876599	0.0200332	1.1924	0	1	1	no	0	0.0113436	inf	0	1	1	no	0	0.00947676	inf	0	1	1	no	0	0	0	0	1	1	no	No
AT1G10020	AT1G10020	AT1G10020	1:3269603-3271987	9.24111	7.60633	-0.280865	-1.5379	0.00745	0.0398987	yes	2.34874	3.66084	0.640287	1.15937	0.04765	0.89228	no	7.56598	7.77639	0.0395729	0.142986	0.8036	0.974697	no	5.6335	3.74102	-0.5906	-1.19048	0.0391	0.115784	no
AT1G10030	AT1G10030	ERG28	1:3273824-3275837	42.5859	44.3697	0.0592004	0.346643	0.5375	0.743675	no	13.7483	13.6532	-0.0100202	-0.0207895	0.9692	0.999497	no	45.3042	38.0077	-0.253354	-0.975195	0.0889	0.436283	no	16.0249	15.3406	-0.0629554	-0.136627	0.80095	0.889113	no	No
AT1G10040	AT1G10040	AT1G10040	1:3275890-3278697	11.4635	10.626	-0.109452	-0.609842	0.28285	0.514825	no	8.24472	8.21992	-0.00434545	-0.00994543	0.9866	0.999497	no	5.42673	5.18786	-0.0649429	-0.211504	0.71495	0.958887	no	8.38824	8.62375	0.0399467	0.092584	0.8712	0.931443	no	No
AT1G10050	AT1G10050	AT1G10050	1:3279269-3283482	8.23601	8.31253	0.0133434	0.078732	0.89245	0.953826	no	2.4179	1.73988	-0.474766	-0.885802	0.11895	0.999497	no	7.42746	7.02901	-0.0795459	-0.305137	0.59485	0.923631	no	3.20157	2.34781	-0.447463	-0.94581	0.0998	0.228722	no	No
AT1G10060	AT1G10060	BCAT-1	1:3284238-3287107	3.45163	5.06869	0.554333	2.43616	5e-05	0.000556246	yes	0.00932142	0.0195442	1.06812	0	1	1	no	1.97145	2.7598	0.485304	1.26749	0.02635	0.21451	no	0.0114298	0.024224	1.08364	0	1	1	no
AT1G10070	AT1G10070	BCAT-2	1:3288086-3296198	2.19915	1.77736	-0.307212	-0.563239	0.31455	0.548486	no	1.60529	1.21237	-0.405007	-0.323909	0.5704	0.999497	no	0.73651	1.59033	1.11055	0.960364	0.09465	0.448491	no	1.63711	4.65967	1.50908	1.37187	0.02505	0.0832187	no	No
AT1G10090	AT1G10090	AT1G10090	1:3288086-3296198	5.88553	6.39794	0.120434	0.624339	0.27985	0.511345	no	4.61073	4.155	-0.150149	-0.327679	0.5639	0.999497	no	8.51096	7.06777	-0.268066	-0.994608	0.0784	0.409745	no	5.07089	5.36268	0.0807154	0.168126	0.7674	0.866759	no	No
AT1G10095	AT1G10095	AT1G10095	1:3297323-3300443	5.42754	3.62262	-0.583267	-2.52501	5e-05	0.000556246	yes	5.10105	5.86383	0.201048	0.413303	0.46	0.999497	no	3.18456	3.52739	0.147511	0.413044	0.47645	0.880968	no	5.73712	4.2692	-0.426363	-0.86832	0.12345	0.266399	no
AT1G10100	AT1G10100	AT1G10100	1:3300696-3301489	0	0	0	0	1	1	no	0	0	0	0	1	1	no	0	0	0	0	1	1	no	0	0	0	0	1	1	no	No
AT1G10110	AT1G10110	AT1G10110	1:3302741-3306824	1.29791	1.32834	0.0334329	0.0424131	0.9406	0.975236	no	0.228749	0.351059	0.617949	0	1	1	no	0.635387	0.503727	-0.334992	-0.154722	0.84085	0.981401	no	0.0697839	0.201724	1.53142	0	1	1	no	No
AT1G10120	AT1G10120	AT1G10120	1:3302741-3306824	13.6566	14.684	0.104641	0.607546	0.2903	0.521535	no	3.8095	4.64416	0.285817	0.599487	0.29025	0.999497	no	26.094	25.7022	-0.021821	-0.0884017	0.87335	0.985909	no	3.75028	5.17262	0.463895	0.993114	0.0834	0.20124	no	No
AT1G10130	AT1G10130	ECA3	1:3310929-3322213	28.2713	29.2241	0.0478209	0.300934	0.596	0.787564	no	13.9489	15.3666	0.139643	0.358434	0.52765	0.999497	no	19.0785	16.3868	-0.21941	-0.896058	0.1134	0.492174	no	14.8391	19.4917	0.393463	0.990975	0.08585	0.205628	no	No
AT1G10140	AT1G10140	AT1G10140	1:3322801-3323548	7.25949	6.73398	-0.108408	-0.41094	0.48085	0.701276	no	3.87812	3.18011	-0.286279	-0.420315	0.47045	0.999497	no	14.584	18.159	0.316294	1.04846	0.06425	0.36392	no	5.87875	1.57103	-1.9038	-2.58526	0.0002	0.00190453	yes
AT1G10150	AT1G10150	AT1G10150	1:3325823-3327614	4.979	5.94336	0.255424	1.24323	0.02765	0.108016	no	5.75938	6.6492	0.207267	0.447043	0.4272	0.999497	no	8.77725	9.10191	0.0524012	0.190155	0.74015	0.964935	no	4.4336	10.0176	1.17599	2.59074	5e-05	0.000575167	yes
AT1G10155	AT1G10155	PP2-A10	1:3327636-3328448	0.0911227	0.177591	0.962672	0	1	1	no	0.0664371	0.0393057	-0.757251	0	1	1	no	0.124855	0.152265	0.286324	0	1	1	no	0	0.0425341	inf	0	1	1	no	No
AT1G10160	AT1G10160	AT1G10160	1:3328970-3333470	2.39963	2.64782	0.141992	0.730638	0.19875	0.41254	no	2.49428	2.06526	-0.272297	-0.596939	0.2812	0.999497	no	2.66877	3.02458	0.180562	0.638463	0.26445	0.725002	no	1.74528	1.42428	-0.293232	-0.603087	0.28575	0.467978	no	No
AT1G10170	AT1G10170	ATNFXL1	1:3333594-3337491	32.9346	35.5465	0.110104	0.693049	0.2233	0.442578	no	21.3081	18.8455	-0.177183	-0.44269	0.43175	0.999497	no	24.8554	27.6498	0.15371	0.620558	0.2735	0.733862	no	16.0277	20.8472	0.379282	0.870675	0.12315	0.265852	no	No
AT1G10180	AT1G10180	AT1G10180	1:3338302-3341608	21.2306	20.8295	-0.0275182	-0.170601	0.76515	0.890767	no	18.6883	19.5747	0.066855	0.172712	0.765	0.999497	no	14.4336	13.9864	-0.0454136	-0.18115	0.75335	0.967388	no	14.929	11.8769	-0.329964	-0.835214	0.14	0.290453	no	No
AT1G10190	AT1G10190	AT1G10190	1:3343685-3345632	0	0	0	0	1	1	no	0	0	0	0	1	1	no	0	0	0	0	1	1	no	0	0	0	0	1	1	no	No
AT1G10200	AT1G10200	WLIM1	1:3346389-3347885	91.0484	93.2135	0.0339044	0.21273	0.7066	0.858194	no	19.6363	25.919	0.400488	0.976693	0.0824	0.999497	no	131.334	132.942	0.0175498	0.0712329	0.8973	0.989222	no	35.5357	71.8762	1.01624	2.56797	5e-05	0.000575167	yes
AT1G10210	AT1G10210	ATMPK1	1:3349218-3351180	4.59708	4.87181	0.0837407	0.384117	0.50225	0.718798	no	4.12606	3.00818	-0.455874	-0.849899	0.1429	0.999497	no	4.24497	4.45771	0.070547	0.218949	0.70555	0.956035	no	4.09897	2.59626	-0.658828	-1.22383	0.0328	0.101482	no	No
AT1G10220	AT1G10220	AT1G10220	1:3352158-3354856	2.71995	3.52418	0.373707	0.856262	0.13155	0.316295	no	0.0819615	0	#NAME?	0	1	1	no	1.11173	1.40585	0.33864	0.462438	0.4317	0.857165	no	0	0.0759213	inf	0	1	1	no	No
AT1G10230	AT1G10230	ASK18	1:3355570-3356359	58.5765	62.0061	0.0820872	0.49941	0.39585	0.628099	no	18.5402	19.1882	0.0495605	0.112573	0.83905	0.999497	no	45.4636	41.7654	-0.122402	-0.477762	0.40405	0.839523	no	16.1144	10.101	-0.673851	-1.39719	0.01585	0.0594935	no	No
AT1G10240	AT1G10240	FRS11	1:3356679-3359838	10.5886	10.4342	-0.0211889	-0.123127	0.83345	0.92571	no	5.08821	4.48352	-0.182525	-0.401787	0.4771	0.999497	no	7.83985	8.88631	0.180757	0.676983	0.2395	0.697011	no	4.23011	3.31729	-0.35069	-0.741069	0.19515	0.365734	no	No
AT1G10250	AT1G10250	AT1G10250	1:3360086-3360508	0	0	0	0	1	1	no	0.099106	0	#NAME?	0	1	1	no	0	0	0	0	1	1	no	0	0	0	0	1	1	no	No
AT1G10260	AT1G10260	AT1G10260	1:3360525-3361247	0.0250607	0	#NAME?	0	1	1	no	0	0	0	0	1	1	no	0.0222456	0.0408169	0.875645	0	1	1	no	0	0	0	0	1	1	no	No
AT1G10270	AT1G10270	GRP23	1:3363503-3366488	11.5791	13.5313	0.224787	1.3621	0.01715	0.0755879	no	16.1233	16.375	0.0223451	0.0574298	0.92045	0.999497	no	8.9293	9.4434	0.0807588	0.310594	0.585	0.922167	no	6.27391	3.28775	-0.932263	-2.14644	0.00015	0.00149523	yes
AT1G10280	AT1G10280	AT1G10280	1:3366492-3369095	3.73242	4.81198	0.366519	1.69901	0.00275	0.0179331	yes	4.27373	4.2908	0.00575213	0.0118801	0.98195	0.999497	no	4.30134	3.61576	-0.250484	-0.781469	0.1737	0.607043	no	4.38649	3.86327	-0.183243	-0.379852	0.501	0.67175	no
AT1G10290	AT1G10290	ADL6	1:3370557-3377463	29.9718	35.9241	0.261347	1.64259	0.00435	0.026182	yes	17.4613	20.1313	0.205283	0.517515	0.3612	0.999497	no	35.3508	33.1507	-0.0927005	-0.373579	0.50975	0.89259	no	17.2579	28.0433	0.700402	1.74027	0.00315	0.0173986	yes
AT1G10300	AT1G10300	AT1G10300	1:3378141-3380226	3.74753	1.76273	-1.08813	-4.36709	5e-05	0.000556246	yes	0.962925	0.564126	-0.771406	-1.07755	0.05715	0.948932	no	1.84428	1.60171	-0.203451	-0.518439	0.36945	0.820632	no	0.995386	0.615632	-0.693187	-0.952282	0.10715	0.240238	no
AT1G10310	AT1G10310	AT1G10310	1:3381600-3383914	61.8064	63.3884	0.0364636	0.224967	0.69665	0.852122	no	46.2217	47.183	0.0296963	0.0761424	0.89045	0.999497	no	36.2812	37.4176	0.0444982	0.173999	0.75625	0.968237	no	25.9034	21.1951	-0.289414	-0.697671	0.22175	0.396919	no	No
AT1G10320	AT1G10320	AT1G10320	1:3384163-3388373	12.8505	10.8884	-0.239041	-1.40452	0.0146	0.0671306	no	7.93072	7.13476	-0.152586	-0.364939	0.5272	0.999497	no	7.20091	6.77466	-0.0880305	-0.320679	0.5807	0.921098	no	8.27365	8.28475	0.0019345	0.00468446	0.9927	0.995932	no	No
AT1G10330	AT1G10330	AT1G10330	1:3388746-3390150	2.87495	3.08425	0.101382	0.376954	0.5096	0.724693	no	3.19759	3.2043	0.00302735	0.00537674	0.9947	0.999497	no	2.23694	2.58562	0.208983	0.52377	0.3636	0.816542	no	1.82281	1.16907	-0.640802	-0.930381	0.1124	0.248872	no	No
AT1G10340	AT1G10340	AT1G10340	1:3390321-3392571	0.00625146	0.00652817	0.0624847	0	1	1	no	0.165887	0.161973	-0.0344435	0	1	1	no	0.0721047	0.0625489	-0.205111	0	1	1	no	0.0945965	0.324084	1.77651	0	1	1	no	No
AT1G10350	AT1G10350	AT1G10350	1:3393406-3395055	5.31962	6.20301	0.221645	1.0243	0.07065	0.208745	no	6.728	6.74019	0.00261192	0.0055628	0.9908	0.999497	no	10.3228	9.77324	-0.0789192	-0.280258	0.62655	0.934312	no	6.55732	9.05329	0.465337	1.02759	0.0787	0.192729	no	No
AT1G10360	AT1G10360	ATGSTU18	1:3395557-3396849	4.0525	5.7543	0.505826	1.84417	0.0018	0.0126423	yes	0.06664	0	#NAME?	0	1	1	no	21.6646	28.5524	0.398273	1.4872	0.00995	0.115586	no	0.0435023	0.0779964	0.842315	0	1	1	no
AT1G10370	AT1G10370	GST30B	1:3397080-3398358	37.5559	47.9975	0.353923	2.13692	0.0005	0.00427366	yes	1.18102	2.57023	1.12187	1.49923	0.01225	0.469002	no	53.083	68.4088	0.365931	1.48387	0.01095	0.123004	no	0.738772	3.2731	2.14746	2.43978	0.0003	0.00266555	yes
AT1G10380	AT1G10380	AT1G10380	1:3400605-3402324	0.385234	1.92245	2.31914	4.33618	5e-05	0.000556246	yes	0	0	0	0	1	1	no	9.87885	8.62608	-0.195639	-0.654526	0.2513	0.712033	no	0	0.0506894	inf	0	1	1	no
AT1G10385	AT1G10385	AT1G10385	1:3403223-3405856	0	0.00618671	inf	0	1	1	no	0	0	0	0	1	1	no	0.0949859	0.0584859	-0.699625	0	1	1	no	0	0	0	0	1	1	no	No
AT1G10390	AT1G10390	AT1G10390	1:3407023-3412843	35.9194	35.9531	0.00135576	0.00852854	0.98945	0.995584	no	34.0304	35.1119	0.0451382	0.108726	0.84975	0.999497	no	26.3328	26.1906	-0.00781207	-0.031451	0.9537	0.993206	no	25.6869	28.7862	0.164347	0.400567	0.48365	0.657029	no	No
AT1G10400	AT1G10400	AT1G10400	1:3414851-3416358	0.268386	0.663338	1.30543	2.14496	0.00135	0.00994885	yes	0.262694	0.582891	1.14984	1.15415	0.04685	0.889752	no	0.751579	0.819682	0.125139	0.225505	0.6978	0.952751	no	0	0.0416414	inf	0	1	1	no
AT1G10410	AT1G10410	AT1G10410	1:3416679-3419639	15.3837	14.3359	-0.101767	-0.603944	0.2946	0.526403	no	14.2791	15.0579	0.0766164	0.19386	0.7265	0.999497	no	18.7742	17.0422	-0.139634	-0.555824	0.33805	0.793782	no	16.9409	30.0677	0.827701	2.07416	0.0004	0.00335537	yes
AT1G10417	AT1G10417	AT1G10417	1:3424185-3427457	0.366861	0.499016	0.443853	0.807613	0.15095	0.34558	no	0.0983094	0.0465507	-1.07853	0	1	1	no	0.373636	0.447666	0.260789	0.392677	0.4971	0.889211	no	0.0433429	0.035787	-0.276359	0	1	1	no	No
AT1G10419	AT1G10419	AT1G10419	1:3428030-3428425	0	0	0	0	1	1	no	0	0	0	0	1	1	no	0	0	0	0	1	1	no	0	0	0	0	1	1	no	No
AT1G10430	AT1G10430	PP2A-2	1:3428477-3430633	21.0532	22.2405	0.0791546	0.466235	0.4146	0.645833	no	26.6229	26.8821	0.0139789	0.0356986	0.94805	0.999497	no	27.1971	27.7997	0.0316165	0.12581	0.8284	0.978955	no	29.234	35.6419	0.285926	0.723346	0.1973	0.368084	no	No
AT1G10440	AT1G10440	AT1G10440	1:3431184-3431256	0	0	0	0	1	1	no	0	0	0	0	1	1	no	0	0	0	0	1	1	no	0	0	0	0	1	1	no	No
AT1G10450	AT1G10450	SNL6	1:3431779-3438370	18.5838	17.6108	-0.0775845	-0.486399	0.3905	0.623927	no	8.87131	8.15774	-0.120978	-0.305208	0.5971	0.999497	no	12.6491	12.2359	-0.0479104	-0.194245	0.73385	0.964299	no	8.14602	9.45009	0.214232	0.540002	0.34465	0.53055	no	No
AT1G10455	AT1G10455	AT1G10455	1:3438554-3439013	0	0.0435129	inf	0	1	1	no	0	0	0	0	1	1	no	0	0	0	0	1	1	no	0	0.144118	inf	0	1	1	no	No
AT1G10460	AT1G10460	GLP7	1:3439321-3440320	0.206586	0.523695	1.34198	1.42312	0.0264	0.104239	no	0.606415	0.914603	0.592839	0.652653	0.25395	0.999497	no	2.70413	2.02165	-0.419632	-0.925407	0.10625	0.475988	no	0.608986	0.93436	0.617568	0.637256	0.26545	0.446296	no	No
AT1G10470	AT1G10470	ATRR1	1:3442326-3443957	4.68239	6.19537	0.403946	1.75495	0.00255	0.0168527	yes	46.8341	72.7531	0.635449	1.52076	0.00775	0.366722	no	51.5947	51.6746	0.00223427	0.00913721	0.9874	0.997038	no	77.7232	155.93	1.00448	2.31008	5e-05	0.000575167	yes
AT1G10480	AT1G10480	ZFP5	1:3449690-3451226	0	0	0	0	1	1	no	0	0	0	0	1	1	no	0.302193	0.141564	-1.09402	0	1	1	no	0	0.0133862	inf	0	1	1	no	No
AT1G10490	AT1G10490	AT1G10490	1:3453227-3461485	25.9754	25.0415	-0.052826	-0.278996	0.6314	0.812473	no	8.80991	8.09791	-0.121579	-0.192738	0.74	0.999497	no	15.0873	14.7837	-0.0293298	-0.0732593	0.89855	0.989444	no	5.70569	2.07692	-1.45796	-1.42667	0.023	0.0782463	no	No
AT1G10500	AT1G10500	ATCPISCA	1:3453227-3461485	48.2439	45.0301	-0.0994583	-0.281274	0.6264	0.80843	no	71.0954	70.4575	-0.0130019	-0.0252268	0.96505	0.999497	no	54.8065	59.2226	0.1118	0.214042	0.709	0.956536	no	63.9937	82.5283	0.366959	0.789506	0.1704	0.333438	no	No
AT1G10510	AT1G10510	emb2004	1:3461634-3465786	47.6523	52.56	0.141419	0.889266	0.1169	0.293453	no	15.6597	16.4883	0.074382	0.190604	0.73905	0.999497	no	54.3241	61.2428	0.172947	0.698523	0.22025	0.674162	no	11.8869	11.4387	-0.0554476	-0.137595	0.8114	0.895644	no	No
AT1G10520	AT1G10520	AT1G10520	1:3465963-3469248	6.89539	5.18938	-0.410069	-1.97407	0.00055	0.00464299	yes	3.01898	2.93184	-0.0422538	-0.0750202	0.89415	0.999497	no	2.70292	2.7593	0.029783	0.0800198	0.88525	0.986908	no	2.72284	2.13834	-0.348624	-0.593663	0.3052	0.488564	no
AT1G10522	AT1G10522	AT1G10522	1:3469579-3472672	197.387	209.028	0.082668	0.509835	0.37505	0.609464	no	34.0774	28.6921	-0.248162	-0.623447	0.27065	0.999497	no	171.219	181.948	0.0876858	0.347122	0.54195	0.906378	no	30.001	12.8135	-1.22734	-2.27406	0.00035	0.0030151	yes
AT1G10530	AT1G10530	AT1G10530	1:3469579-3472672	8.44551	5.82227	-0.536602	-0.606359	0.2838	0.51577	no	0.309745	0.542337	0.808107	0.225721	0.719	0.999497	no	6.62642	4.26527	-0.635593	-0.427801	0.45065	0.867364	no	3.04708	4.97997	0.708707	0.450713	0.41925	0.600794	no	No
AT1G10538	AT1G10538	AT1G10538	1:3474514-3474765	0	0	0	0	1	1	no	0.190013	0	#NAME?	0	1	1	no	0	0	0	0	1	1	no	0	0.482436	inf	0	1	1	no	No
AT1G10540	AT1G10540	ATNAT8	1:3474863-3477927	0.221009	0.275529	0.318099	0	1	1	no	0.581454	1.18134	1.02269	1.45431	0.0141	0.497119	no	0.357872	0.25496	-0.489173	-0.727194	0.21235	0.664182	no	4.91748	13.6918	1.47732	3.37434	5e-05	0.000575167	yes
AT1G10550	AT1G10550	XTH33	1:3479152-3480988	0.0372156	0.0848147	1.18841	0	1	1	no	5.34123	17.6744	1.72641	2.8652	5e-05	0.0137183	yes	3.10983	3.03899	-0.0332424	-0.0807271	0.88555	0.986908	no	40.8787	51.6359	0.337023	0.654591	0.23845	0.416611	no
AT1G10560	AT1G10560	PUB18	1:3484579-3486965	0.426815	0.689609	0.692167	1.65995	0.00535	0.0308806	yes	0.00592782	0	#NAME?	0	1	1	no	1.31223	0.862055	-0.606171	-1.42581	0.01445	0.147695	no	0.0290789	0.0248714	-0.225486	0	1	1	no
AT1G10570	AT1G10570	OTS2	1:3487583-3491277	11.7606	9.93785	-0.242951	-1.37648	0.01715	0.0755879	no	7.79874	6.72101	-0.214565	-0.494879	0.384	0.999497	no	13.3285	13.6111	0.030273	0.117353	0.8387	0.980604	no	10.4264	10.1559	-0.037916	-0.0921166	0.8706	0.931259	no	No
AT1G10580	AT1G10580	AT1G10580	1:3491280-3493737	25.3891	24.8787	-0.0292974	-0.180918	0.74935	0.882298	no	42.7775	42.952	0.00587253	0.0146563	0.97985	0.999497	no	17.8175	16.4361	-0.116421	-0.460254	0.42205	0.851194	no	27.4547	25.9756	-0.0798981	-0.200748	0.72015	0.836048	no	No
AT1G10585	AT1G10585	AT1G10585	1:3493939-3495144	0	0	0	0	1	1	no	0	0	0	0	1	1	no	0	0	0	0	1	1	no	0	0	0	0	1	1	no	No
AT1G10586	AT1G10586	AT1G10586	1:3496927-3499439	0	0	0	0	1	1	no	0	0	0	0	1	1	no	0	0	0	0	1	1	no	0	0	0	0	1	1	no	No
AT1G10588	AT1G10588	AT1G10588	1:3501144-3501904	0	0	0	0	1	1	no	0	0	0	0	1	1	no	0	0	0	0	1	1	no	0	0	0	0	1	1	no	No
AT1G10590	AT1G10590	AT1G10590	1:3502003-3503457	149.127	145.567	-0.034861	-0.219686	0.70565	0.857747	no	182.027	174.4	-0.0617491	-0.147906	0.7943	0.999497	no	139.713	140.731	0.0104822	0.0426759	0.94235	0.992993	no	175.784	149.678	-0.231942	-0.566128	0.32505	0.510071	no	No
AT1G10600	AT1G10600	AMSH2	1:3503703-3505502	40.2598	36.7961	-0.129788	-0.780384	0.17665	0.383028	no	24.8499	23.4129	-0.0859389	-0.212559	0.70765	0.999497	no	33.1259	42.4745	0.358635	1.40679	0.0141	0.145046	no	30.9229	24.6689	-0.325984	-0.817315	0.1564	0.314495	no	No
AT1G10610	AT1G10610	AT1G10610	1:3506185-3511975	10.6283	9.37342	-0.181268	-1.00963	0.0749	0.217509	no	6.29956	5.69171	-0.146388	-0.309364	0.58755	0.999497	no	7.8864	9.43674	0.258922	0.924296	0.10965	0.483172	no	9.44088	3.94762	-1.25794	-2.67759	5e-05	0.000575167	yes
AT1G10620	AT1G10620	AT1G10620	1:3506185-3511975	0	0	0	0	1	1	no	0	0	0	0	1	1	no	0	0	0	0	1	1	no	0.0253537	0	#NAME?	0	1	1	no	No
AT1G10630	AT1G10630	ARFA1F	1:3512794-3514729	100.483	119.218	0.246646	1.5518	0.00645	0.0357843	yes	71.1462	85.0054	0.256769	0.643891	0.2611	0.999497	no	121.052	103.567	-0.225051	-0.917508	0.10885	0.482309	no	64.7614	100.262	0.630574	1.56676	0.0071	0.0327043	yes
AT1G10640	AT1G10640	AT1G10640	1:3515364-3517888	0.496886	0.864208	0.798462	1.82715	0.00295	0.0190427	yes	0	0	0	0	1	1	no	1.27061	2.18533	0.782336	1.89216	0.0012	0.0264446	yes	0.00997734	0.0189224	0.923371	0	1	1	no
AT1G10650	AT1G10650	AT1G10650	1:3524017-3526346	11.4139	11.6021	0.0235939	0.130771	0.82215	0.920843	no	14.4361	12.5017	-0.207562	-0.486621	0.3977	0.999497	no	21.7597	20.8797	-0.0595579	-0.23449	0.6851	0.950264	no	10.6313	21.5504	1.0194	2.4583	5e-05	0.000575167	yes
AT1G10652	AT1G10652	AT1G10652	1:3527708-3527831	0	0	0	0	1	1	no	1.97806	0	#NAME?	0	1	1	no	0	0	0	0	1	1	no	0	0	0	0	1	1	no	No
AT1G10657	AT1G10657	AT1G10657	1:3530466-3531842	0.0214037	0.189928	3.14952	0	1	1	no	0.202866	0.0238867	-3.08625	0	1	1	no	5.20284	6.25578	0.26589	0.696397	0.22475	0.678039	no	0.520677	0.378134	-0.461489	0	1	1	no	No
AT1G10660	AT1G10660	AT1G10660	1:3532423-3535131	43.6493	40.518	-0.107397	-0.669067	0.24555	0.471308	no	35.2563	30.1955	-0.22355	-0.570702	0.3192	0.999497	no	50.648	66.9838	0.403305	1.62122	0.00475	0.0706341	no	44.7403	33.0101	-0.438666	-1.10535	0.05575	0.150448	no	No
AT1G10670	AT1G10670	ACLA-1	1:3535382-3538439	106.49	131.136	0.300337	1.89019	0.0005	0.00427366	yes	66.28	74.0879	0.160664	0.39418	0.49775	0.999497	no	159.566	146.871	-0.119611	-0.466227	0.4196	0.849968	no	72.66	124.849	0.780949	1.81335	0.00165	0.0105525	yes
AT1G10680	AT1G10680	PGP10	1:3538469-3543782	0	0	0	0	1	1	no	0	0	0	0	1	1	no	0.015696	0.0120719	-0.378749	0	1	1	no	0	0	0	0	1	1	no	No
AT1G10682	AT1G10682	AT1G10682	1:3544990-3545471	8.9037	6.97062	-0.353119	-1.1007	0.0581	0.183259	no	0.0878662	0.146628	0.738785	0	1	1	no	101.785	141.484	0.475116	1.82834	0.00185	0.0356916	yes	0.177029	2.41617	3.77066	2.55253	0.13555	0.283849	no
AT1G10690	AT1G10690	AT1G10690	1:3549991-3550632	7.95961	6.6595	-0.257284	-0.915905	0.11085	0.283016	no	5.35572	3.80772	-0.492151	-0.748882	0.1947	0.999497	no	5.03474	4.12792	-0.286502	-0.645731	0.26065	0.720868	no	5.45417	2.55754	-1.0926	-1.5486	0.0094	0.040438	yes
AT1G10700	AT1G10700	PRS3	1:3554103-3556503	11.4276	13.6009	0.251178	1.39809	0.01595	0.0716347	no	12.8972	15.5749	0.272159	0.67151	0.2336	0.999497	no	17.6258	17.584	-0.00342383	-0.0132171	0.9808	0.995377	no	11.5416	16.5761	0.52226	1.27393	0.0241	0.0808566	no	No
AT1G10705	AT1G10705	AT1G10705	1:3557113-3557457	0	0	0	0	1	1	no	0	0	0	0	1	1	no	0	0	0	0	1	1	no	0	0	0	0	1	1	no	No
AT1G10710	AT1G10710	PHS1	1:3558357-3561634	0.237194	0.455395	0.941053	1.33729	0.01985	0.0844551	no	0.25096	0.28662	0.191681	0	1	1	no	0.163001	0.100199	-0.702021	0	1	1	no	0.174224	0.185411	0.0897848	0	1	1	no	No
AT1G10717	AT1G10717	AT1G10717	1:3562179-3562554	0	0	0	0	1	1	no	0	0	0	0	1	1	no	0	0	0	0	1	1	no	0	0	0	0	1	1	no	No
AT1G10720	AT1G10720	AT1G10720	1:3562951-3564759	14.2899	14.4703	0.0181022	0.104021	0.85325	0.934626	no	17.1357	18.305	0.0952327	0.240971	0.66995	0.999497	no	17.7951	16.8304	-0.0804114	-0.310734	0.58575	0.922587	no	19.7547	32.2999	0.709331	1.7835	0.00155	0.0100207	yes
AT1G10730	AT1G10730	AT1G10730	1:3565462-3567779	8.71957	7.13922	-0.288492	-1.39951	0.015	0.0683623	no	7.87025	7.41268	-0.0864154	-0.184198	0.74365	0.999497	no	6.29527	6.5537	0.0580414	0.1831	0.7414	0.964935	no	8.86107	11.8124	0.414744	0.942096	0.10165	0.231547	no	No
AT1G10740	AT1G10740	AT1G10740	1:3567904-3570838	51.7552	58.3077	0.171983	1.08263	0.06065	0.188202	no	12.2958	15.5457	0.338356	0.786484	0.17565	0.999497	no	57.7703	56.5242	-0.0314583	-0.129223	0.82375	0.977835	no	7.1545	7.25154	0.0194363	0.0433961	0.93995	0.969092	no	No
AT1G10745	AT1G10745	AT1G10745	1:3572709-3573066	0	0	0	0	1	1	no	0	0	0	0	1	1	no	0	0	0	0	1	1	no	0	0	0	0	1	1	no	No
AT1G10747	AT1G10747	AT1G10747	1:3574311-3578474	0	0	0	0	1	1	no	0	0	0	0	1	1	no	0	0	0	0	1	1	no	0	0	0	0	1	1	no	No
AT1G10750	AT1G10750	AT1G10750	1:3574311-3578474	5.48561	4.61762	-0.248504	-1.17787	0.03865	0.137061	no	15.2648	17.1283	0.166176	0.377396	0.5084	0.999497	no	2.58124	2.46353	-0.0673349	-0.182248	0.75145	0.967276	no	5.49386	0.981038	-2.48544	-3.95134	5e-05	0.000575167	yes
AT1G10760	AT1G10760	GWD	1:3581033-3590928	51.7192	49.1748	-0.0727813	-0.454836	0.4313	0.660772	no	23.5544	21.9651	-0.100786	-0.241989	0.67095	0.999497	no	23.3249	27.6377	0.244767	0.992632	0.0806	0.415644	no	28.5526	33.1118	0.213725	0.488216	0.39355	0.578031	no	No
AT1G10770	AT1G10770	AT1G10770	1:3591632-3592411	1.39996	1.54233	0.139718	0.294607	0.60685	0.795968	no	0.101918	0.119206	0.226051	0	1	1	no	1.20881	1.38041	0.191508	0.315656	0.5774	0.919826	no	0.108138	0.0321756	-1.74884	0	1	1	no	No
AT1G10780	AT1G10780	AT1G10780	1:3592745-3595077	6.44352	8.13482	0.33626	1.66046	0.0037	0.0229702	yes	1.996	2.13287	0.0956871	0.154654	0.78545	0.999497	no	11.841	11.8648	0.00289937	0.0106405	0.9876	0.997038	no	0.519336	1.07824	1.05394	1.23726	0.04065	0.119086	no
AT1G10790	AT1G10790	AT1G10790	1:3596359-3597847	0.016121	0.0561779	1.80106	0	1	1	no	0.0146466	0.0330931	1.17596	0	1	1	no	0.245297	0.108708	-1.17407	0	1	1	no	0	0.0813088	inf	0	1	1	no	No
AT1G10800	AT1G10800	AT1G10800	1:3598157-3598591	0.0461372	0.205899	2.15793	0	1	1	no	0	0	0	0	1	1	no	1.84896	2.45289	0.407771	0.589869	0.297	0.756494	no	0	0	0	0	1	1	no	No
AT1G10810	AT1G10810	AT1G10810	1:3599270-3600877	1.3287	1.07949	-0.299663	-0.750557	0.19425	0.406949	no	0.921278	0.565237	-0.704779	-0.835831	0.1507	0.999497	no	1.19697	0.963925	-0.312391	-0.594933	0.30195	0.760886	no	1.13331	2.13571	0.914175	1.30819	0.02805	0.0906542	no	No
AT1G10820	AT1G10820	AT1G10820	1:3600909-3605076	23.6206	24.6094	0.0591649	0.357585	0.5301	0.738915	no	19.8548	22.6735	0.191519	0.491226	0.39135	0.999497	no	19.9917	18.5362	-0.109055	-0.434499	0.44865	0.866664	no	21.5073	29.4673	0.454291	1.15166	0.04495	0.128519	no	No
AT1G10830	AT1G10830	Z-ISO	1:3605575-3607493	25.3938	27.783	0.129723	0.776563	0.18065	0.388752	no	11.2964	10.4298	-0.115156	-0.266727	0.64405	0.999497	no	44.6541	48.7643	0.127032	0.514543	0.36575	0.817904	no	9.94373	10.9168	0.134687	0.307421	0.5966	0.750349	no	No
AT1G10840	AT1G10840	TIF3H1	1:3607630-3610520	159.231	157.663	-0.014282	-0.0894683	0.879	0.947598	no	139.476	137.268	-0.0230298	-0.0525841	0.9281	0.999497	no	121.923	126.973	0.0585553	0.233588	0.6762	0.948416	no	120.699	88.7705	-0.443259	-1.03888	0.0683	0.174311	no	No
AT1G10850	AT1G10850	AT1G10850	1:3611746-3616159	13.5203	15.6829	0.214069	1.08125	0.05965	0.186246	no	1.62343	2.19542	0.435446	0.398383	0.49695	0.999497	no	17.3179	16.3206	-0.0855648	-0.2888	0.61145	0.928876	no	1.58453	2.79068	0.816557	0.784316	0.1779	0.343478	no	No
AT1G10865	AT1G10865	AT1G10865	1:3611746-3616159	57.9191	47.2204	-0.29463	-1.0107	0.07745	0.222384	no	91.529	79.5951	-0.20155	-0.472035	0.4094	0.999497	no	50.1884	52.9847	0.0782221	0.1647	0.77285	0.97075	no	84.7586	66.1155	-0.358372	-0.796267	0.16275	0.323345	no	No
AT1G10870	AT1G10870	AGD4	1:3616609-3623758	14.8369	15.0424	0.0198451	0.121548	0.83045	0.924094	no	11.542	12.3786	0.100959	0.258567	0.6464	0.999497	no	14.9774	14.3246	-0.0642909	-0.259299	0.64295	0.940654	no	11.5901	15.5189	0.42114	1.06359	0.06145	0.161462	no	No
AT1G10880	AT1G10880	AT1G10880	1:3624034-3627082	0.00592308	0	#NAME?	0	1	1	no	0	0.0145782	inf	0	1	1	no	0.0113007	0.0115762	0.0347457	0	1	1	no	0.0273081	0	#NAME?	0	1	1	no	No
AT1G10890	AT1G10890	AT1G10890	1:3627725-3630765	67.3852	55.4766	-0.280551	-1.75394	0.00265	0.0173816	yes	22.7053	23.2985	0.0372052	0.0941971	0.86725	0.999497	no	57.4682	57.6865	0.00546931	0.022401	0.96775	0.994487	no	32.605	32.4823	-0.0054423	-0.0137162	0.98215	0.990647	no
AT1G10900	AT1G10900	AT1G10900	1:3632233-3637141	26.9671	25.7849	-0.0646772	-0.404873	0.4752	0.697178	no	14.7548	15.5974	0.0801231	0.204307	0.72665	0.999497	no	17.1999	15.8045	-0.122067	-0.492954	0.38135	0.826955	no	12.1397	15.3791	0.341247	0.857505	0.1276	0.272729	no	No
AT1G10910	AT1G10910	AT1G10910	1:3639877-3644162	45.8511	42.5261	-0.108609	-0.683414	0.2242	0.443581	no	7.44388	7.17932	-0.0522065	-0.124166	0.82975	0.999497	no	46.0366	50.4201	0.13122	0.536052	0.3403	0.795466	no	10.1114	7.55367	-0.420737	-1.01096	0.0747	0.185781	no	No
AT1G10920	AT1G10920	LOV1	1:3644419-3647768	2.28078	1.52423	-0.581446	-2.38447	5e-05	0.000556246	yes	0.381489	0.26993	-0.499057	0	1	1	no	1.9632	2.7367	0.479228	1.45867	0.013	0.137547	no	0.411523	0.249188	-0.723739	0	1	1	no
AT1G10930	AT1G10930	ATSGS1	1:3647893-3655590	16.0976	17.7068	0.13746	0.859387	0.1278	0.310515	no	3.39618	3.52541	0.0538775	0.125781	0.81975	0.999497	no	14.2585	14.3755	0.0117877	0.0478547	0.9361	0.992923	no	1.64436	1.82144	0.147556	0.300961	0.6027	0.755564	no	No
AT1G10940	AT1G10940	SNRK2.4	1:3655776-3658608	49.7643	46.9071	-0.0853061	-0.535602	0.34835	0.583458	no	43.2331	53.4908	0.307154	0.769713	0.1805	0.999497	no	52.1454	52.765	0.0170413	0.0697348	0.9004	0.989753	no	48.1719	79.612	0.724796	1.74217	0.00185	0.0115449	yes
AT1G10950	AT1G10950	TMN1	1:3659208-3663984	87.2373	90.4475	0.0521351	0.327217	0.56885	0.767527	no	75.5159	82.587	0.129134	0.296781	0.60325	0.999497	no	76.9593	68.5423	-0.167102	-0.666284	0.2407	0.698637	no	72.3351	81.0554	0.164214	0.3799	0.49855	0.669245	no	No
AT1G10960	AT1G10960	ATFD1	1:3664385-3665039	1453.05	1866.62	0.361343	2.11991	0.00025	0.00235788	yes	199.858	253.832	0.344895	0.797687	0.16275	0.999497	no	2318.11	2389.7	0.0438775	0.134477	0.81705	0.977267	no	139.727	177.687	0.34673	0.829612	0.1525	0.308631	no
AT1G10970	AT1G10970	ZIP4	1:3665086-3667139	11.117	10.6133	-0.0668861	-0.365155	0.51625	0.728703	no	20.4027	22.113	0.116137	0.288276	0.6152	0.999497	no	5.79004	7.15125	0.304621	1.00672	0.0739	0.396713	no	48.4051	104.645	1.11227	2.34728	5e-05	0.000575167	yes
AT1G10980	AT1G10980	AT1G10980	1:3667247-3669902	0	0	0	0	1	1	no	0	0	0	0	1	1	no	0.00628272	0.0124096	0.981994	0	1	1	no	0	0.0196401	inf	0	1	1	no	No
AT1G10990	AT1G10990	AT1G10990	1:3670277-3671187	3.37034	5.19149	0.623254	2.0822	0.00025	0.00235788	yes	0.0971214	0.065082	-0.57753	0	1	1	no	8.11795	6.08705	-0.415373	-1.17137	0.0418	0.284221	no	0.0973923	1.89115	4.27931	1.88805	0.2344	0.411745	no
AT1G11000	AT1G11000	MLO4	1:3671755-3675979	9.55798	9.20353	-0.0545185	-0.304258	0.6005	0.790999	no	9.41144	9.22568	-0.0287605	-0.0697772	0.9014	0.999497	no	10.4068	8.34161	-0.319128	-1.17346	0.04105	0.280869	no	14.1366	15.1226	0.0972761	0.238501	0.6789	0.808504	no	No
AT1G11010	AT1G11010	AT1G11010	1:3676606-3676644	0	0	0	0	1	1	no	0	0	0	0	1	1	no	0	0	0	0	1	1	no	0	0	0	0	1	1	no	No
AT1G11020	AT1G11020	AT1G11020	1:3676690-3678524	11.8069	9.52615	-0.309665	-1.64927	0.0037	0.0229702	yes	19.8783	17.0434	-0.221983	-0.554444	0.3311	0.999497	no	9.81562	9.67936	-0.0201686	-0.0711215	0.89995	0.989753	no	22.5864	18.4318	-0.293261	-0.732271	0.2046	0.377056	no
AT1G11030	AT1G11030	AT1G11030	1:3678774-3678848	0	0	0	0	1	1	no	0	0	0	0	1	1	no	0	0	0	0	1	1	no	0	0	0	0	1	1	no	No
AT1G11040	AT1G11040	AT1G11040	1:3679224-3680924	0	0	0	0	1	1	no	0	0	0	0	1	1	no	0.0292297	0.0104192	-1.48819	0	1	1	no	0	0	0	0	1	1	no	No
AT1G11050	AT1G11050	AT1G11050	1:3681887-3684169	2.50024	2.03919	-0.29407	-1.1917	0.03915	0.13822	no	11.8411	9.55759	-0.309086	-0.766482	0.1783	0.999497	no	1.45053	1.67529	0.207829	0.527682	0.35595	0.809772	no	8.16378	6.76785	-0.270538	-0.637792	0.26565	0.446459	no	No
AT1G11055	AT1G11055	AT1G11055	1:3681887-3684169	3.38655	2.37328	-0.512933	-0.163621	0.779	0.899193	no	23.3738	12.1113	-0.948535	-0.283945	0.73715	0.999497	no	2.86281	5.10495	0.834464	0.221431	0.7276	0.962715	no	24.5698	21.9033	-0.165735	-0.0547579	0.937	0.967676	no	No
AT1G11060	AT1G11060	AT1G11060	1:3684567-3689847	8.80986	8.9052	0.0155292	0.0918241	0.86995	0.943312	no	6.95135	6.72631	-0.0474775	-0.118053	0.8347	0.999497	no	7.15774	7.32953	0.0342168	0.130761	0.81555	0.977035	no	6.43669	6.92261	0.104997	0.258795	0.65745	0.794753	no	No
AT1G11070	AT1G11070	AT1G11070	1:3690211-3693648	0.0968418	0.130903	0.434797	0	1	1	no	0.0207707	0.0116594	-0.83306	0	1	1	no	0.165998	0.201425	0.279077	0	1	1	no	0	0.0144132	inf	0	1	1	no	No
AT1G11080	AT1G11080	scpl31	1:3694671-3698013	0	0	0	0	1	1	no	0	0	0	0	1	1	no	0.0303599	0.0376166	0.309202	0	1	1	no	0.067332	0	#NAME?	0	1	1	no	No
AT1G11090	AT1G11090	AT1G11090	1:3702607-3709302	7.68764	8.71217	0.180492	0.571054	0.31965	0.554048	no	11.0406	11.0436	0.000393398	0.000772763	0.99805	0.999497	no	8.72472	9.58375	0.135482	0.388128	0.4972	0.889314	no	14.0971	17.8975	0.344359	0.738009	0.2052	0.377677	no	No
AT1G11100	AT1G11100	AT1G11100	1:3702607-3709302	1.68988	1.72994	0.033797	0.0925353	0.87155	0.944032	no	1.37559	1.08421	-0.343413	-0.431366	0.46085	0.999497	no	1.16225	1.23644	0.0892632	0.180146	0.75875	0.968538	no	1.28961	1.0109	-0.351292	-0.387053	0.49925	0.669924	no	No
AT1G11110	AT1G11110	AT1G11110	1:3710207-3712503	0	0	0	0	1	1	no	0	0	0	0	1	1	no	0.00936172	0.0103832	0.149405	0	1	1	no	0	0.0169707	inf	0	1	1	no	No
AT1G11112	AT1G11112	AT1G11112	1:3712998-3713735	1.37207	1.63678	0.254506	0.521261	0.3683	0.602926	no	0.367166	0.819322	1.158	1.04055	0.07645	0.999497	no	1.26354	0.832347	-0.60222	-0.899848	0.11515	0.496758	no	0.174011	0.231367	0.411002	0	1	1	no	No
AT1G11120	AT1G11120	AT1G11120	1:3715183-3717320	16.8657	15.1843	-0.151513	-0.641539	0.26305	0.49116	no	3.99911	4.41453	0.142582	0.196038	0.73205	0.999497	no	14.0851	11.309	-0.316707	-0.873711	0.1291	0.527764	no	5.40633	3.4356	-0.654088	-0.889171	0.1159	0.254629	no	No
AT1G11125	AT1G11125	AT1G11125	1:3718782-3719711	22.6227	17.0396	-0.408882	-2.2212	0.00015	0.00151232	yes	34.853	47.736	0.453794	1.12554	0.0465	0.887144	no	4.97801	3.70624	-0.425612	-1.08399	0.05995	0.350762	no	45.3916	39.0408	-0.217443	-0.547462	0.3353	0.521038	no
AT1G11130	AT1G11130	SRF9	1:3722856-3727450	19.7798	21.0953	0.0928959	0.578673	0.30495	0.537424	no	0.585852	0.597181	0.0276317	0.0396054	0.94655	0.999497	no	13.3317	10.9925	-0.278342	-1.10612	0.05485	0.332253	no	0.500566	0.298798	-0.744389	0	1	1	no	No
AT1G11145	AT1G11145	AT1G11145	1:3727531-3728166	0	0	0	0	1	1	no	0	0.0483084	inf	0	1	1	no	0	0	0	0	1	1	no	0	0.0522762	inf	0	1	1	no	No
AT1G11150	AT1G11150	AT1G11150	1:3728970-3731624	3.89322	4.3599	0.163332	0.826522	0.1477	0.340501	no	8.61117	8.17128	-0.0756475	-0.186691	0.74535	0.999497	no	3.84541	5.30694	0.464743	1.60257	0.0049	0.0721924	no	6.3723	5.77993	-0.140762	-0.335016	0.5545	0.71525	no	No
AT1G11160	AT1G11160	AT1G11160	1:3733138-3739842	0.990716	1.20834	0.286481	1.09949	0.0581	0.183259	no	0	0.0152304	inf	0	1	1	no	1.74907	1.36163	-0.361253	-1.07726	0.0593	0.348629	no	0	0.00912074	inf	0	1	1	no	No
AT1G11170	AT1G11170	AT1G11170	1:3740764-3744675	8.10786	6.09134	-0.412561	-2.13108	0.0004	0.00352922	yes	12.5819	9.29561	-0.436732	-1.04041	0.0728	0.999497	no	3.43186	2.94932	-0.218609	-0.635993	0.2685	0.729635	no	6.50762	4.14316	-0.651398	-1.39819	0.0162	0.0604653	no
AT1G11175	AT1G11175	AT1G11175	1:3744857-3745655	25.112	15.4855	-0.697456	-3.62153	5e-05	0.000556246	yes	37.2945	21.7991	-0.774697	-1.7316	0.00205	0.17118	no	19.0411	24.9005	0.387059	1.3018	0.0206	0.185445	no	140.834	32.5577	-2.11292	-4.40065	5e-05	0.000575167	yes
AT1G11180	AT1G11180	AT1G11180	1:3745773-3748521	17.0472	15.1878	-0.166622	-0.914527	0.10915	0.280132	no	11.243	9.07354	-0.309296	-0.664934	0.2509	0.999497	no	19.1432	21.3731	0.158962	0.606676	0.28095	0.74096	no	12.6956	9.64679	-0.396205	-0.893248	0.1166	0.255841	no	No
AT1G11185	AT1G11185	AT1G11185	1:3749509-3750035	0.194738	0.377404	0.954574	0	1	1	no	0	0.0412272	inf	0	1	1	no	5.23994	3.01499	-0.797399	-1.53068	0.0101	0.116806	no	0.0488549	0.488643	3.32221	0	1	1	no	No
AT1G11190	AT1G11190	BFN1	1:3750065-3752780	0.0121702	0.0118998	-0.0324172	0	1	1	no	0.0219252	0.0259429	0.242749	0	1	1	no	0.884915	0.701918	-0.334238	-0.57954	0.31525	0.771702	no	0.458535	0.0333086	-3.78307	0	1	1	no	No
AT1G11200	AT1G11200	AT1G11200	1:3753364-3755641	15.2519	15.6208	0.0344739	0.188545	0.74595	0.880579	no	24.3239	21.9096	-0.150806	-0.375086	0.51865	0.999497	no	13.6726	13.2476	-0.0455568	-0.163101	0.77625	0.97126	no	16.5919	14.7436	-0.170387	-0.407717	0.46515	0.642299	no	No
AT1G11210	AT1G11210	AT1G11210	1:3755676-3756998	1.39805	0.846151	-0.724431	-1.68737	0.0049	0.0288131	yes	9.78908	7.15501	-0.452219	-0.945129	0.09315	0.999497	no	2.09727	1.90445	-0.139142	-0.3134	0.58745	0.922771	no	10.2502	8.53301	-0.264525	-0.578744	0.30285	0.486155	no
AT1G11220	AT1G11220	AT1G11220	1:3759861-3761165	0.796269	1.46349	0.878088	1.91702	0.0024	0.0159772	yes	0	0.0454672	inf	0	1	1	no	2.76857	2.67107	-0.0517226	-0.122907	0.8324	0.979191	no	0.111182	0.125307	0.17255	0	1	1	no
AT1G11230	AT1G11230	AT1G11230	1:3763267-3764483	0	0	0	0	1	1	no	0	0	0	0	1	1	no	0	0	0	0	1	1	no	0.0177442	0	#NAME?	0	1	1	no	No
AT1G11240	AT1G11240	AT1G11240	1:3766753-3768294	101.902	87.5937	-0.218278	-1.36538	0.0166	0.0738781	no	85.0068	78.6991	-0.111231	-0.283079	0.62415	0.999497	no	70.348	74.085	0.0746722	0.303849	0.595	0.923631	no	73.0383	45.5314	-0.681791	-1.72756	0.0027	0.0154779	yes
AT1G11250	AT1G11250	SYP125	1:3768723-3769706	0	0	0	0	1	1	no	0	0	0	0	1	1	no	0.0499605	0.093455	0.903484	0	1	1	no	0.0441301	0	#NAME?	0	1	1	no	No
AT1G11260	AT1G11260	STP1	1:3777327-3780337	24.8292	24.3545	-0.0278502	-0.171265	0.7685	0.89305	no	172.384	189.789	0.138771	0.262514	0.6435	0.999497	no	29.2033	28.13	-0.0540202	-0.219716	0.7031	0.955088	no	115.06	69.0042	-0.73763	-1.48206	0.01285	0.05096	no	No
AT1G11265	AT1G11265	AT1G11265	1:3780428-3786990	0	0	0	0	1	1	no	0.00335738	0	#NAME?	0	1	1	no	0	0	0	0	1	1	no	0	0	0	0	1	1	no	No
AT1G11270	AT1G11270	AT1G11270	1:3780428-3786990	7.23184	5.74382	-0.332353	-1.5574	0.0071	0.0384654	yes	7.53003	6.53923	-0.203535	-0.427649	0.4574	0.999497	no	7.03985	7.47009	0.0855804	0.283253	0.6184	0.932067	no	6.95156	4.37667	-0.667502	-1.36163	0.01935	0.0692562	no
AT1G11280	AT1G11280	AT1G11280	1:3787333-3790876	24.0204	20.6689	-0.216794	-1.34389	0.02045	0.0864699	no	11.9902	10.7052	-0.163542	-0.416848	0.46735	0.999497	no	17.6037	16.3438	-0.107136	-0.435057	0.44995	0.866949	no	11.7844	9.97777	-0.240094	-0.6021	0.29425	0.476606	no	No
AT1G11290	AT1G11290	CRR22	1:3791453-3793883	4.34609	5.52138	0.345309	1.77371	0.00195	0.0135124	yes	3.05573	2.26508	-0.431958	-0.844995	0.1409	0.999497	no	4.63941	6.30231	0.441939	1.5594	0.0068	0.0900837	no	1.27672	0.590622	-1.11213	-1.66131	0.00645	0.0303752	yes
AT1G11300	AT1G11300	AT1G11300	1:3794237-3800719	0.907015	0.615989	-0.558222	-2.08121	0.00055	0.00464299	yes	38.3456	37.2344	-0.0424261	-0.0963849	0.86155	0.999497	no	0.839974	1.18099	0.491586	1.40275	0.01545	0.154716	no	34.2987	24.1397	-0.50675	-1.15024	0.0491	0.136958	no
AT1G11310	AT1G11310	PMR2	1:3800737-3804185	43.1346	42.0085	-0.0381644	-0.241074	0.6732	0.839899	no	24.5287	20.534	-0.256453	-0.637157	0.2654	0.999497	no	34.122	33.6443	-0.020343	-0.0833141	0.8906	0.988395	no	15.0234	21.7643	0.534748	1.34448	0.0195	0.0697063	no	No
AT1G11320	AT1G11320	AT1G11320	1:3807127-3808875	5.4459	5.14351	-0.082417	-0.38085	0.50725	0.722766	no	5.99112	4.98383	-0.265571	-0.546566	0.33525	0.999497	no	5.1814	5.77349	0.1561	0.497028	0.38585	0.829006	no	3.78099	2.27011	-0.736002	-1.33497	0.02285	0.0779203	no	No
AT1G11330	AT1G11330	AT1G11330	1:3810092-3813607	7.22018	4.94138	-0.547122	-3.00669	5e-05	0.000556246	yes	0.22339	0.204311	-0.1288	0	1	1	no	5.77717	7.39914	0.356995	1.33212	0.0212	0.189124	no	0.0897277	0.0792082	-0.179903	0	1	1	no
AT1G11340	AT1G11340	AT1G11340	1:3814115-3817420	0.192746	0.239553	0.313644	0	1	1	no	0	0.0163977	inf	0	1	1	no	0.515187	0.73956	0.521572	1.08973	0.0585	0.345983	no	0	0.00601309	inf	0	1	1	no	No
AT1G11350	AT1G11350	CBRLK1	1:3817590-3820805	1.71307	1.30343	-0.394274	-1.47519	0.0117	0.056582	no	0.582106	0.52187	-0.157592	-0.220445	0.7066	0.999497	no	1.99311	3.46484	0.79777	2.44829	5e-05	0.0021579	yes	0.664127	0.880853	0.407443	0.607247	0.3049	0.488299	no
AT1G11360	AT1G11360	AT1G11360	1:3821442-3823088	18.2399	17.7175	-0.0419195	-0.240091	0.6748	0.840635	no	25.0669	23.3264	-0.103821	-0.260168	0.6503	0.999497	no	20.6774	18.9672	-0.124548	-0.477273	0.40525	0.840586	no	25.9936	29.2375	0.169661	0.426739	0.45695	0.635213	no	No
AT1G11362	AT1G11362	AT1G11362	1:3824509-3825196	0.0442542	0	#NAME?	0	1	1	no	0	0.0272303	inf	0	1	1	no	0.267387	0.0946653	-1.49802	0	1	1	no	0	0.0367632	inf	0	1	1	no	No
AT1G11370	AT1G11370	AT1G11370	1:3828097-3830945	0.928561	0.687284	-0.43409	-0.747106	0.18985	0.40089	no	0.346101	0.141657	-1.28879	0	1	1	no	0.250583	0.36692	0.550176	0.560883	0.3348	0.791162	no	0.439316	0.0558503	-2.97562	0	1	1	no	No
AT1G11380	AT1G11380	AT1G11380	1:3832622-3834191	9.29669	9.63962	0.0522583	0.254208	0.6542	0.828394	no	9.07886	9.96818	0.134818	0.289671	0.6081	0.999497	no	14.5309	16.3484	0.170026	0.615738	0.2889	0.748515	no	12.0701	15.3724	0.348905	0.794426	0.1681	0.330775	no	No
AT1G11390	AT1G11390	AT1G11390	1:3834458-3837629	19.3302	19.3212	-0.000675186	-0.00417065	0.99495	0.997398	no	10.6476	10.8991	0.033682	0.0856356	0.8788	0.999497	no	12.6737	13.2496	0.0641094	0.25354	0.66615	0.946387	no	9.0999	8.20546	-0.149268	-0.368894	0.51935	0.687328	no	No
AT1G11400	AT1G11400	PYM	1:3837820-3840207	57.6005	49.5462	-0.217308	-1.32912	0.0209	0.0879454	no	32.8582	31.9319	-0.0412529	-0.104118	0.85775	0.999497	no	51.1768	61.6113	0.267705	1.0743	0.0622	0.357379	no	30.8087	27.519	-0.162911	-0.395916	0.48435	0.65755	no	No
AT1G11410	AT1G11410	AT1G11410	1:3841285-3844432	3.07128	2.75214	-0.15829	-0.733672	0.19455	0.407132	no	16.0537	14.8246	-0.114906	-0.288428	0.60765	0.999497	no	2.517	3.47458	0.465133	1.4738	0.01025	0.117558	no	10.3849	8.3721	-0.310821	-0.757342	0.1792	0.345216	no	No
AT1G11420	AT1G11420	ATDUF2	1:3844580-3846872	11.1094	9.31663	-0.253902	-1.41319	0.01395	0.0648741	no	3.51329	3.33559	-0.0748817	-0.144057	0.79475	0.999497	no	3.88746	3.22262	-0.270595	-0.808209	0.15565	0.578746	no	1.36175	0.96838	-0.491819	-0.725276	0.20605	0.378676	no	No
AT1G11430	AT1G11430	AT1G11430	1:3847242-3849162	321.42	337.981	0.072481	0.452095	0.4317	0.661226	no	118.732	123.616	0.0581481	0.142366	0.80345	0.999497	no	286.903	295.231	0.0412836	0.160202	0.783	0.972082	no	67.7635	64.8851	-0.0626224	-0.158454	0.78625	0.879073	no	No
AT1G11440	AT1G11440	AT1G11440	1:3849359-3850662	4.04751	5.68831	0.490963	2.07498	0.0006	0.00501861	yes	17.7698	19.6903	0.148062	0.370856	0.5114	0.999497	no	8.27233	9.58038	0.211789	0.719599	0.2084	0.660053	no	13.6778	19.6023	0.519184	1.25737	0.02825	0.091164	no
AT1G11450	AT1G11450	AT1G11450	1:3853242-3855385	0.246427	0.274819	0.157322	0	1	1	no	0.029009	0	#NAME?	0	1	1	no	7.16701	8.20957	0.195936	0.586963	0.30525	0.763522	no	0	0.0660272	inf	0	1	1	no	No
AT1G11460	AT1G11460	AT1G11460	1:3857004-3859268	0.0215469	0	#NAME?	0	1	1	no	0	0.01628	inf	0	1	1	no	0.38844	0.5996	0.62631	0.833421	0.1507	0.570768	no	0	0	0	0	1	1	no	No
AT1G11470	AT1G11470	AT1G11470	1:3859661-3860604	0	0	0	0	1	1	no	0.15657	0	#NAME?	0	1	1	no	0	0	0	0	1	1	no	0.148981	0.0827441	-0.848398	0	1	1	no	No
AT1G11475	AT1G11475	NRPE10	1:3862398-3864030	150.171	116.445	-0.366961	-2.26822	0.0001	0.00104967	yes	182.634	164.852	-0.147785	-0.373493	0.50715	0.999497	no	131.767	129.176	-0.0286523	-0.111857	0.8429	0.981501	no	162.502	62.3045	-1.38305	-3.45248	5e-05	0.000575167	yes
AT1G11480	AT1G11480	AT1G11480	1:3864152-3866969	46.6649	45.4962	-0.0365904	-0.230082	0.68245	0.844505	no	49.8685	52.0846	0.0627281	0.152725	0.7883	0.999497	no	37.2492	35.4948	-0.0695999	-0.284156	0.6169	0.931497	no	44.1036	56.4865	0.35701	0.860246	0.1394	0.289661	no	No
AT1G11482	AT1G11482	AT1G11482	1:3867404-3868870	0	0.0659077	inf	0	1	1	no	0	0.0143557	inf	0	1	1	no	0.0824366	0.123688	0.585352	0	1	1	no	0.0710089	0	#NAME?	0	1	1	no	No
AT1G11490	AT1G11490	AT1G11490	1:3868883-3870065	0.0265481	0.34089	3.68263	0	1	1	no	0	0	0	0	1	1	no	0.462927	0.336933	-0.458326	-0.587919	0.3042	0.762517	no	0	0	0	0	1	1	no	No
AT1G11500	AT1G11500	AT1G11500	1:3870832-3871570	0.527647	2.08986	1.98576	2.60305	0.0037	0.0229702	yes	0	0	0	0	1	1	no	0.430379	0.16897	-1.34884	-1.0108	0.1261	0.521766	no	0	0	0	0	1	1	no
AT1G11510	AT1G11510	AT1G11510	1:3871777-3872836	0.0125353	0.0130898	0.0624524	0	1	1	no	0	0.0154263	inf	0	1	1	no	0	0	0	0	1	1	no	0	0	0	0	1	1	no	No
AT1G11520	AT1G11520	AT1G11520	1:3873028-3873619	0.0449077	0.0942539	1.06959	0	1	1	no	0.0603069	0	#NAME?	0	1	1	no	4.40913	3.7246	-0.243406	-0.511025	0.37865	0.825868	no	3.00906	2.7748	-0.116929	-0.151649	0.7957	0.885221	no	No
AT1G11530	AT1G11530	ATCXXS1	1:3874436-3877155	7.74145	8.75773	0.177954	0.597704	0.2984	0.530077	no	8.10888	9.5289	0.232807	0.39764	0.48625	0.999497	no	64.1173	86.5675	0.433111	1.54836	0.0079	0.0990315	no	19.6965	23.8598	0.27664	0.597342	0.29495	0.477292	no	No
AT1G11540	AT1G11540	AT1G11540	1:3874436-3877155	1.40758	2.209	0.650182	1.64132	0.00595	0.0335746	yes	0.121732	0.0721791	-0.75406	0	1	1	no	2.41372	2.28959	-0.0761702	-0.0595314	0.9104	0.989973	no	0.130228	0.161913	0.31417	0	1	1	no
AT1G11545	AT1G11545	XTH8	1:3878549-3880361	29.9048	40.1161	0.423807	2.55897	5e-05	0.000556246	yes	0.398288	0.566885	0.509245	0.530519	0.34965	0.999497	no	80.2692	72.173	-0.153388	-0.623926	0.2799	0.74009	no	0.20239	0.56979	1.49329	0	1	1	no
AT1G11550	AT1G11550	AT1G11550	1:3881528-3881608	0	0	0	0	1	1	no	0	0	0	0	1	1	no	0	0	0	0	1	1	no	0	0	0	0	1	1	no	No
AT1G11560	AT1G11560	AT1G11560	1:3881787-3882819	0.0469653	0.0591558	0.332925	0	1	1	no	0	0	0	0	1	1	no	0.0398632	0	#NAME?	0	1	1	no	0	0	0	0	1	1	no	No
AT1G11570	AT1G11570	NTL	1:3883279-3883956	2.44816	5.6944	1.21785	2.32923	0.00035	0.0031431	yes	0	0	0	0	1	1	no	2.0657	0.848657	-1.28338	-1.30186	0.02455	0.206832	no	0.0801335	0	#NAME?	0	1	1	no
AT1G11572	AT1G11572	AT1G11572	1:3884355-3884952	0.174552	0.0865309	-1.01237	0	1	1	no	0.059906	0.173971	1.53807	0	1	1	no	0.0259037	0	#NAME?	0	1	1	no	0	0.0469575	inf	0	1	1	no	No
AT1G11580	AT1G11580	ATPMEPCRA	1:3888689-3890811	124.82	123.705	-0.0129379	-0.0807443	0.88605	0.951234	no	1.39635	4.48873	1.68465	2.73716	5e-05	0.0137183	yes	56.7746	54.8299	-0.0502839	-0.205298	0.7149	0.958882	no	6.43409	17.5472	1.44744	3.35139	5e-05	0.000575167	yes
AT1G11590	AT1G11590	AT1G11590	1:3892579-3894677	0.00724317	0.0247609	1.77337	0	1	1	no	0	0.018746	inf	0	1	1	no	0	0.0129852	inf	0	1	1	no	0	0	0	0	1	1	no	No
AT1G11592	AT1G11592	AT1G11592	1:3895178-3896934	27.067	28.3391	0.0662628	0.388406	0.4956	0.713172	no	25.994	27.5591	0.0843522	0.212222	0.71095	0.999497	no	14.5782	16.3466	0.165175	0.594362	0.2993	0.758882	no	18.6623	16.9903	-0.135413	-0.326476	0.57465	0.732318	no	No
AT1G11593	AT1G11593	AT1G11593	1:3898001-3898609	0	0	0	0	1	1	no	0	0	0	0	1	1	no	0	0	0	0	1	1	no	0	0	0	0	1	1	no	No
AT1G11595	AT1G11595	AT1G11595	1:3898630-3899699	0.0352259	0	#NAME?	0	1	1	no	0	0.0160344	inf	0	1	1	no	0	0	0	0	1	1	no	0	0.0867571	inf	0	1	1	no	No
AT1G11600	AT1G11600	CYP77B1	1:3902011-3903782	7.21808	16.5293	1.19534	6.59621	5e-05	0.000556246	yes	0.00742797	0	#NAME?	0	1	1	no	36.4389	19.5801	-0.896095	-3.60168	5e-05	0.0021579	yes	0	0.0118475	inf	0	1	1	no
AT1G11608	AT1G11608	AT1G11608	1:3905578-3906818	0.171243	0.0581249	-1.55882	0	1	1	no	0	0	0	0	1	1	no	0.0301142	0.0407023	0.434667	0	1	1	no	0.143181	0	#NAME?	0	1	1	no	No
AT1G11610	AT1G11610	CYP71A18	1:3906861-3909338	0	0	0	0	1	1	no	0	0.0178634	inf	0	1	1	no	0	0	0	0	1	1	no	0.033462	0	#NAME?	0	1	1	no	No
AT1G11620	AT1G11620	AT1G11620	1:3910832-3911924	0	0	0	0	1	1	no	0	0	0	0	1	1	no	0	0	0	0	1	1	no	0	0	0	0	1	1	no	No
AT1G11630	AT1G11630	AT1G11630	1:3912901-3914407	11.4669	10.9406	-0.0677818	-0.37048	0.5191	0.730571	no	11.0167	11.7179	0.0890168	0.212473	0.71615	0.999497	no	9.06483	9.94679	0.133951	0.474791	0.4018	0.838773	no	9.78837	9.9661	0.02596	0.060372	0.9145	0.955361	no	No
AT1G11640	AT1G11640	AT1G11640	1:3914628-3914700	0	0	0	0	1	1	no	0	0	0	0	1	1	no	0	0	0	0	1	1	no	0	0	0	0	1	1	no	No
AT1G11650	AT1G11650	ATRBP45B	1:3914773-3918176	162.374	161.064	-0.0116882	-0.0730876	0.9016	0.958309	no	188.341	195.24	0.0519069	0.111531	0.84945	0.999497	no	141.873	148.22	0.0631428	0.24561	0.6625	0.945017	no	130.461	160.366	0.297744	0.657049	0.24585	0.425107	no	No
AT1G11655	AT1G11655	AT1G11655	1:3919271-3919774	0	0	0	0	1	1	no	0	0	0	0	1	1	no	9.17216	4.48967	-1.03065	-2.25118	0.00035	0.0107639	yes	0	0	0	0	1	1	no
AT1G11660	AT1G11660	AT1G11660	1:3920542-3924555	20.8938	24.287	0.217109	1.35105	0.017	0.0751343	no	9.73186	11.4972	0.240493	0.603994	0.2857	0.999497	no	25.5672	24.8002	-0.0439433	-0.179571	0.75305	0.967362	no	7.94108	13.8345	0.800861	1.99466	0.00045	0.00370632	yes
AT1G11670	AT1G11670	AT1G11670	1:3928161-3931576	14.1222	17.2052	0.284883	1.69383	0.0029	0.0187706	yes	49.5932	54.004	0.122925	0.280004	0.6242	0.999497	no	32.6636	30.9856	-0.0760856	-0.311304	0.58745	0.922771	no	41.5967	63.6817	0.61441	1.44635	0.01255	0.0500578	no
AT1G11680	AT1G11680	CYP51G1	1:3938500-3940754	90.4448	96.9715	0.100523	0.632385	0.26815	0.496903	no	67.22	74.6544	0.151338	0.364875	0.5165	0.999497	no	91.2204	86.9344	-0.0694289	-0.278717	0.6252	0.933513	no	58.6693	72.3391	0.30217	0.731678	0.1932	0.363105	no	No
AT1G11684	AT1G11684	AT1G11684	1:3941102-3941300	0	0	0	0	1	1	no	0	0	0	0	1	1	no	0	0	0	0	1	1	no	0	0	0	0	1	1	no	No
AT1G11690	AT1G11690	AT1G11690	1:3941468-3942212	0	0	0	0	1	1	no	0	0	0	0	1	1	no	0.0793109	0.0783272	-0.0180057	0	1	1	no	0	0.0329052	inf	0	1	1	no	No
AT1G11700	AT1G11700	AT1G11700	1:3945736-3946613	1.8641	2.35105	0.334827	0.87461	0.12825	0.311292	no	7.97584	9.73645	0.287758	0.55804	0.3259	0.999497	no	9.42961	13.0781	0.471879	1.50286	0.0086	0.10477	no	6.75338	10.4055	0.623663	1.19737	0.0375	0.112259	no	No
AT1G11710	AT1G11710	AT1G11710	1:3948713-3951359	4.91818	4.35092	-0.176806	-0.917879	0.1118	0.284833	no	5.87318	5.3868	-0.124716	-0.292997	0.6073	0.999497	no	1.91968	2.01925	0.0729528	0.209933	0.7119	0.957022	no	4.73403	2.42953	-0.962392	-2.02118	0.00085	0.00621209	yes
AT1G11720	AT1G11720	ATSS3	1:3951552-3957044	18.0026	15.2828	-0.236302	-1.47786	0.01065	0.0527841	no	8.18029	6.85011	-0.256025	-0.626804	0.27295	0.999497	no	12.7942	14.5007	0.180634	0.733214	0.19805	0.645115	no	7.79887	5.7236	-0.446342	-1.08279	0.0592	0.157153	no	No
AT1G11730	AT1G11730	AT1G11730	1:3957472-3960113	0.718801	0.894892	0.316122	0.636188	0.26265	0.490844	no	0.0776098	0.113664	0.550467	0	1	1	no	2.5957	2.19148	-0.244221	-0.566402	0.32575	0.782364	no	0.168274	0.123053	-0.45153	0	1	1	no	No
AT1G11735	AT1G11735	MIR171B	1:3961347-3961464	11.497	44.2955	1.9459	3.029	0.10745	0.277667	no	0	0	0	0	1	1	no	62.5396	82.4053	0.397967	0.511141	0.3759	0.82418	no	0	0	0	0	1	1	no	No
AT1G11740	AT1G11740	AT1G11740	1:3963053-3966824	0.18283	0.143574	-0.348704	0	1	1	no	0.107186	0.192855	0.8474	0	1	1	no	1.36112	0.780718	-0.801922	-1.81606	0.00165	0.0328088	yes	0.353521	1.92937	2.44826	3.24652	5e-05	0.000575167	yes
AT1G11750	AT1G11750	NCLPP1	1:3967475-3971840	115.198	137.253	0.252728	1.49187	0.00915	0.0469667	yes	38.1805	40.4011	0.0815568	0.184156	0.74745	0.999497	no	157.479	174.88	0.151208	0.57096	0.31725	0.773889	no	26.0361	25.5262	-0.0285319	-0.0592103	0.91825	0.956782	no
AT1G11755	AT1G11755	LEW1	1:3967475-3971840	14.9794	13.4648	-0.153787	-0.301576	0.59485	0.786642	no	11.2266	9.25991	-0.277845	-0.31934	0.5771	0.999497	no	11.2947	13.4553	0.252526	0.236821	0.67635	0.948416	no	11.3678	8.04637	-0.498537	-0.62108	0.28855	0.471036	no	No
AT1G11760	AT1G11760	MED32	1:3972031-3973286	14.913	12.6603	-0.236257	-1.15887	0.04305	0.148084	no	15.4102	14.335	-0.104347	-0.22977	0.68305	0.999497	no	10.4763	10.8878	0.0555799	0.174902	0.7603	0.968538	no	15.3029	10.8565	-0.495239	-1.06173	0.065	0.168354	no	No
AT1G11765	AT1G11765	AT1G11765	1:3973874-3974509	0	0	0	0	1	1	no	0	0	0	0	1	1	no	0	0	0	0	1	1	no	0	0	0	0	1	1	no	No
AT1G11770	AT1G11770	AT1G11770	1:3975678-3979195	0.00717074	0	#NAME?	0	1	1	no	0	0	0	0	1	1	no	0	0.0228515	inf	0	1	1	no	0	0	0	0	1	1	no	No
AT1G11780	AT1G11780	AT1G11780	1:3975678-3979195	13.2279	12.3646	-0.0973663	-0.561096	0.32895	0.56394	no	12.2008	12.8785	0.0779873	0.193214	0.7377	0.999497	no	11.5378	11.8111	0.0337843	0.12719	0.823	0.977835	no	11.3397	10.7034	-0.0833183	-0.200629	0.72625	0.84036	no	No
AT1G11785	AT1G11785	AT1G11785	1:3979861-3980956	0.302812	0.133333	-1.18339	0	1	1	no	2.13471	2.0601	-0.0513257	-0.0529443	0.9297	0.999497	no	0.280852	0.357641	0.348705	0.277557	0.66105	0.944681	no	4.88657	2.3275	-1.07004	-1.24737	0.0382	0.113763	no	No
AT1G11790	AT1G11790	ADT1	1:3981247-3985215	16.9867	21.0032	0.306205	1.82178	0.0015	0.0108333	yes	2.06795	2.1091	0.0284285	0.0468542	0.9351	0.999497	no	30.0718	31.4979	0.0668449	0.271812	0.6378	0.939777	no	1.32399	5.36685	2.01918	3.33422	5e-05	0.000575167	yes
AT1G11800	AT1G11800	AT1G11800	1:3985224-3987290	9.32592	9.32072	-0.000805777	-0.00434187	0.9941	0.997056	no	7.52659	6.43176	-0.226781	-0.501008	0.3773	0.999497	no	6.87933	6.72995	-0.0316722	-0.107132	0.8497	0.982871	no	5.17187	4.24689	-0.284281	-0.584371	0.3038	0.487362	no	No
AT1G11803	AT1G11803	AT1G11803	1:3987754-3988030	0	0	0	0	1	1	no	0	0	0	0	1	1	no	0	0	0	0	1	1	no	0	0	0	0	1	1	no	No
AT1G11806	AT1G11806	AT1G11806	1:3988345-3989398	0	0	0	0	1	1	no	0	0	0	0	1	1	no	0	0	0	0	1	1	no	0	0	0	0	1	1	no	No
AT1G11810	AT1G11810	AT1G11810	1:3989762-3993598	0	0.0115996	inf	0	1	1	no	0	0	0	0	1	1	no	0.0105449	0.0397794	1.91547	0	1	1	no	0	0	0	0	1	1	no	No
AT1G11820	AT1G11820	AT1G11820	1:3989762-3993598	43.4636	49.1661	0.177854	1.11545	0.05365	0.173687	no	8.06653	8.74636	0.116734	0.274761	0.6344	0.999497	no	52.5395	65.4067	0.316036	1.2838	0.02455	0.206832	no	6.15826	4.15015	-0.569357	-1.22145	0.03275	0.101363	no	No
AT1G11840	AT1G11840	ATGLX1	1:3995168-3997907	254.659	227.97	-0.159719	-0.98566	0.087	0.241231	no	759.231	752.73	-0.0124064	-0.0214955	0.9732	0.999497	no	185.056	149.412	-0.308675	-1.21879	0.03405	0.250047	no	409.349	429.94	0.0708046	0.14093	0.8064	0.892637	no	No
AT1G11850	AT1G11850	AT1G11850	1:3999198-3999876	1.28759	2.95594	1.19895	1.99641	0.00185	0.0129318	yes	0	0	0	0	1	1	no	65.1882	62.642	-0.0574812	-0.222869	0.6893	0.950908	no	0.163596	0.122722	-0.414735	0	1	1	no
AT1G11860	AT1G11860	AT1G11860	1:4001112-4003442	148.877	179.251	0.267865	1.6787	0.00325	0.0206383	yes	110.743	119.682	0.111993	0.259295	0.65645	0.999497	no	328.362	411.579	0.325884	1.14518	0.0446	0.295799	no	89.4213	83.9927	-0.0903541	-0.217346	0.70665	0.826997	no
AT1G11870	AT1G11870	ATSRS	1:4003845-4006739	24.5363	27.0857	0.142615	0.878785	0.12695	0.309235	no	8.55404	8.50627	-0.00807912	-0.0191392	0.97365	0.999497	no	35.3492	41.8127	0.242262	0.980916	0.0853	0.428751	no	5.93602	5.34693	-0.150785	-0.329655	0.5594	0.719687	no	No
AT1G11880	AT1G11880	AT1G11880	1:4007704-4010433	4.72572	4.80054	0.022661	0.106456	0.84645	0.931497	no	3.11836	2.91506	-0.0972602	-0.181807	0.75625	0.999497	no	4.00811	3.7333	-0.102468	-0.313236	0.589	0.922988	no	3.57971	2.93104	-0.288431	-0.55897	0.3225	0.507593	no	No
AT1G11890	AT1G11890	SEC22	1:4010778-4014681	31.4597	34.0341	0.113476	0.635405	0.27085	0.500115	no	35.4942	41.849	0.237611	0.558033	0.33425	0.999497	no	30.306	26.5386	-0.19151	-0.69295	0.22475	0.678039	no	25.4988	36.2627	0.508057	1.15825	0.048	0.134914	no	No
AT1G11900	AT1G11900	AT1G11900	1:4010778-4014681	4.52878	4.09692	-0.144582	-0.293328	0.61005	0.798634	no	5.91497	5.82877	-0.0211791	-0.0198406	0.9728	0.999497	no	3.63374	4.54138	0.321674	0.423026	0.4619	0.873531	no	5.28821	4.40621	-0.263242	-0.225227	0.686	0.813311	no	No
AT1G11905	AT1G11905	AT1G11905	1:4014846-4016540	13.2106	13.8582	0.0690443	0.362966	0.5198	0.731073	no	15.4085	15.8053	0.0366853	0.0870234	0.87555	0.999497	no	11.9125	12.1492	0.0283897	0.0979449	0.8636	0.984299	no	18.6158	20.35	0.1285	0.307821	0.5939	0.748448	no	No
AT1G11910	AT1G11910	APA1	1:4016783-4020983	278.472	242.287	-0.200815	-1.22149	0.03545	0.129183	no	453.726	424.781	-0.0951027	-0.163732	0.7679	0.999497	no	191.348	188.155	-0.024273	-0.0905412	0.87345	0.985909	no	403.835	425.591	0.0757016	0.135363	0.80745	0.893225	no	No
AT1G11915	AT1G11915	AT1G11915	1:4021824-4023292	1.93353	0.979147	-0.981643	-2.4874	0.00025	0.00235788	yes	0	0.0272669	inf	0	1	1	no	0.497365	0.201156	-1.30599	-1.51056	0.01305	0.137795	no	0.148467	0.0478969	-1.63214	0	1	1	no
AT1G11920	AT1G11920	AT1G11920	1:4023666-4025097	0	0	0	0	1	1	no	0	0	0	0	1	1	no	1.47817	1.21356	-0.284559	-0.559719	0.3209	0.778129	no	0	0.0194963	inf	0	1	1	no	No
AT1G11925	AT1G11925	AT1G11925	1:4025929-4026732	0	0	0	0	1	1	no	0	0	0	0	1	1	no	0.0192532	0	#NAME?	0	1	1	no	0	0	0	0	1	1	no	No
AT1G11930	AT1G11930	AT1G11930	1:4028691-4030584	55.5807	52.8701	-0.0721299	-0.447877	0.44065	0.669442	no	53.784	54.2547	0.0125712	0.0318541	0.95715	0.999497	no	69.1567	74.152	0.100616	0.411749	0.46375	0.873835	no	58.1283	49.9945	-0.217471	-0.548558	0.3461	0.532165	no	No
AT1G11940	AT1G11940	AT1G11940	1:4031573-4034078	9.06637	9.21548	0.0235343	0.12298	0.8326	0.925349	no	8.73632	8.14182	-0.101674	-0.229557	0.69095	0.999497	no	8.4387	7.12491	-0.24415	-0.831803	0.145	0.560636	no	8.26052	8.02075	-0.0424958	-0.0957853	0.8655	0.92822	no	No
AT1G11950	AT1G11950	AT1G11950	1:4034586-4038758	5.92273	6.02331	0.024294	0.1354	0.8139	0.916481	no	2.9601	2.50248	-0.242286	-0.500156	0.3783	0.999497	no	5.04382	5.26348	0.0615013	0.224198	0.6938	0.952301	no	2.68011	1.54451	-0.795141	-1.56161	0.00845	0.0374146	yes
AT1G11960	AT1G11960	AT1G11960	1:4039710-4043880	6.67366	6.3696	-0.0672741	-0.373564	0.5194	0.730688	no	4.99259	3.96534	-0.332343	-0.748713	0.1906	0.999497	no	3.61925	3.27309	-0.145041	-0.478847	0.39755	0.837672	no	4.13052	4.52774	0.132471	0.295067	0.6122	0.762653	no	No
AT1G11970	AT1G11970	AT1G11970	1:4044369-4044669	0	0	0	0	1	1	no	0	0	0	0	1	1	no	0.104632	0.187364	0.84052	0	1	1	no	0	0	0	0	1	1	no	No
AT1G11980	AT1G11980	RUB3	1:4045618-4045855	0	0.24326	inf	0	1	1	no	0	0	0	0	1	1	no	0.195477	0	#NAME?	0	1	1	no	0	0	0	0	1	1	no	No
AT1G11990	AT1G11990	AT1G11990	1:4046245-4049060	0	0	0	0	1	1	no	0	0	0	0	1	1	no	0	0	0	0	1	1	no	0	0.0118325	inf	0	1	1	no	No
AT1G12000	AT1G12000	AT1G12000	1:4049895-4053835	79.1483	94.7806	0.260034	1.62989	0.00465	0.0275035	yes	19.9066	25.9709	0.383647	0.969483	0.09245	0.999497	no	96.1931	81.2077	-0.244316	-0.961213	0.0949	0.449265	no	15.3407	33.0527	1.1074	2.79323	5e-05	0.000575167	yes
AT1G12010	AT1G12010	AT1G12010	1:4056206-4057933	0.0160426	0.0205705	0.358671	0	1	1	no	0.0213579	0.0122742	-0.799144	0	1	1	no	0.622504	1.77298	1.51002	2.79691	5e-05	0.0021579	yes	0.150778	0	#NAME?	0	1	1	no
AT1G12013	AT1G12013	SNOR111	1:4058286-4058416	25.0992	8.10206	-1.63128	-2.07536	0.13535	0.321395	no	68.4507	57.721	-0.245969	-0.257789	0.6515	0.999497	no	164.889	116.198	-0.504908	-0.906859	0.11075	0.486162	no	537.973	213.573	-1.3328	-1.94932	0.0014	0.00924493	yes
AT1G12015	AT1G12015	AT1G12015	1:4058486-4058576	0	0	0	0	1	1	no	0	0	0	0	1	1	no	0	0	0	0	1	1	no	14.7695	0	#NAME?	0	1	1	no	No
AT1G12020	AT1G12020	AT1G12020	1:4062461-4063337	24.7337	27.5287	0.154458	0.870047	0.1294	0.313131	no	6.1413	6.52069	0.0864799	0.153199	0.787	0.999497	no	27.5146	30.3248	0.140301	0.533136	0.35525	0.809205	no	4.53367	1.36789	-1.72872	-2.42059	0.0002	0.00190453	yes
AT1G12030	AT1G12030	AT1G12030	1:4064666-4066341	0	0.0302632	inf	0	1	1	no	0.964671	1.02934	0.0936104	0.10538	0.852	0.999497	no	0.0265162	0.0389765	0.555733	0	1	1	no	1.99746	0.140948	-3.82493	-2.41476	0.0139	0.0541532	no	No
AT1G12040	AT1G12040	LRX1	1:4070123-4072567	0	0.085606	inf	0	1	1	no	0.252401	0.167113	-0.594892	0	1	1	no	15.1581	7.89362	-0.941329	-3.61626	5e-05	0.0021579	yes	0.325793	0.0233014	-3.80547	0	1	1	no
AT1G12050	AT1G12050	AT1G12050	1:4072751-4076207	32.3382	31.2974	-0.0471974	-0.292145	0.60765	0.79669	no	35.6788	38.6765	0.116391	0.296611	0.59975	0.999497	no	26.4403	24.7712	-0.0940725	-0.378215	0.5081	0.89259	no	21.8076	24.0389	0.140538	0.35614	0.52845	0.69426	no	No
AT1G12060	AT1G12060	ATBAG5	1:4076333-4076981	9.07176	9.89372	0.12513	0.493589	0.39465	0.627654	no	15.1385	15.2759	0.0130361	0.0263129	0.9616	0.999497	no	13.3593	12.4354	-0.103389	-0.311219	0.58625	0.922587	no	12.8434	10.4469	-0.297952	-0.577399	0.30755	0.490868	no	No
AT1G12064	AT1G12064	AT1G12064	1:4077497-4078095	72.1416	62.6874	-0.202657	-1.20275	0.03765	0.134587	no	161.81	197.907	0.290525	0.690208	0.2271	0.999497	no	47.1897	41.9981	-0.168146	-0.630014	0.2757	0.736015	no	228.708	118.139	-0.953022	-2.27439	0.00015	0.00149523	yes
AT1G12070	AT1G12070	AT1G12070	1:4078912-4080106	10.9659	12.0489	0.135876	0.580727	0.3151	0.549145	no	2.62598	3.5943	0.452854	0.623374	0.25855	0.999497	no	15.0064	16.6134	0.146768	0.462391	0.4144	0.846706	no	4.95777	7.463	0.590063	0.976474	0.09105	0.214129	no	No
AT1G12080	AT1G12080	AT1G12080	1:4084161-4085045	0.0671212	0.946242	3.81737	1.81615	0.2422	0.46675	no	0.335276	0.24331	-0.462554	0	1	1	no	156.202	93.0543	-0.74727	-3.03301	5e-05	0.0021579	yes	1.94315	4.36362	1.16713	1.57263	0.011	0.0454188	yes
AT1G12090	AT1G12090	ELP	1:4089846-4090725	293.036	463.253	0.660721	4.10442	5e-05	0.000556246	yes	0.713644	2.78422	1.964	2.42392	0.0004	0.0557581	no	933.029	921.355	-0.0181644	-0.0617975	0.91255	0.990154	no	2.84764	9.99457	1.81138	3.02831	5e-05	0.000575167	yes
AT1G12100	AT1G12100	AT1G12100	1:4095245-4095845	0.131769	0.787141	2.57862	1.71775	0.2541	0.481016	no	0	0	0	0	1	1	no	1.86724	2.9535	0.661518	0.938632	0.0978	0.455924	no	0	0	0	0	1	1	no	No
AT1G12110	AT1G12110	CHL1-1	1:4105232-4109545	45.4307	40.2134	-0.17599	-1.10628	0.05205	0.169654	no	66.2641	54.7826	-0.274508	-0.65151	0.2524	0.999497	no	31.9892	25.7431	-0.313399	-1.27742	0.027	0.217836	no	23.7596	13.9047	-0.772942	-1.94021	0.00075	0.00559985	yes
AT1G12120	AT1G12120	AT1G12120	1:4114770-4117594	25.1344	24.0257	-0.0650819	-0.4008	0.48835	0.707579	no	33.7022	35.2959	0.0666602	0.167238	0.77225	0.999497	no	29.8667	34.619	0.213028	0.857758	0.1303	0.530268	no	34.2179	38.4407	0.167882	0.414259	0.47155	0.6472	no	No
AT1G12130	AT1G12130	AT1G12130	1:4118593-4120871	36.3456	21.2289	-0.775753	-4.67393	5e-05	0.000556246	yes	35.6937	31.8495	-0.164399	-0.397265	0.4927	0.999497	no	5.43491	4.05322	-0.423187	-1.24785	0.0289	0.226904	no	70.5661	57.3935	-0.298089	-0.718684	0.20605	0.378676	no
AT1G12140	AT1G12140	FMO GS-OX5	1:4121368-4125648	12.6365	12.9272	0.0328205	0.18239	0.75015	0.883023	no	10.3351	10.6414	0.042139	0.0998739	0.8612	0.999497	no	14.4218	14.4605	0.00387345	0.0139043	0.9811	0.995535	no	7.55267	7.73979	0.0353064	0.0797448	0.89215	0.943263	no	No
AT1G12150	AT1G12150	AT1G12150	1:4121368-4125648	0.168304	0.0386629	-2.12205	0	1	1	no	0.00761546	0.0263638	1.79156	0	1	1	no	1.37347	1.02334	-0.424533	-0.400973	0.48735	0.885786	no	0.0417267	0.0640145	0.617427	0	1	1	no	No
AT1G12160	AT1G12160	AT1G12160	1:4126065-4128310	5.77621	6.15876	0.0925177	0.449219	0.43265	0.662258	no	11.7706	10.0958	-0.221434	-0.527119	0.361	0.999497	no	6.09982	5.50933	-0.146889	-0.481138	0.3977	0.837733	no	15.2577	11.3091	-0.432057	-1.04931	0.0677	0.17319	no	No
AT1G12170	AT1G12170	AT1G12170	1:4128606-4129701	0	0	0	0	1	1	no	0	0	0	0	1	1	no	0	0	0	0	1	1	no	0	0	0	0	1	1	no	No
AT1G12180	AT1G12180	AT1G12180	1:4130420-4131137	0	0	0	0	1	1	no	0	0	0	0	1	1	no	0	0	0	0	1	1	no	0	0.0365486	inf	0	1	1	no	No
AT1G12190	AT1G12190	AT1G12190	1:4132966-4134094	0	0	0	0	1	1	no	0	0	0	0	1	1	no	0	0	0	0	1	1	no	0.106985	0	#NAME?	0	1	1	no	No
AT1G12200	AT1G12200	AT1G12200	1:4137532-4140028	9.35474	8.91167	-0.0700018	-0.377184	0.502	0.718709	no	10.0557	9.67755	-0.0553	-0.13125	0.8185	0.999497	no	5.62565	5.86978	0.0612871	0.201226	0.72475	0.962427	no	16.8806	31.6876	0.908551	2.00803	0.00045	0.00370632	yes
AT1G12210	AT1G12210	RFL1	1:4140947-4143605	5.70844	4.68226	-0.285893	-1.52029	0.00875	0.0452655	yes	2.36103	1.95934	-0.26905	-0.498615	0.3861	0.999497	no	2.81662	3.47226	0.301908	0.973199	0.0874	0.432644	no	1.33187	1.03699	-0.361049	-0.597477	0.31015	0.493739	no
AT1G12211	AT1G12211	AT1G12211	1:4143865-4144114	0	0	0	0	1	1	no	0	0	0	0	1	1	no	0.17662	0	#NAME?	0	1	1	no	0	0	0	0	1	1	no	No
AT1G12220	AT1G12220	RPS5	1:4144571-4147911	5.17319	4.58862	-0.172993	-0.927393	0.10485	0.272975	no	5.71642	4.82527	-0.244502	-0.580349	0.31015	0.999497	no	4.49524	4.92992	0.133166	0.474936	0.4054	0.840645	no	4.82473	3.01432	-0.678615	-1.52295	0.0086	0.0379134	yes
AT1G12230	AT1G12230	AT1G12230	1:4147961-4151056	38.7581	43.2712	0.158909	0.989775	0.08125	0.230188	no	19.8351	20.3102	0.0341546	0.0870952	0.8764	0.999497	no	59.2562	65.6625	0.148104	0.601713	0.29305	0.751783	no	15.9677	15.3289	-0.0589013	-0.14649	0.79535	0.885004	no	No
AT1G12240	AT1G12240	ATBETAFRUCT4	1:4153651-4157644	18.6911	49.8859	1.41628	8.74029	5e-05	0.000556246	yes	0.0302253	0.177107	2.55079	0	1	1	no	69.4532	56.6179	-0.294783	-1.18702	0.04055	0.279289	no	0.389993	3.51881	3.17357	4.4649	5e-05	0.000575167	yes
AT1G12244	AT1G12244	AT1G12244	1:4157653-4159046	17.4109	16.2694	-0.0978226	-0.523827	0.35765	0.593171	no	6.48101	6.58126	0.022143	0.041735	0.94075	0.999497	no	20.8856	24.2215	0.213782	0.800773	0.1648	0.593783	no	4.82295	3.23955	-0.574122	-0.981392	0.08595	0.20581	no	No
AT1G12250	AT1G12250	AT1G12250	1:4159264-4161455	23.8103	22.5019	-0.0815395	-0.468255	0.41245	0.644056	no	2.3124	2.76976	0.260367	0.400563	0.48495	0.999497	no	54.4752	74.121	0.444284	1.80854	0.0022	0.0402732	yes	2.58262	1.60506	-0.686202	-0.99212	0.087	0.207489	no
AT1G12260	AT1G12260	EMB2749	1:4162831-4165852	0.246308	0.374443	0.604281	0	1	1	no	0	0	0	0	1	1	no	1.78173	1.2739	-0.484031	-1.1634	0.0483	0.309272	no	0	0	0	0	1	1	no	No
AT1G12270	AT1G12270	Hop1	1:4172074-4174775	48.1658	53.7328	0.157794	0.991679	0.0821	0.231705	no	28.5804	35.4032	0.308857	0.766093	0.1816	0.999497	no	42.825	41.2106	-0.0554378	-0.224098	0.69405	0.952329	no	17.4225	22.3614	0.360061	0.892033	0.1151	0.253452	no	No
AT1G12280	AT1G12280	AT1G12280	1:4174874-4177559	3.58697	2.42127	-0.566998	-2.62891	5e-05	0.000556246	yes	1.22753	1.00092	-0.294431	-0.474884	0.3997	0.999497	no	2.71808	2.64987	-0.0366682	-0.11393	0.84385	0.981501	no	2.74827	2.02028	-0.443966	-0.88808	0.13065	0.277017	no
AT1G12290	AT1G12290	AT1G12290	1:4178358-4182593	1.72114	1.42206	-0.27538	-1.08532	0.0587	0.184422	no	1.43413	0.881628	-0.701931	-1.16041	0.0494	0.910319	no	1.03	1.33972	0.37928	0.974453	0.08855	0.435801	no	2.10661	0.909994	-1.21099	-2.18541	0.0002	0.00190453	yes
AT1G12294	AT1G12294	MIR472A	1:4178358-4182593	3.81691	1.27321	-1.58393	-0.492061	0.4771	0.698521	no	2.73686	0.409524	-2.7405	-1.40286	0.4418	0.999497	no	0	2.6646	inf	#NAME?	0.2297	0.685402	no	13.2538	1.25738	-3.39792	-1.30724	0.36485	0.550353	no	No
AT1G12300	AT1G12300	AT1G12300	1:4183065-4186124	4.16958	3.69813	-0.173106	-0.896327	0.1194	0.297893	no	3.4812	3.13531	-0.150978	-0.329932	0.5509	0.999497	no	2.52823	2.82322	0.159211	0.512237	0.36895	0.820464	no	2.86512	1.64978	-0.796318	-1.59747	0.00575	0.0278385	yes
AT1G12310	AT1G12310	AT1G12310	1:4187164-4188056	85.2149	91.2572	0.0988336	0.617818	0.2766	0.507016	no	82.2175	97.3919	0.244356	0.609831	0.28265	0.999497	no	128.786	129.3	0.00573723	0.0230416	0.96845	0.994487	no	104.969	128.619	0.293143	0.715502	0.20775	0.380676	no	No
AT1G12320	AT1G12320	AT1G12320	1:4189354-4190342	6.73647	4.57523	-0.558148	-2.05112	0.00075	0.00607424	yes	2.74835	1.8996	-0.532872	-0.76041	0.18975	0.999497	no	3.87078	4.46893	0.207304	0.503288	0.37395	0.823209	no	7.04605	7.98156	0.179855	0.337488	0.55435	0.715217	no
AT1G12330	AT1G12330	AT1G12330	1:4194657-4196749	25.0466	23.4556	-0.0946814	-0.576186	0.31825	0.552572	no	17.634	13.6346	-0.371088	-0.883789	0.1176	0.999497	no	14.2963	14.9859	0.0679619	0.26019	0.6512	0.942039	no	15.2615	5.95515	-1.35768	-3.08169	5e-05	0.000575167	yes
AT1G12340	AT1G12340	AT1G12340	1:4197395-4198310	0.301664	0.302954	0.00615445	0	1	1	no	0	0	0	0	1	1	no	0.184285	0.59312	1.68639	1.48661	0.0341	0.250047	no	0	0	0	0	1	1	no	No
AT1G12350	AT1G12350	ATCOAB	1:4198412-4200802	16.7337	16.4732	-0.022637	-0.127547	0.8257	0.922562	no	9.72613	10.1414	0.0603251	0.135401	0.80965	0.999497	no	18.1345	18.1326	-0.000153738	-0.000579728	0.99825	0.998924	no	13.9923	14.0333	0.00421839	0.0100717	0.9852	0.992273	no	No
AT1G12360	AT1G12360	KEU	1:4200875-4208951	19.7058	19.3768	-0.024288	-0.12666	0.829	0.923544	no	14.8681	13.78	-0.109647	-0.254064	0.65785	0.999497	no	18.9102	17.7586	-0.0906458	-0.313163	0.58565	0.922587	no	17.0984	24.1437	0.497789	1.21973	0.0333	0.102661	no	No
AT1G12370	AT1G12370	PHR1	1:4200875-4208951	9.29444	10.6636	0.198257	0.551882	0.338	0.573091	no	2.65765	3.98844	0.585675	0.431407	0.46435	0.999497	no	11.1072	10.4744	-0.0846302	-0.178378	0.75975	0.968538	no	1.35812	1.87143	0.46253	0.217803	0.76095	0.862807	no	No
AT1G12380	AT1G12380	AT1G12380	1:4214261-4217132	0.411718	0.50177	0.285372	0.700484	0.21935	0.437848	no	0.103666	0.101899	-0.024795	0	1	1	no	0.816015	1.07591	0.398888	0.951003	0.10125	0.464497	no	0.0664631	0.0684099	0.0416512	0	1	1	no	No
AT1G12390	AT1G12390	AT1G12390	1:4220099-4221774	22.6249	21.6837	-0.0612994	-0.342592	0.55455	0.756711	no	22.0244	22.5751	0.035629	0.0869846	0.877	0.999497	no	14.1911	15.7733	0.152497	0.531495	0.3526	0.806926	no	16.1588	12.7518	-0.34162	-0.773258	0.18095	0.347191	no	No
AT1G12400	AT1G12400	AT1G12400	1:4221862-4222837	15.5722	13.4726	-0.208946	-0.915438	0.1116	0.284513	no	24.9166	28.9884	0.218369	0.49398	0.38375	0.999497	no	15.9335	15.4108	-0.0481225	-0.148194	0.79725	0.973246	no	24.7435	18.9081	-0.388049	-0.846057	0.13845	0.288243	no	No
AT1G12410	AT1G12410	CLPR2	1:4223029-4225124	137.83	145.939	0.0824763	0.519526	0.3604	0.595442	no	43.538	47.0377	0.111541	0.285421	0.627	0.999497	no	186.71	211.33	0.1787	0.709796	0.21145	0.663466	no	31.7532	36.9688	0.219405	0.554536	0.32695	0.512074	no	No
AT1G12411	AT1G12411	AT1G12411	1:4225320-4225482	0	0	0	0	1	1	no	0	0	0	0	1	1	no	0	0	0	0	1	1	no	0	0	0	0	1	1	no	No
AT1G12420	AT1G12420	ACR8	1:4226361-4229138	5.722	7.11256	0.313849	1.6033	0.00545	0.0312881	yes	0.33394	0.432531	0.373215	0.424241	0.4669	0.999497	no	9.64074	9.22743	-0.0632145	-0.232883	0.68705	0.95071	no	1.53271	2.93297	0.936279	1.65185	0.00545	0.026731	yes
AT1G12423	AT1G12423	AT1G12423	1:4231026-4231146	0	0	0	0	1	1	no	0	0	0	0	1	1	no	0	0	0	0	1	1	no	0	0	0	0	1	1	no	No
AT1G12430	AT1G12430	PAK	1:4233872-4238764	8.84193	8.54288	-0.049638	-0.294985	0.6053	0.794698	no	5.43689	4.7257	-0.202255	-0.489102	0.3978	0.999497	no	6.91765	6.69769	-0.0466169	-0.178888	0.75585	0.968083	no	4.02392	4.10263	0.0279461	0.0648946	0.91195	0.953852	no	No
AT1G12440	AT1G12440	AT1G12440	1:4241591-4243008	75.6667	77.4458	0.033528	0.209267	0.7187	0.864934	no	130.315	128.668	-0.0183431	-0.0441943	0.9376	0.999497	no	89.9415	104.332	0.214125	0.874058	0.1217	0.511825	no	97.8863	87.1473	-0.167651	-0.4091	0.47595	0.650548	no	No
AT1G12450	AT1G12450	AT1G12450	1:4244307-4245993	2.45217	3.06528	0.321959	1.11772	0.0534	0.173111	no	4.16135	4.40415	0.0818125	0.149795	0.7927	0.999497	no	5.64178	5.73281	0.023091	0.0704464	0.90465	0.989753	no	3.675	5.60055	0.607826	1.14951	0.0443	0.126976	no	No
AT1G12451	AT1G12451	AT1G12451	1:4246108-4246291	0	0	0	0	1	1	no	0	0	0	0	1	1	no	0	0	0	0	1	1	no	0	0	0	0	1	1	no	No
AT1G12460	AT1G12460	AT1G12460	1:4247248-4250630	5.55722	6.0965	0.133619	0.754597	0.18995	0.401013	no	4.52337	4.414	-0.0353111	-0.0833116	0.88485	0.999497	no	7.7223	9.57289	0.309924	1.20978	0.0353	0.255596	no	3.65039	2.36654	-0.62527	-1.36745	0.01415	0.0548547	no	No
AT1G12470	AT1G12470	AT1G12470	1:4251031-4259300	16.8652	18.4301	0.128016	0.79484	0.1657	0.368209	no	11.1257	12.2431	0.138071	0.354496	0.53395	0.999497	no	15.7865	15.0758	-0.0664543	-0.268209	0.6389	0.939833	no	11.299	14.7167	0.381253	0.962615	0.0921	0.21601	no	No
AT1G12480	AT1G12480	OZS1	1:4251031-4259300	0.149496	0.133752	-0.160549	0	1	1	no	0.0372212	0.0411171	0.143613	0	1	1	no	0.313181	0.344026	0.135521	0.0590817	0.814	0.977035	no	0.145133	0.0604219	-1.26423	0	1	1	no	No
AT1G12490	AT1G12490	AT1G12490	1:4260782-4261869	0.0125353	0	#NAME?	0	1	1	no	0.321762	0.316849	-0.0221997	0	1	1	no	0	0.0397886	inf	0	1	1	no	0.235631	0.409397	0.796972	0	1	1	no	No
AT1G12500	AT1G12500	AT1G12500	1:4263149-4265044	9.71022	14.8746	0.615277	3.41069	5e-05	0.000556246	yes	2.14776	5.00295	1.21995	2.1272	0.00045	0.0602965	no	30.2344	28.0108	-0.11021	-0.444333	0.43155	0.857113	no	3.68878	7.08229	0.941072	1.85275	0.00255	0.014795	yes
AT1G12510	AT1G12510	AT1G12510	1:4266987-4267061	0	0	0	0	1	1	no	0	0	0	0	1	1	no	0	0	0	0	1	1	no	0	0	0	0	1	1	no	No
AT1G12520	AT1G12520	CCS	1:4267105-4268926	120.209	91.0711	-0.400476	-2.50838	5e-05	0.000556246	yes	66.5186	36.7998	-0.854061	-2.17043	0.00035	0.0512691	no	29.0829	29.3052	0.0109889	0.0432958	0.9425	0.992993	no	46.1606	51.1295	0.147494	0.371676	0.51965	0.687462	no
AT1G12530	AT1G12530	AT1G12530	1:4268985-4270787	27.0276	26.053	-0.0529854	-0.287621	0.61095	0.799156	no	26.4733	27.4016	0.0497217	0.118163	0.837	0.999497	no	37.3905	39.775	0.089192	0.340442	0.5522	0.90944	no	22.1426	25.8183	0.22157	0.517991	0.3598	0.546317	no	No
AT1G12540	AT1G12540	AT1G12540	1:4272959-4274206	0	0	0	0	1	1	no	0	0	0	0	1	1	no	0	0	0	0	1	1	no	0	0	0	0	1	1	no	No
AT1G12550	AT1G12550	AT1G12550	1:4274593-4275981	2.63754	2.69701	0.0321634	0.10663	0.85315	0.934626	no	5.0889	5.23831	0.0417489	0.0784072	0.89275	0.999497	no	2.99088	3.53831	0.24249	0.615772	0.28335	0.742872	no	2.70332	3.43973	0.347559	0.58661	0.30635	0.489542	no	No
AT1G12560	AT1G12560	ATHEXP ALPHA 1.26	1:4276518-4277899	0	0.0153461	inf	0	1	1	no	0	0	0	0	1	1	no	43.5385	26.4628	-0.718328	-2.81077	5e-05	0.0021579	yes	0	0	0	0	1	1	no
AT1G12570	AT1G12570	AT1G12570	1:4277992-4280862	0.544709	0.193031	-1.49665	-2.56279	0.0003	0.00275879	yes	0.0647956	0.0592974	-0.127928	0	1	1	no	0.103482	0.135728	0.391334	0	1	1	no	0.0439345	0	#NAME?	0	1	1	no
AT1G12580	AT1G12580	PEPKR1	1:4282898-4285829	12.4604	12.0851	-0.0441291	-0.255799	0.6542	0.828394	no	20.214	16.9322	-0.25559	-0.643462	0.2589	0.999497	no	19.141	20.9642	0.13126	0.527481	0.361	0.813729	no	16.1189	21.6794	0.427577	1.07515	0.06515	0.16854	no	No
AT1G12590	AT1G12590	AT1G12590	1:4285886-4285958	0	0	0	0	1	1	no	0	0	0	0	1	1	no	0	0	0	0	1	1	no	0	0	0	0	1	1	no	No
AT1G12600	AT1G12600	AT1G12600	1:4286203-4288878	1.00173	0.974194	-0.040217	-0.0937832	0.8646	0.940708	no	0.0796897	0.0499019	-0.675299	0	1	1	no	0.566717	0.320292	-0.82324	-1.15988	0.04875	0.310525	no	0.106735	0.140803	0.399644	0	1	1	no	No
AT1G12610	AT1G12610	DDF1	1:4289943-4291017	0	0	0	0	1	1	no	0.275848	0.37245	0.433174	0	1	1	no	0	0.02607	inf	0	1	1	no	0.343202	1.60439	2.2249	2.15212	0.0046	0.0233587	yes
AT1G12620	AT1G12620	AT1G12620	1:4294593-4297084	5.75114	6.14388	0.0953008	0.510542	0.36535	0.600016	no	5.74404	5.84447	0.0250048	0.0583229	0.91795	0.999497	no	4.61588	4.9919	0.112983	0.389291	0.4997	0.891005	no	4.45196	3.98392	-0.160254	-0.353414	0.53265	0.698077	no	No
AT1G12630	AT1G12630	AT1G12630	1:4298888-4299475	0.0453729	0.0330703	-0.456293	0	1	1	no	0	0	0	0	1	1	no	0.0278891	0.129998	2.22071	0	1	1	no	0	0	0	0	1	1	no	No
AT1G12640	AT1G12640	AT1G12640	1:4303311-4305798	15.2948	16.1065	0.0745986	0.439829	0.44245	0.670929	no	11.8216	10.5544	-0.163586	-0.400961	0.4827	0.999497	no	20.131	18.2093	-0.14474	-0.574244	0.32045	0.777492	no	10.7345	15.2422	0.505817	1.23575	0.02835	0.0913841	no	No
AT1G12650	AT1G12650	AT1G12650	1:4305932-4308005	44.7443	41.384	-0.11263	-0.693792	0.22885	0.449622	no	37.3862	36.5158	-0.0339838	-0.0870065	0.8809	0.999497	no	29.3949	27.9215	-0.0741873	-0.292601	0.61255	0.92977	no	31.3445	27.1253	-0.208573	-0.52696	0.35355	0.539533	no	No
AT1G12660	AT1G12660	AT1G12660	1:4308942-4309583	0	0	0	0	1	1	no	0	0	0	0	1	1	no	0	0	0	0	1	1	no	0	0	0	0	1	1	no	No
AT1G12663	AT1G12663	AT1G12663	1:4310968-4311457	0	0	0	0	1	1	no	0	0	0	0	1	1	no	0.365999	0.235749	-0.634587	-0.363592	0.6272	0.934416	no	0	0.739414	inf	0	1	1	no	No
AT1G12665	AT1G12665	AT1G12665	1:4312330-4312935	0	0	0	0	1	1	no	0	0	0	0	1	1	no	0.0364394	0.0357736	-0.0266049	0	1	1	no	0.097084	0	#NAME?	0	1	1	no	No
AT1G12667	AT1G12667	AT1G12667	1:4313857-4314204	0	0	0	0	1	1	no	0	0	0	0	1	1	no	0	0	0	0	1	1	no	0	0	0	0	1	1	no	No
AT1G12669	AT1G12669	AT1G12669	1:4315465-4315987	0	0	0	0	1	1	no	0	0	0	0	1	1	no	0.110528	0	#NAME?	0	1	1	no	0	0	0	0	1	1	no	No
AT1G12670	AT1G12670	AT1G12670	1:4316700-4317005	0.100124	0.118861	0.247488	0	1	1	no	0	0	0	0	1	1	no	0.0955135	0	#NAME?	0	1	1	no	0	0.799846	inf	0	1	1	no	No
AT1G12672	AT1G12672	AT1G12672	1:4318308-4319090	0.182126	0.961291	2.40003	1.53523	0.025	0.100283	no	0	0	0	0	1	1	no	0.233289	0	#NAME?	0	1	1	no	0	0.0681477	inf	0	1	1	no	No
AT1G12680	AT1G12680	PEPKR2	1:4319885-4322945	12.1842	11.1305	-0.130492	-0.749025	0.1931	0.405339	no	16.7856	16.1532	-0.0554062	-0.141176	0.8013	0.999497	no	10.9822	12.502	0.186991	0.713698	0.22165	0.674888	no	14.9402	19.8797	0.412096	1.04228	0.0686	0.174818	no	No
AT1G12700	AT1G12700	AT1G12700	1:4323555-4326333	3.33143	3.11893	-0.09509	-0.443907	0.43705	0.666405	no	1.5452	1.46973	-0.0722452	-0.124785	0.82815	0.999497	no	3.05521	3.15185	0.0449255	0.142025	0.8036	0.974697	no	1.26073	1.26773	0.00798234	0.0135063	0.98595	0.992731	no	No
AT1G12710	AT1G12710	AtPP2-A12	1:4326738-4328481	7.12467	5.88005	-0.276996	-1.27169	0.02535	0.101284	no	8.95438	7.86448	-0.187243	-0.406891	0.46795	0.999497	no	7.96359	8.23152	0.0477406	0.156255	0.78505	0.972192	no	20.0347	16.6229	-0.269331	-0.659399	0.24195	0.420597	no	No
AT1G12720	AT1G12720	AT1G12720	1:4331061-4333220	0	0	0	0	1	1	no	0.00661501	0	#NAME?	0	1	1	no	0	0	0	0	1	1	no	0.0253278	0	#NAME?	0	1	1	no	No
AT1G12725	AT1G12725	AT1G12725	1:4333382-4334033	0	0	0	0	1	1	no	0.115612	0.0454681	-1.34636	0	1	1	no	0	0.0371758	inf	0	1	1	no	0	0.109964	inf	0	1	1	no	No
AT1G12730	AT1G12730	AT1G12730	1:4334614-4337844	8.27682	7.35157	-0.171024	-0.888466	0.11855	0.296545	no	3.56053	3.26062	-0.126945	-0.240225	0.6793	0.999497	no	6.38914	5.88989	-0.117382	-0.394597	0.49235	0.886751	no	5.64584	4.02077	-0.489717	-1.00913	0.0784	0.192185	no	No
AT1G12740	AT1G12740	CYP87A2	1:4342281-4344857	3.95228	5.53086	0.484819	2.29599	0.00015	0.00151232	yes	0	0.0156947	inf	0	1	1	no	18.2522	11.1171	-0.715289	-2.76114	5e-05	0.0021579	yes	0.00940665	0.0199376	1.08374	0	1	1	no
AT1G12750	AT1G12750	ATRBL6	1:4344984-4348328	8.67894	8.0709	-0.104789	-0.525809	0.3562	0.59174	no	3.51583	3.9616	0.17222	0.313347	0.5819	0.999497	no	10.1384	11.1888	0.142224	0.49947	0.38055	0.82691	no	5.377	4.11302	-0.386603	-0.761271	0.18565	0.353302	no	No
AT1G12760	AT1G12760	AT1G12760	1:4348497-4350867	14.2826	14.5427	0.0260313	0.152039	0.79195	0.905613	no	21.8025	20.0112	-0.123681	-0.316744	0.584	0.999497	no	17.8952	18.102	0.0165733	0.0655718	0.9073	0.989973	no	22.5379	22.5401	0.000141707	0.00035905	0.9987	0.999082	no	No
AT1G12770	AT1G12770	EMB1586	1:4351063-4353685	42.5908	45.9291	0.108867	0.684088	0.2323	0.453746	no	18.3955	18.9394	0.0420379	0.107915	0.8468	0.999497	no	55.4811	63.221	0.188407	0.76129	0.1783	0.614469	no	8.09083	8.03035	-0.0108249	-0.0258748	0.9627	0.981007	no	No
AT1G12775	AT1G12775	AT1G12775	1:4353905-4358328	4.25258	4.58737	0.10933	0.142266	0.80085	0.909867	no	2.19822	1.78917	-0.297041	-0.0441475	0.84185	0.999497	no	3.93228	4.8827	0.312311	0.305049	0.587	0.922587	no	1.71888	0.859733	-0.999512	-0.0892536	0.50395	0.674186	no	No
AT1G12780	AT1G12780	UGE1	1:4353905-4358328	133.547	139.989	0.0679671	0.417181	0.46275	0.686488	no	413.922	520.697	0.331083	0.597619	0.2912	0.999497	no	87.6625	102.69	0.228266	0.892644	0.1165	0.499476	no	448.183	757.468	0.757095	1.25679	0.0311	0.0977647	no	No
AT1G12790	AT1G12790	AT1G12790	1:4359150-4361272	13.8452	12.8181	-0.111205	-0.594177	0.29965	0.53141	no	15.0494	16.0274	0.0908272	0.217602	0.705	0.999497	no	10.5931	12.1528	0.198173	0.688375	0.2287	0.684287	no	13.909	13.7771	-0.0137421	-0.0323126	0.9531	0.975487	no	No
AT1G12800	AT1G12800	AT1G12800	1:4361550-4365331	106.363	119.609	0.169325	1.05223	0.0655	0.198548	no	12.1713	14.9134	0.293122	0.726698	0.20585	0.999497	no	109.166	112.92	0.0487706	0.185468	0.75275	0.967276	no	9.17541	15.4596	0.752657	1.75964	0.0031	0.0172161	yes
AT1G12805	AT1G12805	AT1G12805	1:4366596-4367119	0.817604	4.58767	2.48829	3.96909	5e-05	0.000556246	yes	898.517	1258.92	0.486574	0.946035	0.0927	0.999497	no	61.5959	86.1143	0.483418	1.80902	0.0016	0.0322157	yes	1495.76	2251.97	0.590314	0.944431	0.0967	0.223607	no
AT1G12810	AT1G12810	AT1G12810	1:4367255-4371293	39.9129	36.1192	-0.144088	-0.47812	0.40295	0.634526	no	43.9858	49.7832	0.178623	0.243034	0.6724	0.999497	no	39.0655	39.836	0.0281787	0.0642848	0.9106	0.989973	no	102.374	170.584	0.736636	1.16475	0.045	0.128577	no	No
AT1G12820	AT1G12820	AFB3	1:4367255-4371293	24.7778	26.8821	0.117599	0.612609	0.28925	0.521026	no	27.6636	30.9159	0.160357	0.324733	0.56715	0.999497	no	23.0502	23.5789	0.0327153	0.108632	0.84665	0.981548	no	26.9255	32.2	0.258089	0.354749	0.53525	0.699836	no	No
AT1G12830	AT1G12830	AT1G12830	1:4374249-4375170	46.8126	42.6334	-0.134913	-0.814664	0.1542	0.35034	no	54.7148	55.078	0.00954608	0.0244509	0.9651	0.999497	no	27.6809	27.0461	-0.0334725	-0.127407	0.82835	0.978955	no	33.8135	20.3917	-0.729615	-1.77507	0.0028	0.0159347	yes
AT1G12840	AT1G12840	DET3	1:4375514-4378514	84.4364	96.5741	0.193771	1.2207	0.03155	0.118466	no	63.8588	72.4201	0.181505	0.447685	0.4255	0.999497	no	121.647	113.985	-0.0938557	-0.376088	0.5098	0.89259	no	75.6107	100.786	0.414634	0.987979	0.08625	0.206185	no	No
AT1G12845	AT1G12845	AT1G12845	1:4378938-4379516	7.61198	7.67619	0.0121181	0.0416775	0.95155	0.980379	no	1.37849	0.964348	-0.515467	-0.538102	0.35395	0.999497	no	12.618	14.49	0.199569	0.582176	0.30505	0.763324	no	0.334484	0.599506	0.841838	0	1	1	no	No
AT1G12850	AT1G12850	AT1G12850	1:4379706-4381612	34.556	38.1157	0.141449	0.877845	0.1251	0.306561	no	45.7952	55.2264	0.270161	0.668426	0.24325	0.999497	no	36.5793	34.4566	-0.0862455	-0.350346	0.53585	0.905103	no	40.4667	54.5708	0.431395	1.05431	0.0671	0.171909	no	No
AT1G12855	AT1G12855	AT1G12855	1:4382159-4383611	0.0646133	0.103838	0.684427	0	1	1	no	0	0	0	0	1	1	no	0.0683028	0.148054	1.11611	0	1	1	no	0	0	0	0	1	1	no	No
AT1G12860	AT1G12860	SCRM2	1:4384352-4386610	21.0354	24.2248	0.203666	1.25014	0.0296	0.113367	no	10.3779	10.1386	-0.0336582	-0.0828448	0.88375	0.999497	no	22.002	26.0774	0.245164	0.989827	0.0813	0.417439	no	7.15225	2.91067	-1.29705	-2.7264	5e-05	0.000575167	yes
AT1G12870	AT1G12870	AT1G12870	1:4387128-4389110	0	0	0	0	1	1	no	0	0	0	0	1	1	no	0	0	0	0	1	1	no	0	0	0	0	1	1	no	No
AT1G12880	AT1G12880	atnudt12	1:4389750-4391151	3.8841	4.34996	0.163422	0.588551	0.3117	0.545503	no	10.2634	12.2821	0.259046	0.539048	0.3452	0.999497	no	7.54892	8.10411	0.102383	0.310717	0.5892	0.922988	no	16.2672	17.0325	0.066328	0.150694	0.78975	0.881274	no	No
AT1G12890	AT1G12890	AT1G12890	1:4391733-4392393	6.47664	5.68135	-0.189011	-0.641143	0.2681	0.496858	no	17.1085	21.6771	0.341462	0.728432	0.20465	0.999497	no	3.73662	3.91292	0.0665095	0.144637	0.80145	0.97416	no	8.79341	7.54282	-0.221318	-0.392439	0.4802	0.654336	no	No
AT1G12900	AT1G12900	GAPA-2	1:4392449-4394400	35.6273	59.6701	0.744027	4.59966	5e-05	0.000556246	yes	3.36173	3.97997	0.243552	0.438098	0.44045	0.999497	no	224.888	299.839	0.414985	1.55584	0.00695	0.0913133	no	1.58243	3.36304	1.08763	1.74142	0.00345	0.0186965	yes
AT1G12910	AT1G12910	ATAN11	1:4394896-4396291	35.3163	31.7497	-0.153592	-0.942688	0.09825	0.262064	no	35.6398	33.0914	-0.107032	-0.273738	0.63285	0.999497	no	32.0207	35.7289	0.158088	0.63874	0.26145	0.721542	no	29.0894	29.3325	0.0120056	0.029848	0.9576	0.978171	no	No
AT1G12920	AT1G12920	ERF1-2	1:4396347-4398193	164.085	143.182	-0.196599	-1.2291	0.03285	0.122102	no	176.406	155.258	-0.18423	-0.401192	0.47765	0.999497	no	111.434	122.288	0.134096	0.533742	0.34715	0.801522	no	154.113	94.73	-0.702095	-1.57274	0.00655	0.030712	yes
AT1G12930	AT1G12930	AT1G12930	1:4398374-4405605	10.7181	10.6491	-0.00931808	-0.0565068	0.9216	0.967589	no	6.45216	6.21599	-0.0537985	-0.133959	0.81375	0.999497	no	7.92337	8.12398	0.0360719	0.140393	0.8051	0.974826	no	6.73304	5.95033	-0.178289	-0.439544	0.43925	0.619463	no	No
AT1G12935	AT1G12935	AT1G12935	1:4406317-4406746	0	0	0	0	1	1	no	0	0	0	0	1	1	no	0	0	0	0	1	1	no	0	0	0	0	1	1	no	No
AT1G12938	AT1G12938	AT1G12938	1:4412886-4413057	0	0	0	0	1	1	no	0	0	0	0	1	1	no	0	1.68726	inf	#NAME?	0.05	0.31453	no	0	0	0	0	1	1	no	No
AT1G12940	AT1G12940	ATNRT2.5	1:4416404-4418590	0.262722	0.191721	-0.454531	0	1	1	no	3.74757	2.02022	-0.891445	-1.59331	0.0072	0.355577	no	0.00689845	0.00744927	0.110826	0	1	1	no	1.41254	0.359901	-1.97263	-2.33831	0.00055	0.00435333	yes
AT1G12950	AT1G12950	RSH2	1:4419769-4422638	0.283651	0.698061	1.29923	2.48881	0.0001	0.00104967	yes	0	0	0	0	1	1	no	12.3074	6.78698	-0.858685	-3.11695	5e-05	0.0021579	yes	0.0195736	0.0683145	1.80329	0	1	1	no
AT1G12960	AT1G12960	AT1G12960	1:4422706-4423155	0	0	0	0	1	1	no	0	0	0	0	1	1	no	0	0	0	0	1	1	no	0.26941	0	#NAME?	0	1	1	no	No
AT1G12970	AT1G12970	PIRL3	1:4423639-4425789	8.70535	8.87377	0.0276446	0.146774	0.7914	0.905416	no	12.3206	12.589	0.0310898	0.0763747	0.89595	0.999497	no	6.80892	7.87279	0.209448	0.721331	0.20805	0.659778	no	11.0953	13.1712	0.247428	0.601508	0.2918	0.474196	no	No
AT1G12980	AT1G12980	DRN	1:4429717-4430965	0.885339	0.716622	-0.305017	-0.637411	0.273	0.502776	no	0	0.012642	inf	0	1	1	no	0.326626	0.365897	0.163798	0.210197	0.70905	0.956536	no	0	0.0143854	inf	0	1	1	no	No
AT1G12990	AT1G12990	AT1G12990	1:4433639-4436075	3.84425	4.05319	0.0763549	0.355138	0.52645	0.736261	no	2.70985	3.11617	0.201563	0.385574	0.50125	0.999497	no	7.04738	6.1428	-0.198192	-0.70077	0.2205	0.674285	no	6.69569	5.49465	-0.285205	-0.637081	0.26715	0.448281	no	No
AT1G13000	AT1G13000	AT1G13000	1:4436104-4439476	11.541	12.4275	0.106762	0.603487	0.2933	0.524815	no	9.9542	10.1588	0.0293525	0.0699679	0.90425	0.999497	no	13.2869	11.2432	-0.240954	-0.909118	0.114	0.49354	no	12.934	14.7992	0.194358	0.479631	0.39985	0.583904	no	No
AT1G13010	AT1G13010	AT1G13010	1:4440213-4440286	0	0	0	0	1	1	no	0	0	0	0	1	1	no	0	0	0	0	1	1	no	0	0	0	0	1	1	no	No
AT1G13020	AT1G13020	EIF4B2	1:4440543-4443684	19.8369	22.7029	0.194689	1.19792	0.0364	0.131468	no	26.4925	30.1046	0.1844	0.464675	0.41485	0.999497	no	19.7132	20.1828	0.0339673	0.136345	0.81425	0.977035	no	18.9038	21.3261	0.173946	0.43991	0.4434	0.622933	no	No
AT1G13030	AT1G13030	AT1G13030	1:4444042-4447406	12.6328	13.2333	0.0669907	0.396439	0.48555	0.70539	no	5.25482	4.67116	-0.169861	-0.376684	0.5049	0.999497	no	10.5657	11.193	0.0832203	0.319575	0.57935	0.920742	no	2.84643	1.62361	-0.809953	-1.49468	0.00885	0.0387187	yes
AT1G13040	AT1G13040	AT1G13040	1:4447646-4449200	14.9436	13.0692	-0.193361	-1.1	0.0571	0.181239	no	3.85922	3.49744	-0.142012	-0.267465	0.63665	0.999497	no	6.11613	6.22103	0.0245351	0.0802993	0.8837	0.986908	no	3.35203	1.39544	-1.26431	-2.10155	0.00055	0.00435333	yes
AT1G13050	AT1G13050	AT1G13050	1:4450237-4451742	21.014	18.48	-0.185388	-1.05865	0.0657	0.198782	no	4.30396	4.35014	0.0153954	0.0275578	0.9601	0.999497	no	11.0453	11.1571	0.0145254	0.0501058	0.9345	0.992799	no	5.22633	3.00574	-0.798078	-1.44493	0.01405	0.0545406	no	No
AT1G13060	AT1G13060	PBE1	1:4452211-4454876	134.551	129.336	-0.0570263	-0.358893	0.53335	0.740932	no	138.982	149.623	0.106433	0.250891	0.6586	0.999497	no	105.881	95.302	-0.151867	-0.614876	0.2884	0.748211	no	100.815	138.84	0.461709	1.10595	0.05175	0.142325	no	No
AT1G13070	AT1G13070	CYP71B27	1:4455476-4457099	0.0859119	0.0653511	-0.394648	0	1	1	no	0.0165447	0	#NAME?	0	1	1	no	0	0	0	0	1	1	no	0	0.0105922	inf	0	1	1	no	No
AT1G13080	AT1G13080	CYP71B2	1:4459165-4460940	29.7347	36.3592	0.290171	1.80249	0.0021	0.0143084	yes	122.216	170.99	0.484483	0.934194	0.1042	0.999497	no	39.9372	39.9524	0.000547799	0.00223678	0.99695	0.998345	no	132.976	300.009	1.17383	2.18632	0.0001	0.00106185	yes
AT1G13090	AT1G13090	CYP71B28	1:4461805-4463543	34.0164	26.7873	-0.344682	-2.12095	0.0003	0.00275879	yes	24.8365	25.117	0.0162	0.0415909	0.9431	0.999497	no	24.8808	25.2409	0.0207314	0.0832581	0.88365	0.986908	no	24.8542	29.4545	0.245002	0.621641	0.28235	0.464084	no
AT1G13100	AT1G13100	CYP71B29	1:4463923-4465538	0.0932741	0.0975973	0.0653637	0	1	1	no	0.108504	0.100463	-0.111084	0	1	1	no	1.46096	2.0102	0.460426	1.0745	0.06165	0.3553	no	0.086449	0.0479235	-0.851116	0	1	1	no	No
AT1G13110	AT1G13110	CYP71B7	1:4467219-4469033	0.207566	1.17014	2.49503	4.37072	5e-05	0.000556246	yes	0.00839942	0.0266373	1.66509	0	1	1	no	10.0275	11.3778	0.182256	0.674223	0.23695	0.693332	no	0.0424609	0.0352415	-0.268861	0	1	1	no
AT1G13120	AT1G13120	emb1745	1:4469180-4473213	19.6709	18.7179	-0.0716422	-0.441506	0.44235	0.670929	no	10.6285	10.9965	0.0491029	0.123497	0.8248	0.999497	no	13.8694	13.3606	-0.053928	-0.214019	0.71035	0.956735	no	8.40558	7.87277	-0.0944759	-0.230051	0.68695	0.813878	no	No
AT1G13130	AT1G13130	AT1G13130	1:4474719-4477941	0	0	0	0	1	1	no	0	0	0	0	1	1	no	0.0265355	0.006083	-2.12507	0	1	1	no	0	0	0	0	1	1	no	No
AT1G13140	AT1G13140	CYP86C3	1:4478490-4480327	1.81859	1.51253	-0.265858	-0.858902	0.139	0.327423	no	0.613682	0.769406	0.326254	0.425315	0.46305	0.999497	no	1.25048	1.37658	0.138611	0.307197	0.59395	0.923563	no	1.28723	0.747603	-0.783922	-1.1098	0.0613	0.16119	no	No
AT1G13145	AT1G13145	AT1G13145	1:4480859-4481334	23.1301	21.0188	-0.138085	-0.606554	0.28485	0.516788	no	14.0631	10.1814	-0.465981	-0.772633	0.17835	0.999497	no	71.4908	77.6866	0.119909	0.437558	0.45035	0.867349	no	52.6364	15.1812	-1.79377	-3.60878	5e-05	0.000575167	yes
AT1G13150	AT1G13150	CYP86C4	1:4481874-4483696	1.60286	1.1398	-0.491859	-1.52773	0.0102	0.0509362	no	0.322763	0.27449	-0.233719	0	1	1	no	1.25725	1.18379	-0.0868539	-0.195132	0.7304	0.962813	no	0.387384	0.145682	-1.41094	0	1	1	no	No
AT1G13160	AT1G13160	AT1G13160	1:4484583-4492587	35.7185	35.2803	-0.0178084	-0.0907	0.87465	0.945143	no	20.3447	20.7369	0.027548	0.059805	0.9161	0.999497	no	22.196	22.6786	0.0310325	0.0937378	0.8722	0.985909	no	14.7479	10.7717	-0.453274	-0.85224	0.14135	0.292516	no	No
AT1G13170	AT1G13170	ORP1D	1:4484583-4492587	15.1602	16.5509	0.126626	0.4567	0.42885	0.65907	no	4.79147	6.60868	0.463893	0.519752	0.3814	0.999497	no	15.1363	12.8325	-0.238216	-0.58785	0.3062	0.76369	no	4.65681	9.83023	1.07788	1.55194	0.01495	0.0571345	no	No
AT1G13180	AT1G13180	ARP3	1:4495027-4498469	11.4379	12.0545	0.075754	0.434351	0.45025	0.677392	no	13.2689	15.7242	0.244937	0.600597	0.2995	0.999497	no	9.41743	8.84866	-0.0898755	-0.331516	0.56915	0.917706	no	9.88397	16.8713	0.771411	1.79083	0.0021	0.0127098	yes
AT1G13190	AT1G13190	AT1G13190	1:4498880-4503591	23.0585	22.2954	-0.0485508	-0.283404	0.6278	0.809636	no	41.6958	45.7473	0.133785	0.318232	0.5767	0.999497	no	19.838	19.6527	-0.0135362	-0.0489748	0.93235	0.99247	no	25.4951	31.5186	0.305985	0.719683	0.20815	0.381236	no	No
AT1G13195	AT1G13195	AT1G13195	1:4498880-4503591	5.12212	5.43273	0.0849346	0.164132	0.7772	0.897971	no	5.28592	5.1072	-0.0496239	-0.0263676	0.9628	0.999497	no	6.43816	6.15113	-0.0657962	-0.0811692	0.8899	0.988307	no	6.30542	6.88486	0.126833	0.0945403	0.869	0.930013	no	No
AT1G13200	AT1G13200	AT1G13200	1:4507220-4508528	0	0	0	0	1	1	no	0	0	0	0	1	1	no	0.536012	0.381389	-0.491001	-0.704244	0.21685	0.670179	no	0	0	0	0	1	1	no	No
AT1G13210	AT1G13210	ACA.l	1:4508962-4513938	6.16413	6.56016	0.0898354	0.52864	0.3541	0.589101	no	18.0348	16.3406	-0.142321	-0.314624	0.581	0.999497	no	5.28669	3.92112	-0.431098	-1.60999	0.00575	0.0798423	no	7.71613	13.8468	0.843607	2.02595	0.00045	0.00370632	yes
AT1G13220	AT1G13220	LINC2	1:4515605-4520284	18.1889	16.7572	-0.118271	-0.643498	0.2676	0.49622	no	9.79398	8.79127	-0.155823	-0.333865	0.55735	0.999497	no	11.616	11.795	0.0220625	0.080011	0.8886	0.987709	no	7.07943	6.55903	-0.110151	-0.223895	0.69245	0.817476	no	No
AT1G13230	AT1G13230	AT1G13230	1:4520630-4522544	1.41947	1.33287	-0.0908147	-0.254498	0.66755	0.835845	no	0.0710652	0.0448185	-0.665049	0	1	1	no	0.684415	0.837155	0.290624	0.516316	0.368	0.819979	no	0.0517798	0.0291286	-0.829954	0	1	1	no	No
AT1G13240	AT1G13240	AT1G13240	1:4522708-4522782	0	0	0	0	1	1	no	0	0	0	0	1	1	no	0	0	0	0	1	1	no	0	0	0	0	1	1	no	No
AT1G13245	AT1G13245	DVL4	1:4525485-4526064	13.7319	14.3752	0.0660456	0.280493	0.6228	0.806229	no	39.3008	41.9995	0.095815	0.227807	0.68545	0.999497	no	55.2242	68.0652	0.301616	1.11043	0.0544	0.33117	no	97.589	62.7083	-0.638063	-1.51822	0.0087	0.0381981	yes
AT1G13250	AT1G13250	GATL3	1:4528622-4530063	1.01808	3.53039	1.79398	5.3626	5e-05	0.000556246	yes	0.126911	0.0760919	-0.738002	0	1	1	no	17.3481	17.9316	0.0477287	0.183393	0.7472	0.966978	no	0.0399916	0.0421469	0.0757291	0	1	1	no
AT1G13260	AT1G13260	RAV1	1:4542167-4543742	0.140231	0.565148	2.01082	2.54609	0.00055	0.00464299	yes	0.241194	0.690529	1.51751	1.4548	0.02045	0.585229	no	22.3171	20.9331	-0.0923661	-0.364562	0.5285	0.902476	no	2.76213	24.1359	3.12732	6.1158	5e-05	0.000575167	yes
AT1G13270	AT1G13270	MAP1C	1:4544952-4547312	151.058	177.368	0.231636	1.45269	0.011	0.0540847	no	14.0307	14.4643	0.0439006	0.106214	0.8476	0.999497	no	192.983	206.241	0.095858	0.370924	0.5106	0.89259	no	6.74124	7.1956	0.0940999	0.197808	0.7271	0.840892	no	No
AT1G13280	AT1G13280	AOC4	1:4547453-4548875	30.4777	35.4309	0.217255	1.31874	0.02185	0.090904	no	119.665	143.713	0.264199	0.620784	0.27365	0.999497	no	44.1839	32.0089	-0.465047	-1.87616	0.001	0.0232985	yes	87.125	117.53	0.431868	1.02716	0.0752	0.186594	no
AT1G13290	AT1G13290	DOT5	1:4550152-4551620	0	0	0	0	1	1	no	0	0	0	0	1	1	no	0	0	0	0	1	1	no	0.0489036	0	#NAME?	0	1	1	no	No
AT1G13300	AT1G13300	HRS1	1:4556891-4558708	0	0	0	0	1	1	no	0	0	0	0	1	1	no	3.62381	1.94188	-0.900057	-2.17396	0.00055	0.0149639	yes	0	0	0	0	1	1	no
AT1G13310	AT1G13310	AT1G13310	1:4561067-4563061	0.0306004	0.110352	1.85049	0	1	1	no	0.00967764	0	#NAME?	0	1	1	no	0.0266499	0.0476318	0.837796	0	1	1	no	0	0.0249988	inf	0	1	1	no	No
AT1G13320	AT1G13320	PP2AA3	1:4563470-4567807	44.8602	46.8587	0.0628804	0.397618	0.48935	0.708599	no	30.3162	33.1235	0.127765	0.324649	0.5733	0.999497	no	44.0364	42.0379	-0.0670054	-0.272925	0.6294	0.935447	no	26.3507	29.6392	0.169661	0.428623	0.4532	0.631559	no	No
AT1G13330	AT1G13330	AHP2	1:4567934-4571118	10.3697	9.90903	-0.0655534	-0.297828	0.61035	0.798863	no	8.62133	9.90238	0.199864	0.118408	0.79225	0.999497	no	10.688	10.6477	-0.00544843	-0.017499	0.9758	0.995314	no	3.39608	3.64484	0.101982	0.049125	0.7168	0.833618	no	No
AT1G13340	AT1G13340	AT1G13340	1:4567934-4571118	1.38646	0.852377	-0.701844	-1.14207	0.05245	0.170697	no	60.6753	31.7024	-0.936519	-2.06364	0.00085	0.0954042	no	0.589443	0.452106	-0.38269	-0.282967	0.6318	0.93669	no	61.2012	47.1379	-0.376672	-0.918328	0.10555	0.237484	no	No
AT1G13350	AT1G13350	AT1G13350	1:4572418-4576632	19.1651	16.7734	-0.192312	-1.17667	0.04055	0.142323	no	8.36329	7.27051	-0.202016	-0.49349	0.39565	0.999497	no	12.254	11.068	-0.146869	-0.571714	0.32605	0.782754	no	8.95205	8.42659	-0.0872703	-0.214977	0.71265	0.830807	no	No
AT1G13360	AT1G13360	AT1G13360	1:4576872-4577967	44.2908	32.4954	-0.44677	-2.56607	5e-05	0.000556246	yes	194.114	147.091	-0.400196	-0.912264	0.1119	0.999497	no	65.1488	76.3634	0.229144	0.904779	0.1156	0.497665	no	184.988	152.258	-0.280916	-0.645491	0.26035	0.440037	no
AT1G13370	AT1G13370	AT1G13370	1:4587779-4588613	0.684558	0.832149	0.28167	0.386711	0.4872	0.706983	no	0.373653	0.27557	-0.439278	0	1	1	no	0.594891	0.4487	-0.406874	-0.436475	0.4518	0.867695	no	0.173282	0.387379	1.16063	0	1	1	no	No
AT1G13380	AT1G13380	AT1G13380	1:4589070-4590423	52.7501	50.3759	-0.0664392	-0.398411	0.48815	0.707396	no	45.0396	40.0466	-0.169515	-0.428563	0.4602	0.999497	no	50.2988	46.5718	-0.111069	-0.437311	0.4423	0.862294	no	46.7387	29.0725	-0.684964	-1.69669	0.0028	0.0159347	yes
AT1G13390	AT1G13390	AT1G13390	1:4592480-4594391	26.2084	24.1008	-0.120949	-0.611601	0.2782	0.50912	no	77.2946	63.0439	-0.294012	-0.668661	0.24815	0.999497	no	32.8145	38.4735	0.229531	0.819373	0.1521	0.573247	no	70.3291	84.7248	0.268664	0.618417	0.282	0.463723	no	No
AT1G13400	AT1G13400	NUB	1:4597626-4598911	0	0.0600876	inf	0	1	1	no	0	0	0	0	1	1	no	0.439075	0.413607	-0.0862064	-0.0968302	0.85515	0.983548	no	0	0	0	0	1	1	no	No
AT1G13410	AT1G13410	AT1G13410	1:4601260-4603298	6.65475	6.36187	-0.0649324	-0.331742	0.5572	0.758489	no	6.24797	5.63059	-0.150103	-0.330178	0.56305	0.999497	no	4.61928	5.05164	0.129082	0.416099	0.4646	0.873939	no	2.51759	1.2523	-1.00747	-1.68027	0.0057	0.027674	yes
AT1G13420	AT1G13420	ATST4B	1:4604840-4606053	0	0.0110982	inf	0	1	1	no	0.0117236	0.119721	3.3522	0	1	1	no	14.8145	5.39601	-1.45705	-4.74747	5e-05	0.0021579	yes	0.544629	2.46691	2.17936	2.4909	0.0004	0.00335537	yes
AT1G13430	AT1G13430	ATST4C	1:4606499-4607747	0	0.0687675	inf	0	1	1	no	0	0	0	0	1	1	no	8.5486	5.33166	-0.681102	-2.12545	0.0003	0.009479	yes	0.0473624	0.57957	3.61317	0	1	1	no
AT1G13440	AT1G13440	GAPC-2	1:4608195-4610647	740.224	782.299	0.0797594	0.457313	0.4278	0.658413	no	637.494	751.443	0.237253	0.411247	0.4689	0.999497	no	869.633	838.945	-0.05183	-0.159906	0.77745	0.97138	no	577.181	964.439	0.740666	1.27489	0.02655	0.0868969	no	No
AT1G13448	AT1G13448	AT1G13448	1:4612242-4615353	0.139787	0.157852	0.175345	0	1	1	no	0.0309202	0.0695087	1.16864	0	1	1	no	2.63488	1.99027	-0.404773	-0.230919	0.7275	0.962715	no	0.0917932	0.883727	3.26714	0.383262	0.33555	0.521191	no	No
AT1G13450	AT1G13450	GT-1	1:4612242-4615353	21.163	18.2552	-0.213236	-1.26414	0.0264	0.104239	no	13.6668	12.9147	-0.0816577	-0.201553	0.726	0.999497	no	22.6862	24.4479	0.107898	0.420518	0.4668	0.875276	no	17.3742	20.6754	0.250969	0.624872	0.27015	0.451559	no	No
AT1G13460	AT1G13460	AT1G13460	1:4615812-4618329	11.8016	11.9387	0.0166595	0.0953604	0.8677	0.942313	no	15.9265	15.9731	0.00421698	0.0106803	0.98595	0.999497	no	13.6355	15.724	0.205599	0.78121	0.17475	0.608868	no	17.5291	20.7739	0.245021	0.619322	0.2761	0.457208	no	No
AT1G13470	AT1G13470	AT1G13470	1:4620227-4621580	0	0	0	0	1	1	no	0	0	0	0	1	1	no	0	0	0	0	1	1	no	0	0	0	0	1	1	no	No
AT1G13480	AT1G13480	AT1G13480	1:4622633-4624070	0.0153807	0.00986092	-0.641329	0	1	1	no	0	0	0	0	1	1	no	0.216769	0.253006	0.223012	0	1	1	no	0	0	0	0	1	1	no	No
AT1G13485	AT1G13485	AT1G13485	1:4624170-4624344	0	0	0	0	1	1	no	0	0	0	0	1	1	no	0	0	0	0	1	1	no	0	0	0	0	1	1	no	No
AT1G13490	AT1G13490	AT1G13490	1:4624714-4626064	0	0	0	0	1	1	no	0	0	0	0	1	1	no	0	0	0	0	1	1	no	0	0	0	0	1	1	no	No
AT1G13500	AT1G13500	AT1G13500	1:4627788-4629169	0	0	0	0	1	1	no	0	0	0	0	1	1	no	0.133471	0.208402	0.642847	0	1	1	no	0	0	0	0	1	1	no	No
AT1G13510	AT1G13510	AT1G13510	1:4629202-4630821	0	0.133278	inf	0	1	1	no	0	0	0	0	1	1	no	0.306529	0.403835	0.397744	0.570202	0.3124	0.768651	no	0	0.0279284	inf	0	1	1	no	No
AT1G13520	AT1G13520	AT1G13520	1:4631777-4633248	0	0.0215963	inf	0	1	1	no	0.576065	0.267043	-1.10916	-1.06766	0.07475	0.999497	no	0.231987	0.158811	-0.546731	0	1	1	no	0.180447	1.40311	2.95899	2.47559	0.0045	0.0229726	yes
AT1G13530	AT1G13530	AT1G13530	1:4633739-4635129	0.572698	0.58628	0.033816	0.0593934	0.92045	0.967124	no	7.34177	5.33152	-0.461581	-0.903118	0.1118	0.999497	no	1.36817	1.0004	-0.451661	-0.85835	0.13485	0.538855	no	5.88557	3.46444	-0.764562	-1.39894	0.01505	0.057453	no	No
AT1G13540	AT1G13540	AT1G13540	1:4635462-4636805	0.623219	0.249282	-1.32196	-1.92737	0.0076	0.0405771	yes	5.32156	6.05496	0.186269	0.36237	0.53075	0.999497	no	0.313386	0.286554	-0.129138	0	1	1	no	3.64482	3.23021	-0.174219	-0.304001	0.598	0.751365	no
AT1G13550	AT1G13550	AT1G13550	1:4636983-4638330	0.0731578	0.0573888	-0.350241	0	1	1	no	0.148158	0.215258	0.538929	0	1	1	no	0.0506605	0.0502057	-0.0130127	0	1	1	no	0.149366	0.336175	1.17035	0	1	1	no	No
AT1G13560	AT1G13560	AAPT1	1:4638513-4642104	59.3429	59.5595	0.00525659	0.0330148	0.9536	0.981325	no	39.1727	41.7764	0.0928416	0.230449	0.68215	0.999497	no	42.1204	38.725	-0.121254	-0.497354	0.39055	0.831872	no	29.959	24.0334	-0.317948	-0.80562	0.15575	0.313407	no	No
AT1G13570	AT1G13570	AT1G13570	1:4642345-4644422	18.1293	17.2577	-0.0710831	-0.418793	0.4623	0.686246	no	18.8152	16.5979	-0.180899	-0.450783	0.42915	0.999497	no	19.2334	21.6092	0.168033	0.66347	0.25075	0.71179	no	21.7168	17.8368	-0.28396	-0.699211	0.21925	0.393915	no	No
AT1G13580	AT1G13580	LAG13	1:4644520-4647007	8.03597	9.8719	0.296856	1.52627	0.0074	0.0397198	yes	7.29338	8.11006	0.153126	0.325014	0.5676	0.999497	no	15.5236	14.8467	-0.0643231	-0.240484	0.6717	0.946787	no	7.40301	11.6678	0.656344	1.47562	0.01135	0.0465188	yes
AT1G13590	AT1G13590	ATPSK1	1:4647948-4648740	169.488	126.519	-0.421829	-2.54217	5e-05	0.000556246	yes	222.964	209.941	-0.0868287	-0.221094	0.7023	0.999497	no	103.647	74.2574	-0.481075	-1.74549	0.0025	0.0443948	yes	185.68	269.249	0.536123	1.32119	0.02025	0.0713964	no
AT1G13600	AT1G13600	AtbZIP58	1:4650786-4651469	0.0223107	0	#NAME?	0	1	1	no	0.871254	1.26545	0.538481	0.587441	0.2899	0.999497	no	0.719868	1.07834	0.583011	0.806571	0.16705	0.597045	no	2.2441	2.29498	0.0323394	0.0411812	0.9408	0.969435	no	No
AT1G13605	AT1G13605	AT1G13605	1:4658537-4659106	0	0	0	0	1	1	no	0	0	0	0	1	1	no	0.11801	0	#NAME?	0	1	1	no	0	0	0	0	1	1	no	No
AT1G13607	AT1G13607	AT1G13607	1:4660777-4661218	0	0	0	0	1	1	no	0	0	0	0	1	1	no	0	0	0	0	1	1	no	0	0.133542	inf	0	1	1	no	No
AT1G13608	AT1G13608	AT1G13608	1:4661681-4662029	0	0	0	0	1	1	no	0	0	0	0	1	1	no	0	0.221528	inf	0	1	1	no	0	0	0	0	1	1	no	No
AT1G13609	AT1G13609	AT1G13609	1:4662720-4663219	0	0	0	0	1	1	no	0.415337	0.627322	0.594924	0.360638	0.5197	0.999497	no	0	0.0666475	inf	0	1	1	no	0.918106	1.34646	0.552439	0.361475	0.6622	0.797756	no	No
AT1G13610	AT1G13610	AT1G13610	1:4663830-4666031	0.043891	0.0514634	0.229621	0	1	1	no	0	0	0	0	1	1	no	1.67619	2.06383	0.300136	0.671493	0.24215	0.700598	no	0	0.044435	inf	0	1	1	no	No
AT1G13620	AT1G13620	RGF2	1:4668442-4669471	3.35873	3.6527	0.121046	0.321579	0.57835	0.774571	no	0	0.126642	inf	0	1	1	no	2.86025	2.2713	-0.332623	-0.624835	0.27435	0.734607	no	0.842871	0.0772871	-3.44701	-1.30164	0.21065	0.384143	no	No
AT1G13630	AT1G13630	AT1G13630	1:4669783-4672957	2.5522	2.8557	0.162103	0.717262	0.2093	0.425173	no	2.65353	2.32739	-0.189202	-0.376783	0.5077	0.999497	no	1.92516	1.87735	-0.0362798	-0.103173	0.8587	0.983664	no	2.4596	1.64151	-0.583401	-1.11272	0.0565	0.151807	no	No
AT1G13635	AT1G13635	AT1G13635	1:4674151-4676170	0	0.0139859	inf	0	1	1	no	0	0	0	0	1	1	no	1.49105	1.27407	-0.226884	-0.434792	0.4491	0.866823	no	0.0428972	0.0321799	-0.414723	0	1	1	no	No
AT1G13640	AT1G13640	AT1G13640	1:4677026-4679812	85.9228	61.3505	-0.485964	-3.05063	5e-05	0.000556246	yes	143.476	97.8602	-0.552015	-1.03677	0.07555	0.999497	no	48.2389	61.068	0.340219	1.37047	0.0164	0.16006	no	224.823	99.8896	-1.17039	-2.16238	0.00045	0.00370632	yes
AT1G13650	AT1G13650	AT1G13650	1:4680431-4682196	0.696376	1.11019	0.672871	1.38855	0.01565	0.0706353	no	0	0	0	0	1	1	no	14.5422	22.3676	0.621161	2.27713	5e-05	0.0021579	yes	0	0	0	0	1	1	no
AT1G13660	AT1G13660	AT1G13660	1:4683170-4685640	0.00948126	0	#NAME?	0	1	1	no	0	0	0	0	1	1	no	0	0.0101408	inf	0	1	1	no	0	0	0	0	1	1	no	No
AT1G13670	AT1G13670	AT1G13670	1:4688155-4688966	0.187628	0.9691	2.36877	2.4893	0.0008	0.00642753	yes	0	0	0	0	1	1	no	19.8352	22.2081	0.16302	0.579608	0.31165	0.768218	no	0	0	0	0	1	1	no
AT1G13680	AT1G13680	AT1G13680	1:4690408-4692841	0	0	0	0	1	1	no	0	0	0	0	1	1	no	0	0.011877	inf	0	1	1	no	0	0	0	0	1	1	no	No
AT1G13690	AT1G13690	ATE1	1:4693288-4696023	51.3023	45.5168	-0.172626	-1.03932	0.06705	0.201656	no	60.845	64.0134	0.073236	0.187458	0.7417	0.999497	no	32.6356	33.3564	0.0315193	0.11212	0.8436	0.981501	no	39.6177	30.2721	-0.388159	-0.952059	0.09745	0.224829	no	No
AT1G13700	AT1G13700	PGL1	1:4693288-4696023	0.180913	0.24782	0.453999	0	1	1	no	0.0575879	0.165326	1.52147	0	1	1	no	3.28203	6.29482	0.939578	1.24162	0.0371	0.263573	no	0.758484	0.745209	-0.0254736	-0.0101517	0.9198	0.957645	no	No
AT1G13710	AT1G13710	CYP78A5	1:4702724-4704657	4.47379	5.27606	0.237963	1.13212	0.04645	0.156352	no	0.187728	0.233831	0.316821	0	1	1	no	11.142	11.3826	0.030824	0.115379	0.84045	0.98121	no	0.291657	0.287079	-0.0228225	0	1	1	no	No
AT1G13720	AT1G13720	AT1G13720	1:4709634-4709706	0	0	0	0	1	1	no	0	0	0	0	1	1	no	0	0	0	0	1	1	no	0	0	0	0	1	1	no	No
AT1G13730	AT1G13730	AT1G13730	1:4709823-4712550	40.2772	40.2437	-0.00119954	-0.00749088	0.98915	0.99554	no	27.5704	32.5864	0.241149	0.600139	0.29435	0.999497	no	29.763	28.1447	-0.0806574	-0.326391	0.5656	0.915819	no	14.2541	15.4848	0.119475	0.297416	0.59845	0.751711	no	No
AT1G13740	AT1G13740	AFP2	1:4713673-4718235	28.2767	18.7405	-0.593449	-3.07112	5e-05	0.000556246	yes	42.5034	43.8065	0.0435645	0.108624	0.8488	0.999497	no	12.8806	13.666	0.0853844	0.269338	0.63475	0.938113	no	46.4856	61.3285	0.399775	0.967809	0.0905	0.213359	no
AT1G13750	AT1G13750	AT1G13750	1:4713673-4718235	4.68558	5.66701	0.274359	0.736838	0.20045	0.414361	no	0.244653	0.386969	0.661482	0.161648	0.72035	0.999497	no	5.50456	4.85213	-0.182009	-0.409795	0.47305	0.878987	no	0.312767	0.635587	1.023	0	1	1	no	No
AT1G13755	AT1G13755	AT1G13755	1:4718672-4719354	0	0	0	0	1	1	no	0	0	0	0	1	1	no	0	0	0	0	1	1	no	0	0	0	0	1	1	no	No
AT1G13760	AT1G13760	AT1G13760	1:4720242-4721342	0	0.0984033	inf	0	1	1	no	0	0	0	0	1	1	no	0	0	0	0	1	1	no	0	0	0	0	1	1	no	No
AT1G13770	AT1G13770	RUS3	1:4721694-4724510	21.6168	21.2698	-0.0233491	-0.139395	0.80815	0.914041	no	9.56651	10.1351	0.0833009	0.194506	0.73295	0.999497	no	17.5398	17.1937	-0.0287469	-0.111262	0.8457	0.981501	no	11.8202	12.6721	0.100411	0.243647	0.6691	0.802217	no	No
AT1G13780	AT1G13780	AT1G13780	1:4724607-4726499	10.2029	8.35025	-0.289086	-1.54799	0.00595	0.0335746	yes	7.13744	7.04296	-0.0192245	-0.0428219	0.941	0.999497	no	9.5117	9.53073	0.00288441	0.0104422	0.98675	0.997038	no	5.70163	6.12485	0.1033	0.221338	0.70285	0.824115	no
AT1G13790	AT1G13790	AT1G13790	1:4727437-4730425	3.37144	3.68216	0.127184	0.601365	0.286	0.517753	no	0.255215	0.29442	0.206163	0	1	1	no	5.42505	6.03544	0.153822	0.545604	0.34095	0.795999	no	0.167572	0.162257	-0.0465032	0	1	1	no	No
AT1G13800	AT1G13800	AT1G13800	1:4731055-4733707	2.57762	2.45638	-0.0695048	-0.30775	0.59455	0.786408	no	0.791168	0.709159	-0.157875	-0.23552	0.68685	0.999497	no	1.7502	1.9336	0.143773	0.40601	0.4798	0.882368	no	0.517763	0.172065	-1.58934	0	1	1	no	No
AT1G13810	AT1G13810	AT1G13810	1:4734035-4735389	17.0305	15.35	-0.14989	-0.831363	0.1467	0.339217	no	19.4759	18.0616	-0.108764	-0.268693	0.6394	0.999497	no	11.6953	11.6351	-0.00744493	-0.0260985	0.9658	0.994487	no	11.4	4.25727	-1.42104	-2.8908	5e-05	0.000575167	yes
AT1G13820	AT1G13820	AT1G13820	1:4735546-4737808	13.6599	14.0683	0.0425031	0.233546	0.6842	0.845632	no	8.26626	6.22992	-0.408021	-0.833504	0.1501	0.999497	no	34.2009	44.7887	0.389097	1.57127	0.0062	0.0841765	no	7.57148	2.65819	-1.51013	-2.75408	5e-05	0.000575167	yes
AT1G13830	AT1G13830	AT1G13830	1:4739872-4741038	0	0.0177977	inf	0	1	1	no	0.66385	0.941451	0.504029	0.546142	0.3505	0.999497	no	4.67581	3.49916	-0.418207	-1.00564	0.0821	0.419885	no	0.576829	1.38847	1.26728	1.27566	0.03465	0.105727	no	No
AT1G13840	AT1G13840	AT1G13840	1:4741998-4742071	0	0	0	0	1	1	no	0	0	0	0	1	1	no	0	0	0	0	1	1	no	0	0	0	0	1	1	no	No
AT1G13850	AT1G13850	AT1G13850	1:4743094-4743167	0	0	0	0	1	1	no	0	0	0	0	1	1	no	0	0	0	0	1	1	no	0	0	0	0	1	1	no	No
AT1G13860	AT1G13860	QUL1	1:4743204-4746956	7.7184	7.98634	0.0492341	0.282064	0.62545	0.807857	no	3.76679	4.26434	0.178986	0.392811	0.49125	0.999497	no	9.61012	8.5827	-0.163122	-0.624252	0.2735	0.733862	no	4.1417	4.95139	0.25761	0.581858	0.3113	0.495159	no	No
AT1G13870	AT1G13870	DRL1	1:4747264-4748642	15.1106	14.7492	-0.0349292	-0.189858	0.7451	0.880109	no	23.5386	24.3778	0.0505444	0.125696	0.8275	0.999497	no	12.2705	13.1749	0.102592	0.361918	0.53795	0.905849	no	15.5828	13.9787	-0.15672	-0.368828	0.5236	0.690411	no	No
AT1G13880	AT1G13880	AT1G13880	1:4748872-4751212	12.7508	12.5379	-0.0242987	-0.138465	0.8069	0.913326	no	24.1334	24.9798	0.0497327	0.127573	0.8264	0.999497	no	15.639	17.2678	0.142937	0.555687	0.3267	0.783318	no	21.7194	29.3514	0.434444	1.10314	0.05315	0.14518	no	No
AT1G13890	AT1G13890	SNAP30	1:4751580-4752844	0.0181969	0	#NAME?	0	1	1	no	0	0	0	0	1	1	no	0	0	0	0	1	1	no	0	0	0	0	1	1	no	No
AT1G13900	AT1G13900	AT1G13900	1:4753144-4755580	6.79902	8.05341	0.244273	1.35268	0.0176	0.0770745	no	8.66554	9.63405	0.152853	0.378321	0.50945	0.999497	no	10.3257	9.15582	-0.173477	-0.663592	0.24955	0.710326	no	10.4443	12.9365	0.308731	0.771494	0.1747	0.339465	no	No
AT1G13910	AT1G13910	AT1G13910	1:4755783-4757991	6.12361	5.93996	-0.0439278	-0.201566	0.7229	0.867698	no	2.43751	2.26591	-0.10532	-0.169999	0.76755	0.999497	no	6.88749	6.31356	-0.125524	-0.401082	0.47405	0.879507	no	2.35281	2.10109	-0.163242	-0.263412	0.64715	0.786118	no	No
AT1G13920	AT1G13920	AT1G13920	1:4758187-4759754	0.913803	5.63959	2.62564	6.69189	5e-05	0.000556246	yes	0.0703863	0.0326411	-1.10861	0	1	1	no	2.45521	1.36395	-0.848056	-1.70619	0.0035	0.0565861	no	0	0.0615643	inf	0	1	1	no
AT1G13930	AT1G13930	AT1G13930	1:4761011-4762666	42.6784	60.5724	0.505153	2.95599	5e-05	0.000556246	yes	12.8442	14.2113	0.145923	0.293041	0.6049	0.999497	no	372.675	447.917	0.265314	1.02808	0.07415	0.397439	no	19.4168	41.5555	1.09773	2.54514	5e-05	0.000575167	yes
AT1G13940	AT1G13940	AT1G13940	1:4762702-4766749	8.77349	9.59279	0.128799	0.770929	0.1852	0.394772	no	9.89079	10.8514	0.133721	0.343309	0.5501	0.999497	no	8.64622	8.81698	0.028216	0.111126	0.84345	0.981501	no	9.48129	10.3848	0.131324	0.331192	0.5649	0.724495	no	No
AT1G13950	AT1G13950	ELF5A-1	1:4773575-4774867	16.7366	21.3487	0.351137	1.76958	0.00185	0.0129318	yes	7.27828	6.28262	-0.212232	-0.370933	0.51305	0.999497	no	25.9798	25.3376	-0.0361123	-0.129917	0.82265	0.977835	no	10.7087	8.11192	-0.400666	-0.770391	0.1799	0.346023	no
AT1G13960	AT1G13960	WRKY4	1:4776462-4779400	9.40529	8.25016	-0.189049	-1.03853	0.0709	0.209225	no	15.1367	13.1487	-0.203123	-0.514856	0.36655	0.999497	no	10.7092	10.9917	0.0375651	0.141361	0.80325	0.974557	no	16.2748	19.4304	0.255677	0.640136	0.2656	0.446418	no	No
AT1G13970	AT1G13970	AT1G13970	1:4779522-4782542	2.41563	2.26512	-0.0928121	-0.368952	0.51905	0.730571	no	0.199742	0.375245	0.909693	0	1	1	no	4.64877	4.24406	-0.131405	-0.42778	0.4491	0.866823	no	0.28865	0.965482	1.74193	2.05382	0.00225	0.0134199	yes
AT1G13980	AT1G13980	GN	1:4788462-4794654	18.4024	17.3794	-0.0825194	-0.517605	0.3733	0.607807	no	16.8141	15.9694	-0.0743612	-0.185124	0.7412	0.999497	no	13.206	12.5122	-0.0778569	-0.319098	0.5803	0.92093	no	17.0913	21.2766	0.316009	0.767723	0.18895	0.358121	no	No
AT1G13990	AT1G13990	AT1G13990	1:4794755-4796597	39.5242	27.831	-0.506043	-2.9996	5e-05	0.000556246	yes	19.3629	18.301	-0.0813728	-0.194779	0.73385	0.999497	no	10.2573	9.53724	-0.105005	-0.342001	0.546	0.907043	no	27.1453	46.9678	0.79097	1.96392	0.00055	0.00435333	yes
AT1G14000	AT1G14000	VIK	1:4797357-4801850	25.6074	27.2584	0.0901366	0.390355	0.496	0.713426	no	23.0023	26.1027	0.182418	0.283132	0.6188	0.999497	no	31.272	29.1259	-0.10257	-0.322438	0.57265	0.918248	no	18.6882	34.284	0.875405	1.34723	0.02265	0.0774526	no	No
AT1G14010	AT1G14010	AT1G14010	1:4797357-4801850	57.7582	64.4746	0.158706	0.694984	0.2292	0.450078	no	61.5143	61.6596	0.0034032	0.00571811	0.991	0.999497	no	50.5756	40.8611	-0.307714	-0.780993	0.17275	0.605558	no	50.1392	55.91	0.157165	0.242506	0.67235	0.804368	no	No
AT1G14020	AT1G14020	AT1G14020	1:4802719-4807517	14.2642	16.1647	0.180442	0.553639	0.33245	0.567906	no	10.0621	10.8942	0.114621	0.226924	0.69255	0.999497	no	15.0168	14.0793	-0.0929959	-0.174183	0.75925	0.968538	no	10.7133	12.6287	0.237299	0.513108	0.3817	0.567143	no	No
AT1G14030	AT1G14030	AT1G14030	1:4802719-4807517	45.9074	46.0962	0.00592186	0.030584	0.9576	0.982224	no	6.35173	5.39474	-0.235597	-0.304615	0.59205	0.999497	no	48.748	52.8367	0.116198	0.400096	0.48925	0.885786	no	4.67051	3.12096	-0.581591	-0.632417	0.27095	0.452414	no	No
AT1G14040	AT1G14040	AT1G14040	1:4810487-4814543	9.31189	9.01799	-0.0462679	-0.266348	0.6524	0.827044	no	3.37744	2.95677	-0.191908	-0.395196	0.48095	0.999497	no	7.56983	7.4412	-0.024725	-0.0920877	0.8744	0.985909	no	2.00329	1.54965	-0.370428	-0.672485	0.23775	0.415725	no	No
AT1G14048	AT1G14048	AT1G14048	1:4815682-4815988	0	0	0	0	1	1	no	0	0	0	0	1	1	no	0	0	0	0	1	1	no	0	0	0	0	1	1	no	No
AT1G14060	AT1G14060	AT1G14060	1:4817143-4818020	80.1618	75.7361	-0.0819342	-0.509191	0.37465	0.609021	no	65.0615	65.3992	0.00746883	0.0189986	0.9721	0.999497	no	53.9491	52.9735	-0.0263285	-0.105553	0.8548	0.983363	no	42.4	21.344	-0.990235	-2.36444	5e-05	0.000575167	yes
AT1G14070	AT1G14070	FUT7	1:4818547-4820150	3.53377	2.92219	-0.274157	-1.08035	0.06075	0.18839	no	3.21219	2.88641	-0.154283	-0.274154	0.64165	0.999497	no	3.78077	4.61939	0.289025	0.858512	0.1348	0.538855	no	5.55124	2.37321	-1.22597	-2.30569	0.00025	0.00227879	yes
AT1G14071	AT1G14071	MIR830A	1:4820404-4820499	0	0	0	0	1	1	no	0	0	0	0	1	1	no	0	4.44113	inf	0	1	1	no	21.2125	0	#NAME?	0	1	1	no	No
AT1G14080	AT1G14080	FUT6	1:4822527-4824414	0.163309	0.727932	2.1562	3.25769	5e-05	0.000556246	yes	0.00738327	0.0599895	3.02238	0	1	1	no	2.79193	2.07135	-0.430687	-1.15908	0.04505	0.297643	no	0.17943	0.623161	1.79618	0	1	1	no
AT1G14090	AT1G14090	AT1G14090	1:4824432-4827436	6.35114	5.05096	-0.330459	-1.82972	0.00185	0.0129318	yes	3.4706	2.73352	-0.344427	-0.737983	0.19595	0.999497	no	4.01824	4.30158	0.0983032	0.343868	0.5443	0.907043	no	3.35124	1.95082	-0.780616	-1.61817	0.00595	0.02863	yes
AT1G14100	AT1G14100	FUT8	1:4827960-4829587	0	0.00945841	inf	0	1	1	no	0	0	0	0	1	1	no	0.104632	0.185568	0.826629	0	1	1	no	0	0	0	0	1	1	no	No
AT1G14110	AT1G14110	ATFUT9	1:4830296-4831915	0	0	0	0	1	1	no	0	0	0	0	1	1	no	0	0	0	0	1	1	no	0	0	0	0	1	1	no	No
AT1G14120	AT1G14120	AT1G14120	1:4833517-4835089	15.9965	32.215	1.00997	5.81581	5e-05	0.000556246	yes	0	0.0416982	inf	0	1	1	no	151.369	138.985	-0.12314	-0.477462	0.3999	0.838175	no	0.0620331	0.0722744	0.220446	0	1	1	no
AT1G14130	AT1G14130	AT1G14130	1:4835723-4837616	11.6585	11.8389	0.0221572	0.120091	0.83085	0.924153	no	11.8711	12.569	0.0824182	0.197247	0.735	0.999497	no	8.41686	9.24144	0.134836	0.464135	0.4151	0.847275	no	10.0052	15.3375	0.616308	1.46584	0.0112	0.0460572	yes
AT1G14140	AT1G14140	AT1G14140	1:4837926-4839633	20.6924	21.749	0.0718501	0.412674	0.47265	0.695035	no	9.64179	10.8289	0.167508	0.369013	0.515	0.999497	no	23.5345	26.3276	0.161801	0.626062	0.2756	0.736015	no	14.3883	13.7636	-0.0640445	-0.150665	0.789	0.880891	no	No
AT1G14150	AT1G14150	PQL1	1:4839852-4841848	9.05115	10.3405	0.192137	0.795571	0.16385	0.365371	no	0.0519	0	#NAME?	0	1	1	no	37.6621	55.4616	0.558378	2.10653	0.0002	0.00685116	yes	0	0	0	0	1	1	no
AT1G14160	AT1G14160	AT1G14160	1:4839852-4841848	0	0	0	0	1	1	no	0	0	0	0	1	1	no	1.87687	1.31066	-0.518037	-0.375844	0.50045	0.891005	no	0	0	0	0	1	1	no	No
AT1G14170	AT1G14170	AT1G14170	1:4843233-4845847	2.99629	4.1728	0.477838	2.04475	0.00035	0.0031431	yes	8.95905	8.79769	-0.0262212	-0.0617751	0.9119	0.999497	no	14.3357	10.7092	-0.420764	-1.58538	0.00515	0.0745529	no	13.7027	18.5778	0.439123	1.06545	0.06325	0.164662	no
AT1G14180	AT1G14180	AT1G14180	1:4847161-4849207	6.22223	7.72821	0.312702	1.57236	0.00565	0.0322525	yes	0.657599	1.27038	0.949985	1.3164	0.0267	0.674721	no	9.12945	8.80104	-0.052854	-0.188198	0.7415	0.964935	no	0.668999	0.814996	0.284788	0.354529	0.5413	0.704579	no
AT1G14182	AT1G14182	SCRL28	1:4849447-4849826	0	0	0	0	1	1	no	0	0	0	0	1	1	no	1.96613	3.27194	0.73479	0.777981	0.18185	0.621199	no	0	0	0	0	1	1	no	No
AT1G14185	AT1G14185	AT1G14185	1:4850273-4852096	0	0	0	0	1	1	no	0	0	0	0	1	1	no	0.630037	0.638519	0.0192943	0.0347223	0.9457	0.992993	no	0	0	0	0	1	1	no	No
AT1G14190	AT1G14190	AT1G14190	1:4852801-4854307	0.193928	0.156782	-0.306758	0	1	1	no	0	0.0106657	inf	0	1	1	no	0.688461	0.648393	-0.0865066	-0.149707	0.7979	0.973246	no	0	0	0	0	1	1	no	No
AT1G14200	AT1G14200	AT1G14200	1:4854383-4855200	13.0027	5.96278	-1.12476	-4.64826	5e-05	0.000556246	yes	10.1449	7.1365	-0.507463	-0.88625	0.1156	0.999497	no	6.92153	3.99153	-0.794151	-2.01362	0.0006	0.015887	yes	26.0853	7.21609	-1.85395	-3.17548	5e-05	0.000575167	yes
AT1G14205	AT1G14205	AT1G14205	1:4855532-4857964	25.3596	27.0619	0.0937331	0.250387	0.64265	0.820443	no	8.30282	7.41986	-0.16221	-0.148436	0.78865	0.999497	no	23.467	28.4898	0.279813	0.51025	0.3749	0.823361	no	5.4091	2.43801	-1.14969	-0.508383	0.48735	0.660013	no	No
AT1G14210	AT1G14210	AT1G14210	1:4855532-4857964	22.8956	32.0209	0.483942	2.04876	0.00085	0.00673318	yes	14.7297	15.5946	0.0823252	0.161893	0.77665	0.999497	no	52.3832	50.1141	-0.0638883	-0.229876	0.68925	0.950908	no	27.1542	57.23	1.0756	2.5209	5e-05	0.000575167	yes
AT1G14220	AT1G14220	AT1G14220	1:4858641-4859601	0	0	0	0	1	1	no	0	0	0	0	1	1	no	0.566823	0.336854	-0.750775	-0.768144	0.18495	0.625781	no	0	0	0	0	1	1	no	No
AT1G14225	AT1G14225	AT1G14225	1:4860514-4860649	0	0	0	0	1	1	no	0	0	0	0	1	1	no	0	0	0	0	1	1	no	0	0	0	0	1	1	no	No
AT1G14230	AT1G14230	AT1G14230	1:4861265-4864094	11.1151	12.188	0.132943	0.757824	0.1922	0.404025	no	7.73369	8.63026	0.158247	0.367689	0.5186	0.999497	no	15.9769	14.6999	-0.120176	-0.465201	0.4188	0.849462	no	12.7043	19.0113	0.581544	1.44471	0.01145	0.0468397	yes
AT1G14240	AT1G14240	AT1G14240	1:4864901-4868000	0.0234443	0.0468456	0.998677	0	1	1	no	0	0	0	0	1	1	no	0.913886	0.746129	-0.292589	-0.573363	0.31215	0.768218	no	0	0	0	0	1	1	no	No
AT1G14250	AT1G14250	AT1G14250	1:4868451-4871488	0	0	0	0	1	1	no	0	0	0	0	1	1	no	0	0.00586115	inf	0	1	1	no	0.00965591	0.0108638	0.170046	0	1	1	no	No
AT1G14260	AT1G14260	AT1G14260	1:4872855-4877248	0.902288	1.37025	0.602775	0.522563	0.3656	0.600118	no	0.184675	0.180967	-0.029261	0	1	1	no	0.767691	0.932085	0.279936	0.136049	0.8775	0.986109	no	0.502118	1.36568	1.44353	0.868671	0.2134	0.387398	no	No
AT1G14270	AT1G14270	AT1G14270	1:4872855-4877248	49.947	52.4392	0.0702495	0.432629	0.4485	0.676087	no	11.53	10.6297	-0.117285	-0.269681	0.64605	0.999497	no	60.9225	64.46	0.0814299	0.32572	0.57685	0.91955	no	8.41093	8.18042	-0.0400893	-0.0843076	0.89035	0.942717	no	No
AT1G14280	AT1G14280	PKS2	1:4877626-4879149	0	0.0913672	inf	0	1	1	no	0.451073	0.100505	-2.16609	-1.74848	0.01585	0.524136	no	4.88643	6.88923	0.495561	1.58515	0.00555	0.0781101	no	0.0990523	0	#NAME?	0	1	1	no	No
AT1G14290	AT1G14290	SBH2	1:4880050-4881964	7.9454	10.9783	0.466463	2.31836	0.0001	0.00104967	yes	1.03275	1.64154	0.66856	0.885373	0.133	0.999497	no	25.4628	24.6022	-0.0495996	-0.193783	0.73645	0.964339	no	0.911994	4.08247	2.16235	3.03147	5e-05	0.000575167	yes
AT1G14300	AT1G14300	AT1G14300	1:4882375-4884791	37.391	36.8961	-0.0192252	-0.119587	0.8332	0.925638	no	27.9674	24.721	-0.178011	-0.455608	0.42685	0.999497	no	24.7576	26.7608	0.112251	0.448974	0.4303	0.856451	no	16.5636	8.05442	-1.04017	-2.42556	5e-05	0.000575167	yes
AT1G14310	AT1G14310	AT1G14310	1:4885043-4887933	15.2112	16.8194	0.144994	0.74877	0.1945	0.407117	no	6.9859	7.2022	0.043992	0.0824535	0.8851	0.999497	no	24.1904	28.0881	0.215525	0.80666	0.1577	0.582404	no	5.6263	5.95793	0.0826242	0.1518	0.7853	0.878695	no	No
AT1G14315	AT1G14315	AT1G14315	1:4885043-4887933	0.0277194	0.0683206	1.30143	0	1	1	no	0	0	0	0	1	1	no	0.094374	0.355088	1.91171	0.536394	0.3819	0.82737	no	0	0	0	0	1	1	no	No
AT1G14320	AT1G14320	SAC52	1:4888213-4889661	1435.43	1344.44	-0.0944811	-0.537889	0.34555	0.580648	no	1139.97	1174.52	0.0430749	0.0742058	0.89265	0.999497	no	832.612	782.703	-0.089179	-0.305424	0.5884	0.92291	no	733.738	588.882	-0.317287	-0.612928	0.29055	0.472877	no	No
AT1G14330	AT1G14330	AT1G14330	1:4890117-4892251	7.29192	8.19216	0.167945	0.921021	0.10875	0.279443	no	8.58969	9.6974	0.174991	0.427492	0.45275	0.999497	no	10.0144	11.1357	0.153114	0.583252	0.3112	0.768218	no	8.9163	11.2143	0.330816	0.809076	0.1636	0.324436	no	No
AT1G14340	AT1G14340	AT1G14340	1:4897345-4898961	8.85781	8.7068	-0.0248081	-0.115843	0.8401	0.928616	no	13.9826	15.5236	0.150833	0.343481	0.5401	0.999497	no	14.3211	15.2027	0.0861923	0.304353	0.58975	0.923176	no	17.0946	29.6527	0.794623	1.89923	0.0006	0.00467826	yes
AT1G14345	AT1G14345	AT1G14345	1:4899144-4899979	25.9232	38.557	0.57275	3.27755	5e-05	0.000556246	yes	1.2425	1.76995	0.510456	0.63596	0.27315	0.999497	no	92.3159	115.969	0.329091	1.33715	0.01985	0.180889	no	0.364312	1.33387	1.87237	1.60056	0.02495	0.0830143	no
AT1G14350	AT1G14350	AtMYB124	1:4907952-4913152	4.05499	5.39475	0.411855	0.723138	0.1994	0.413201	no	0.0265568	0.113761	2.09885	0	1	1	no	4.5947	4.04996	-0.182065	-0.2469	0.66985	0.94657	no	0.0714991	0.184172	1.36506	0	1	1	no	No
AT1G14360	AT1G14360	ATUTR3	1:4907952-4913152	57.9959	70.8664	0.289151	1.69414	0.0035	0.0219205	yes	31.774	35.0282	0.14067	0.357403	0.53195	0.999497	no	50.7401	35.0555	-0.533488	-2.00762	0.00045	0.0130287	yes	30.8114	21.5314	-0.517023	-1.2965	0.02345	0.0792459	no
AT1G14370	AT1G14370	APK2A	1:4915575-4921596	5.9127	5.79245	-0.0296424	-0.081608	0.88605	0.951234	no	25.2882	29.8177	0.237706	0.408643	0.47635	0.999497	no	5.61131	3.9881	-0.492637	-0.8106	0.1593	0.585501	no	27.1275	31.6487	0.222387	0.403617	0.4814	0.655246	no	No
AT1G14380	AT1G14380	IQD28	1:4915575-4921596	15.3312	14.7459	-0.0561556	-0.303018	0.5956	0.787199	no	16.8222	17.672	0.0710958	0.116929	0.8374	0.999497	no	15.3808	13.4158	-0.197199	-0.710225	0.21425	0.666321	no	12.3583	14.4062	0.221209	0.308249	0.5925	0.747612	no	No
AT1G14390	AT1G14390	AT1G14390	1:4924276-4926794	3.51861	3.16435	-0.153093	-0.699525	0.2217	0.44041	no	0.414599	0.30219	-0.456258	-0.54635	0.34515	0.999497	no	1.94411	1.37165	-0.503204	-1.30347	0.025	0.209177	no	0.466509	0.508856	0.125353	0	1	1	no	No
AT1G14400	AT1G14400	UBC1	1:4927010-4928690	94.5677	95.9172	0.0204409	0.129472	0.81915	0.91888	no	130.797	139.85	0.0965562	0.235305	0.67985	0.999497	no	135.602	148.727	0.133282	0.532019	0.3566	0.810008	no	187.443	199.119	0.0871736	0.201505	0.72495	0.839362	no	No
AT1G14410	AT1G14410	ATWHY1	1:4929122-4930904	96.6367	100.149	0.0515005	0.3241	0.5686	0.767419	no	32.0076	34.331	0.101095	0.258217	0.6494	0.999497	no	81.2266	74.7127	-0.120599	-0.490753	0.3925	0.83346	no	19.9428	16.8673	-0.241635	-0.582802	0.29855	0.481537	no	No
AT1G14420	AT1G14420	AT59	1:4931565-4933515	0	0.0544688	inf	0	1	1	no	0	0	0	0	1	1	no	0.0399365	0.0626668	0.649992	0	1	1	no	0	0	0	0	1	1	no	No
AT1G14430	AT1G14430	AT1G14430	1:4934119-4936100	1.35211	2.48407	0.877489	3.11434	5e-05	0.000556246	yes	0.733102	0.461528	-0.667595	-0.875903	0.12975	0.999497	no	9.19152	8.47954	-0.116318	-0.428692	0.46385	0.873835	no	0.711324	0.811945	0.190876	0.257341	0.65905	0.796041	no
AT1G14440	AT1G14440	AtHB31	1:4938823-4940903	20.6094	31.7216	0.622162	3.69746	5e-05	0.000556246	yes	0.189971	0.376698	0.987631	0	1	1	no	29.3293	24.3281	-0.269715	-1.06837	0.0626	0.358783	no	0.385872	0.305524	-0.336838	0	1	1	no
AT1G14450	AT1G14450	AT1G14450	1:4946217-4947576	165.912	165.043	-0.00757726	-0.0471536	0.9355	0.973476	no	92.1929	101.143	0.133669	0.343203	0.5442	0.999497	no	178.884	165.758	-0.109945	-0.441892	0.43385	0.857991	no	106.128	116.479	0.13426	0.33898	0.55425	0.715195	no	No
AT1G14455	AT1G14455	AT1G14455	1:4947818-4948400	0.398717	0.24186	-0.721192	-0.579643	0.38	0.614379	no	0.505789	0.45816	-0.142685	-0.114629	0.8383	0.999497	no	0.341046	0.328991	-0.05192	-0.0445735	0.9227	0.991207	no	0.296828	0.277804	-0.0955586	0	1	1	no	No
AT1G14460	AT1G14460	AT1G14460	1:4948747-4952927	8.45588	9.90059	0.227561	1.37467	0.01625	0.0726922	no	0.606576	0.508795	-0.253605	-0.385807	0.50345	0.999497	no	10.6907	10.017	-0.0939023	-0.377806	0.517	0.895797	no	0.419612	0.722549	0.784039	1.17451	0.04505	0.128656	no	No
AT1G14470	AT1G14470	AT1G14470	1:4954079-4955702	4.25396	4.46711	0.0705344	0.313961	0.58345	0.778123	no	1.41924	1.43628	0.0172221	0.0265226	0.96385	0.999497	no	2.20102	2.3954	0.122091	0.315856	0.58645	0.922587	no	0.905437	0.418052	-1.11493	-1.28896	0.0311	0.0977647	no	No
AT1G14480	AT1G14480	AT1G14480	1:4956256-4958076	5.91891	5.15953	-0.19809	-0.925009	0.1089	0.279716	no	2.30751	1.96402	-0.232527	-0.391409	0.49995	0.999497	no	3.81941	4.96157	0.377448	1.13247	0.04755	0.306645	no	1.25481	1.02001	-0.298883	-0.422359	0.4626	0.640263	no	No
AT1G14490	AT1G14490	AT1G14490	1:4958513-4959325	4.60068	4.77976	0.0550916	0.189574	0.74625	0.880707	no	6.58489	4.9871	-0.400959	-0.684289	0.2418	0.999497	no	4.55886	4.58651	0.0087233	0.0214291	0.97015	0.994487	no	5.58534	2.09262	-1.41634	-2.08273	0.0009	0.00653049	yes
AT1G14500	AT1G14500	AT1G14500	1:4960374-4961780	0.630924	0.87725	0.475522	0.981039	0.0893	0.245829	no	0.0233358	0.0617676	1.4043	0	1	1	no	0.158408	0.224386	0.502333	0	1	1	no	0.0276263	0.0650544	1.2356	0	1	1	no	No
AT1G14510	AT1G14510	AL7	1:4961885-4964428	80.0611	73.5114	-0.123133	-0.774625	0.17215	0.377201	no	105.705	102.925	-0.0384433	-0.0921269	0.86785	0.999497	no	62.4826	64.6627	0.0494794	0.202522	0.7245	0.962369	no	85.8716	82.4979	-0.0578249	-0.138543	0.8068	0.893023	no	No
AT1G14518	AT1G14518	AT1G14518	1:4966809-4967493	0.0266165	0	#NAME?	0	1	1	no	0.116436	0.0327551	-1.82974	0	1	1	no	0	0	0	0	1	1	no	0.467074	0.267412	-0.804589	0	1	1	no	No
AT1G14520	AT1G14520	MIOX1	1:4968141-4970311	0.761308	0.654412	-0.218279	-0.406179	0.4575	0.682454	no	175.125	167.83	-0.0613864	-0.134876	0.81455	0.999497	no	0.254361	0.241881	-0.0725807	0	1	1	no	222.385	298.342	0.423911	0.891724	0.1196	0.260634	no	No
AT1G14530	AT1G14530	THH1	1:4970857-4973726	13.8889	9.7072	-0.516811	-2.73143	5e-05	0.000556246	yes	23.8074	19.1245	-0.31599	-0.751184	0.18625	0.999497	no	7.24244	7.21083	-0.00631091	-0.0204336	0.9717	0.994602	no	42.7168	28.4255	-0.58762	-1.37027	0.01735	0.0636696	no
AT1G14540	AT1G14540	AT1G14540	1:4974066-4975705	0	0.0116029	inf	0	1	1	no	6.32285	4.01746	-0.654289	-1.05456	0.06755	0.996533	no	1.59688	0.482977	-1.72523	-2.91749	0.0001	0.00389475	yes	4.35591	32.0355	2.87862	5.91346	5e-05	0.000575167	yes
AT1G14549	AT1G14549	AT1G14549	1:4978793-4978907	0	0	0	0	1	1	no	0	0	0	0	1	1	no	0	0	0	0	1	1	no	0	0	0	0	1	1	no	No
AT1G14550	AT1G14550	AT1G14550	1:4979027-4980324	0	0	0	0	1	1	no	0	0	0	0	1	1	no	0.0285633	0	#NAME?	0	1	1	no	0	0.0486241	inf	0	1	1	no	No
AT1G14560	AT1G14560	AT1G14560	1:4980671-4983284	16.4964	16.2321	-0.0232974	-0.138325	0.8104	0.914638	no	19.8967	21.8349	0.134103	0.3366	0.5552	0.999497	no	13.229	12.3193	-0.102784	-0.393221	0.49155	0.886541	no	19.0812	22.9926	0.269017	0.678839	0.23755	0.415502	no	No
AT1G14570	AT1G14570	AT1G14570	1:4983534-4987375	51.9571	52.7659	0.0222857	0.141067	0.80555	0.912445	no	38.5442	41.0512	0.0909122	0.231664	0.6904	0.999497	no	52.5429	51.1334	-0.0392303	-0.159981	0.7883	0.972354	no	35.0612	44.1487	0.332499	0.837701	0.1488	0.303205	no	No
AT1G14580	AT1G14580	AT1G14580	1:4989561-4992732	11.2691	12.1044	0.10316	0.585948	0.3078	0.540853	no	7.24414	6.65811	-0.121702	-0.2742	0.63495	0.999497	no	12.9906	12.6615	-0.0370138	-0.140023	0.8072	0.975296	no	4.60489	3.68457	-0.321673	-0.648399	0.2647	0.4456	no	No
AT1G14590	AT1G14590	AT1G14590	1:4998815-5000643	14.6034	13.9388	-0.067194	-0.372643	0.5194	0.730688	no	14.4091	13.2559	-0.120353	-0.289082	0.61405	0.999497	no	12.1241	14.1565	0.223587	0.816083	0.1491	0.567608	no	18.1973	13.1661	-0.466895	-1.13348	0.0471	0.133209	no	No
AT1G14600	AT1G14600	AT1G14600	1:5001010-5003370	2.00172	2.61377	0.384893	1.0819	0.0625	0.191951	no	9.35033	10.3349	0.144436	0.295898	0.61195	0.999497	no	4.43961	6.31381	0.508077	1.35557	0.0187	0.174783	no	8.82619	11.8179	0.421117	0.868466	0.1202	0.26138	no	No
AT1G14610	AT1G14610	VALRS	1:5008243-5014533	77.9656	79.5544	0.0291042	0.180764	0.74815	0.881753	no	34.8911	34.1491	-0.0310106	-0.0743412	0.89355	0.999497	no	53.6226	52.7346	-0.024092	-0.0938942	0.8688	0.984789	no	22.6397	20.6627	-0.131825	-0.328568	0.56905	0.7276	no	No
AT1G14620	AT1G14620	DECOY	1:5014752-5016604	106.453	98.4357	-0.112957	-0.710057	0.2206	0.439044	no	59.3183	55.9567	-0.0841673	-0.215315	0.71235	0.999497	no	72.7239	79.8519	0.134897	0.55176	0.3349	0.791184	no	37.308	19.8602	-0.909603	-2.24168	5e-05	0.000575167	yes
AT1G14630	AT1G14630	AT1G14630	1:5019954-5021537	2.44831	2.26257	-0.11382	-0.299834	0.60405	0.793764	no	0	0	0	0	1	1	no	6.48588	5.33647	-0.281417	-0.748439	0.19515	0.640594	no	0	0	0	0	1	1	no	No
AT1G14640	AT1G14640	AT1G14640	1:5023655-5025955	3.92905	3.43893	-0.192218	-0.896005	0.11535	0.291127	no	2.09278	1.57591	-0.409243	-0.705607	0.21515	0.999497	no	2.1993	1.97083	-0.158244	-0.437818	0.4426	0.862361	no	2.37507	1.76984	-0.424354	-0.76639	0.1799	0.346023	no	No
AT1G14642	AT1G14642	AT1G14642	1:5026363-5026585	2.30597	6.34512	1.46027	3.86095	0.36295	0.597767	no	0	3.4846	inf	0	1	1	no	20.0517	4.52648	-2.14726	-2.64075	0.0213	0.189527	no	34.6208	9.13538	-1.9221	-0.876027	0.1371	0.286088	no	No
AT1G14650	AT1G14650	AT1G14650	1:5027661-5031779	42.5981	40.1383	-0.0858113	-0.538438	0.34325	0.578288	no	36.3834	36.9288	0.0214654	0.0525654	0.9257	0.999497	no	30.9207	30.1528	-0.0362813	-0.14815	0.79695	0.973246	no	27.6479	25.5125	-0.115965	-0.289584	0.61405	0.763745	no	No
AT1G14660	AT1G14660	ATNHX8	1:5031949-5036477	6.22973	5.55192	-0.166183	-0.894361	0.11675	0.293192	no	2.65845	2.34039	-0.183836	-0.358154	0.53755	0.999497	no	2.95044	3.01876	0.0330264	0.102926	0.8567	0.983664	no	3.08651	1.94184	-0.668555	-1.33101	0.0223	0.076544	no	No
AT1G14670	AT1G14670	AT1G14670	1:5037611-5040528	76.2249	89.5028	0.231669	1.45528	0.0105	0.0521757	no	58.347	62.9227	0.108922	0.261423	0.64955	0.999497	no	78.4832	62.5651	-0.327025	-1.3124	0.0236	0.20236	no	59.2406	74.2959	0.326696	0.764494	0.17965	0.345697	no	No
AT1G14680	AT1G14680	AT1G14680	1:5040860-5041733	1.18887	1.12786	-0.0759986	-0.155032	0.7826	0.90111	no	1.83702	2.00715	0.127782	0.177107	0.7625	0.999497	no	1.53473	1.52084	-0.0131213	-0.0242205	0.97685	0.995377	no	1.57146	2.34089	0.574951	0.763624	0.1827	0.349345	no	No
AT1G14685	AT1G14685	BBR/BPC2	1:5042322-5044294	43.9816	43.9744	-0.000234533	-0.00144942	0.99815	0.998933	no	40.4454	45.1569	0.158971	0.404432	0.4803	0.999497	no	45.1007	45.7993	0.0221778	0.0897898	0.8748	0.985909	no	40.1008	48.437	0.272479	0.68072	0.23725	0.415444	no	No
AT1G14686	AT1G14686	AT1G14686	1:5045780-5046800	0	0.013713	inf	0	1	1	no	0	0	0	0	1	1	no	0.0131471	0.0141969	0.110826	0	1	1	no	0	0	0	0	1	1	no	No
AT1G14687	AT1G14687	HB32	1:5047802-5048612	4.7314	5.40267	0.191405	0.672877	0.2468	0.472665	no	0.421348	0.601552	0.513677	0.489392	0.40095	0.999497	no	7.40723	8.97846	0.277535	0.802736	0.16375	0.592185	no	1.09767	5.50321	2.32583	3.05594	5e-05	0.000575167	yes
AT1G14688	AT1G14688	AT1G14688	1:5049525-5050983	0.0939184	0.0826919	-0.183661	0	1	1	no	0	0	0	0	1	1	no	0.223082	0.144422	-0.627288	0	1	1	no	0.0360905	0.0406053	0.170046	0	1	1	no	No
AT1G14690	AT1G14690	MAP65-7	1:5051759-5055252	13.1723	12.3385	-0.0943355	-0.559707	0.3304	0.565856	no	15.7977	17.5443	0.151286	0.38801	0.50255	0.999497	no	14.5336	15.2672	0.0710444	0.284529	0.61855	0.932091	no	16.5454	20.2247	0.289688	0.730508	0.20405	0.376324	no	No
AT1G14700	AT1G14700	PAP3	1:5058679-5061136	0.0992914	1.10331	3.47403	2.76618	0.0849	0.236987	no	0	0	0	0	1	1	no	61.1705	64.8125	0.0834355	0.340464	0.5502	0.908382	no	0.0475451	0.017101	-1.47521	0	1	1	no	No
AT1G14710	AT1G14710	AT1G14710	1:5061865-5065178	46.1052	52.2693	0.181034	1.13363	0.0465	0.156438	no	35.9069	40.7897	0.183945	0.451099	0.43425	0.999497	no	41.1389	38.0935	-0.110959	-0.450786	0.42505	0.8531	no	24.2048	23.2357	-0.0589475	-0.150445	0.7969	0.886098	no	No
AT1G14720	AT1G14720	EXGT-A2	1:5066635-5068645	32.7048	33.0302	0.014282	0.0873458	0.8786	0.947327	no	1.84652	1.62376	-0.185468	-0.281818	0.6232	0.999497	no	45.466	44.848	-0.0197446	-0.08061	0.88855	0.987706	no	1.81538	0.965348	-0.911149	-1.24261	0.036	0.108864	no	No
AT1G14730	AT1G14730	AT1G14730	1:5073104-5074779	0.728152	0.968814	0.411979	0.793385	0.1725	0.377709	no	0	0.0337809	inf	0	1	1	no	0.857669	1.14533	0.417263	0.723422	0.2095	0.660929	no	0	0.0548333	inf	0	1	1	no	No
AT1G14740	AT1G14740	AT1G14740	1:5075212-5077791	35.6505	30.6283	-0.219055	-1.37459	0.0164	0.0732092	no	57.3968	39.2421	-0.548566	-1.28931	0.02375	0.636463	no	32.6032	36.24	0.152568	0.62305	0.2753	0.735705	no	68.1603	47.1046	-0.533063	-1.1783	0.04265	0.123477	no	No
AT1G14750	AT1G14750	SDS	1:5079406-5082520	3.75708	5.2075	0.470978	2.1683	0.0002	0.00194573	yes	4.13648	5.39554	0.383363	0.754111	0.1839	0.999497	no	3.13583	2.40338	-0.383779	-1.01705	0.0751	0.400257	no	3.57243	7.22891	1.01687	2.05132	0.00055	0.00435333	yes
AT1G14755	AT1G14755	AT1G14755	1:5083741-5084342	0	0	0	0	1	1	no	0.553148	0.530719	-0.0597155	-0.0455188	0.93565	0.999497	no	0.0338502	0	#NAME?	0	1	1	no	0.465877	0.39897	-0.223668	0	1	1	no	No
AT1G14760	AT1G14760	KNATM	1:5084351-5085213	0.233376	0.785959	1.7518	1.16484	0.1901	0.401196	no	105.85	79.5277	-0.41249	-1.00383	0.0802	0.999497	no	1.94856	2.42719	0.316876	0.514038	0.34375	0.798673	no	79.1705	14.2616	-2.47283	-5.10791	5e-05	0.000575167	yes
AT1G14770	AT1G14770	AT1G14770	1:5086625-5088846	11.5222	9.59343	-0.264294	-1.46356	0.01085	0.0534984	no	17.5456	15.3736	-0.190656	-0.477083	0.41415	0.999497	no	6.97752	7.00554	0.00578294	0.0196664	0.9736	0.99483	no	13.9406	7.16369	-0.960514	-2.24479	0.00015	0.00149523	yes
AT1G14780	AT1G14780	AT1G14780	1:5090989-5098032	0.511382	0.61768	0.272459	0.424067	0.4669	0.690184	no	0.0946909	0.0616024	-0.620239	0	1	1	no	1.2715	1.12043	-0.18247	-0.282773	0.61835	0.93206	no	0.150603	0.315981	1.06909	0	1	1	no	No
AT1G14790	AT1G14790	RDR1	1:5090989-5098032	2.25518	2.20421	-0.0329788	-0.151009	0.79525	0.907381	no	1.83091	1.80826	-0.0179609	-0.0357785	0.94615	0.999497	no	2.30831	2.30581	-0.00156756	-0.00468604	0.9959	0.997784	no	1.51858	1.71495	0.175445	0.336149	0.5611	0.721283	no	No
AT1G14800	AT1G14800	AT1G14800	1:5099571-5104695	0	0	0	0	1	1	no	0	0	0	0	1	1	no	0	0	0	0	1	1	no	0	0	0	0	1	1	no	No
AT1G14810	AT1G14810	AT1G14810	1:5099571-5104695	113.269	127.659	0.172545	1.0842	0.05535	0.177569	no	36.8369	39.1654	0.088428	0.218335	0.69785	0.999497	no	129.683	139.88	0.109194	0.431068	0.4483	0.866263	no	25.0129	25.364	0.0201079	0.0485715	0.9337	0.965771	no	No
AT1G14820	AT1G14820	AT1G14820	1:5105017-5106954	15.623	16.8728	0.111028	0.602087	0.28975	0.521232	no	5.64176	7.15659	0.343127	0.666634	0.25115	0.999497	no	32.8012	39.017	0.250355	0.972479	0.08835	0.435333	no	9.18212	11.9813	0.383883	0.834818	0.1468	0.29998	no	No
AT1G14830	AT1G14830	DRP1C	1:5107420-5111670	40.735	46.652	0.195669	1.22893	0.03185	0.119288	no	28.0291	34.4695	0.298396	0.742249	0.19765	0.999497	no	46.6709	39.5036	-0.24054	-0.979877	0.0863	0.430339	no	27.0964	46.2975	0.772831	1.88653	0.0009	0.00653049	yes
AT1G14840	AT1G14840	ATMAP70-4	1:5111954-5115497	8.20507	9.48616	0.209309	1.19349	0.0368	0.132364	no	4.88938	4.87769	-0.00345418	-0.00771816	0.9876	0.999497	no	13.7837	14.7903	0.101686	0.401932	0.4821	0.883301	no	3.97945	4.05194	0.0260408	0.0569709	0.91575	0.955857	no	No
AT1G14850	AT1G14850	NUP155	1:5116695-5123259	22.5616	20.7142	-0.123249	-0.774016	0.1699	0.37394	no	16.2251	15.1409	-0.0997745	-0.250729	0.6574	0.999497	no	12.7949	13.1943	0.0443429	0.179465	0.7527	0.967276	no	10.9965	7.77114	-0.500853	-1.25956	0.02725	0.088533	no	No
AT1G14860	AT1G14860	NUDT18	1:5124741-5126151	22.4837	15.1717	-0.567498	-3.16637	5e-05	0.000556246	yes	46.6129	51.3469	0.139547	0.349309	0.5392	0.999497	no	15.9727	16.9447	0.0852262	0.3077	0.59385	0.923563	no	90.6618	128.569	0.50398	1.1667	0.0399	0.117527	no
AT1G14870	AT1G14870	PCR2	1:5128374-5129523	11.6083	10.2051	-0.185864	-0.812573	0.15305	0.348762	no	14.654	9.41085	-0.638902	-1.17532	0.0388	0.812919	no	35.6289	31.0949	-0.19637	-0.731338	0.2021	0.651155	no	20.2782	39.8972	0.976355	2.19405	0.0002	0.00190453	yes
AT1G14880	AT1G14880	PCR1	1:5132534-5133716	0	0	0	0	1	1	no	0	0.0493493	inf	0	1	1	no	0	0	0	0	1	1	no	0	0	0	0	1	1	no	No
AT1G14890	AT1G14890	AT1G14890	1:5137013-5137957	9.74661	9.31051	-0.0660399	-0.305096	0.59475	0.786564	no	0.368628	0.453355	0.298475	0.274529	0.6282	0.999497	no	33.0013	39.019	0.241657	0.946955	0.10305	0.469023	no	0.314939	0.390243	0.309301	0	1	1	no	No
AT1G14900	AT1G14900	HMGA	1:5138333-5139432	61.4266	67.8308	0.143076	0.889296	0.121	0.300359	no	74.188	84.0486	0.180038	0.455259	0.4276	0.999497	no	98.6333	98.3443	-0.00423351	-0.0173051	0.9763	0.995377	no	63.8708	64.1574	0.00645911	0.0163678	0.9751	0.986998	no	No
AT1G14910	AT1G14910	AT1G14910	1:5139711-5143689	20.0078	19.7874	-0.015975	-0.0985629	0.8638	0.940479	no	22.6464	24.4469	0.110372	0.281052	0.6204	0.999497	no	15.5327	15.6039	0.00659333	0.026299	0.96495	0.994487	no	16.7899	20.5432	0.291067	0.736506	0.20045	0.37211	no	No
AT1G14920	AT1G14920	GAI	1:5149225-5151354	35.1731	34.1186	-0.0439121	-0.274989	0.63245	0.813332	no	84.0119	90.2054	0.10262	0.233365	0.68945	0.999497	no	11.3622	10.5961	-0.100705	-0.384656	0.4984	0.890271	no	47.4416	30.8831	-0.619331	-1.53435	0.00695	0.0321594	yes
AT1G14930	AT1G14930	AT1G14930	1:5152262-5153084	0.331274	0.157354	-1.07401	0	1	1	no	1607.06	1212.12	-0.406892	-0.664631	0.2311	0.999497	no	0.0207844	0.0372185	0.84052	0	1	1	no	786.396	432.962	-0.861016	-1.75935	0.00305	0.0170041	yes
AT1G14940	AT1G14940	AT1G14940	1:5154536-5155564	0	0.0925358	inf	0	1	1	no	764.306	476.668	-0.681168	-1.27059	0.0281	0.694112	no	0.0461727	0.0463162	0.00447607	0	1	1	no	121.354	21.5208	-2.49542	-5.91464	5e-05	0.000575167	yes
AT1G14950	AT1G14950	AT1G14950	1:5157335-5158269	0	0	0	0	1	1	no	295.693	146.061	-1.01753	-1.9175	0.00065	0.0774845	no	0.0539936	0.0510768	-0.0801209	0	1	1	no	160.471	17.3769	-3.20707	-6.95577	5e-05	0.000575167	yes
AT1G14960	AT1G14960	AT1G14960	1:5159198-5160083	0	0.0485	inf	0	1	1	no	89.0915	128.203	0.525069	1.32988	0.02095	0.592669	no	10.8789	7.98948	-0.445353	-1.25081	0.02995	0.231299	no	72.6728	137.224	0.917049	2.29314	0.0001	0.00106185	yes
AT1G14970	AT1G14970	AT1G14970	1:5161948-5164917	11.1021	9.78738	-0.181838	-1.01728	0.0746	0.216802	no	1.20999	1.07212	-0.174531	-0.261972	0.63755	0.999497	no	7.93887	7.2226	-0.136414	-0.484061	0.39945	0.838058	no	1.55145	0.999229	-0.634727	-0.960485	0.10225	0.232454	no	No
AT1G14980	AT1G14980	CPN10	1:5165627-5166745	1103.29	1110.46	0.00935226	0.0562959	0.9183	0.966297	no	401.556	359.765	-0.158545	-0.345688	0.54615	0.999497	no	696.687	573.576	-0.280527	-1.04889	0.07035	0.384517	no	287.402	110.507	-1.37893	-3.32476	5e-05	0.000575167	yes
AT1G14990	AT1G14990	AT1G14990	1:5167030-5168264	33.3422	35.5038	0.0906211	0.504944	0.3803	0.614709	no	46.6733	47.9781	0.0397797	0.100268	0.8586	0.999497	no	24.129	24.0883	-0.00243775	-0.00851422	0.98785	0.997038	no	32.0122	38.9796	0.284097	0.687852	0.23	0.406541	no	No
AT1G15000	AT1G15000	scpl50	1:5168595-5170435	20.1055	19.6187	-0.0353567	-0.204015	0.72005	0.865796	no	21.3957	23.9389	0.162035	0.399113	0.49105	0.999497	no	17.6856	18.8928	0.0952632	0.352629	0.5333	0.904119	no	12.112	7.28063	-0.734298	-1.56286	0.00655	0.030712	yes
AT1G15002	AT1G15002	AT1G15002	1:5168595-5170435	4.93249	4.45031	-0.148409	-0.189543	0.74475	0.879913	no	6.7209	8.64934	0.363937	0.216084	0.70705	0.999497	no	6.49155	4.71108	-0.462507	-0.386789	0.5159	0.895	no	11.0768	0.790214	-3.80916	-1.89462	0.12255	0.26512	no	No
AT1G15010	AT1G15010	AT1G15010	1:5171206-5171742	1.05597	1.50643	0.512562	0.791625	0.17	0.374074	no	28.7063	22.1237	-0.375775	-0.766245	0.18755	0.999497	no	2.17064	2.25951	0.0578932	0.0963936	0.8683	0.984706	no	34.713	155.581	2.16412	5.00212	5e-05	0.000575167	yes
AT1G15015	AT1G15015	AT1G15015	1:5172080-5172923	0.0203385	0	#NAME?	0	1	1	no	0.0585052	0.0433551	-0.432365	0	1	1	no	0	0.0724401	inf	0	1	1	no	0	0.270883	inf	0	1	1	no	No
AT1G15020	AT1G15020	ATQSOX1	1:5173096-5176223	16.1894	14.6374	-0.145395	-0.861383	0.1356	0.32175	no	18.5228	17.0187	-0.122179	-0.309346	0.59675	0.999497	no	11.5691	11.5102	-0.00735734	-0.0279834	0.96215	0.994239	no	23.3203	18.3523	-0.345632	-0.872197	0.1282	0.273706	no	No
AT1G15030	AT1G15030	AT1G15030	1:5177528-5181389	18.4816	18.3998	-0.00639703	-0.0377581	0.9477	0.978147	no	7.41264	8.07491	0.12346	0.276372	0.62825	0.999497	no	18.8511	19.7903	0.0701495	0.261378	0.6462	0.941058	no	7.24132	8.49502	0.230364	0.52346	0.356	0.541978	no	No
AT1G15040	AT1G15040	AT1G15040	1:5177528-5181389	0.172118	0.175534	0.0283526	0	1	1	no	0.584862	0.290966	-1.00724	-0.453236	0.5669	0.999497	no	3.29297	2.74345	-0.2634	-0.334572	0.5664	0.915938	no	0.252996	0.0858947	-1.55847	0	1	1	no	No
AT1G15045	AT1G15045	AT1G15045	1:5181856-5181964	0	0	0	0	1	1	no	0	0	0	0	1	1	no	2.76291	0	#NAME?	0	1	1	no	0	0	0	0	1	1	no	No
AT1G15050	AT1G15050	IAA34	1:5182255-5183243	0.420369	0.130681	-1.6856	-1.01571	0.08315	0.233738	no	0.414675	0.380167	-0.125347	-0.0890879	0.89045	0.999497	no	3.09387	4.12112	0.413626	0.811551	0.1569	0.580482	no	0.455637	0.14226	-1.67935	0	1	1	no	No
AT1G15060	AT1G15060	AT1G15060	1:5183606-5186974	8.4711	8.62977	0.0267732	0.151284	0.7957	0.907624	no	5.65318	4.85856	-0.218533	-0.481454	0.39675	0.999497	no	8.91467	9.09544	0.0289621	0.109455	0.8483	0.982441	no	6.58116	5.93261	-0.149674	-0.348108	0.5417	0.704798	no	No
AT1G15080	AT1G15080	LPP2	1:5187625-5189673	4.70093	6.63031	0.496131	2.17703	0.0002	0.00194573	yes	0.212616	0.646139	1.60359	1.58478	0.01215	0.467734	no	6.60707	5.96566	-0.14733	-0.460331	0.42465	0.852874	no	0.266981	1.30098	2.28479	2.11583	0.0035	0.0189022	yes
AT1G15090	AT1G15090	AT1G15090	1:5189686-5189760	0	0	0	0	1	1	no	0	0	0	0	1	1	no	9.37561	0	#NAME?	0	1	1	no	0	0	0	0	1	1	no	No
AT1G15100	AT1G15100	RHA2A	1:5193425-5194203	19.9605	17.2151	-0.213473	-1.09418	0.05885	0.184682	no	104.792	128.169	0.290523	0.717561	0.2061	0.999497	no	44.9639	39.9027	-0.172281	-0.665972	0.2455	0.705473	no	148.957	104.815	-0.507045	-1.18747	0.0407	0.119172	no	No
AT1G15110	AT1G15110	AT1G15110	1:5199017-5202175	20.7686	18.7388	-0.148373	-0.89719	0.11875	0.296813	no	28.8114	28.5639	-0.0124494	-0.0317076	0.9557	0.999497	no	15.1141	12.4194	-0.283305	-1.0905	0.05685	0.340003	no	28.9269	22.4258	-0.36725	-0.920636	0.1006	0.229884	no	No
AT1G15120	AT1G15120	AT1G15120	1:5202647-5204193	403.731	361.196	-0.160613	-1.00902	0.0779	0.223241	no	330.891	325.161	-0.0251992	-0.0592323	0.91625	0.999497	no	432.554	426.593	-0.0200191	-0.0782507	0.89325	0.988395	no	392.076	351.475	-0.157711	-0.366047	0.5278	0.693564	no	No
AT1G15125	AT1G15125	AT1G15125	1:5204624-5205912	6.7302	4.69063	-0.520869	-2.13175	0.0002	0.00194573	yes	4.45486	2.82039	-0.659483	-1.10162	0.0537	0.937932	no	1.10889	0.967281	-0.197103	-0.35	0.54065	0.906205	no	1.97396	0.762589	-1.37211	-1.69019	0.0074	0.0336639	yes
AT1G15130	AT1G15130	AT1G15130	1:5206001-5209915	19.5388	20.7831	0.089066	0.552316	0.331	0.566237	no	29.882	29.9109	0.0013943	0.00349059	0.99585	0.999497	no	21.0405	21.1333	0.00634876	0.0257175	0.96425	0.994487	no	23.5666	30.2175	0.35864	0.890319	0.11925	0.260035	no	No
AT1G15140	AT1G15140	AT1G15140	1:5210205-5212349	38.8294	49.1902	0.341222	2.11664	0.0002	0.00194573	yes	24.6551	28.616	0.214939	0.544745	0.3416	0.999497	no	76.115	85.5291	0.168234	0.680883	0.23365	0.690735	no	17.1263	21.8639	0.352339	0.87153	0.12895	0.274797	no
AT1G15150	AT1G15150	AT1G15150	1:5212614-5214858	0	0.00770894	inf	0	1	1	no	0	0.00908494	inf	0	1	1	no	0.0830808	0.06061	-0.454958	0	1	1	no	0.0109017	0.0103378	-0.0766288	0	1	1	no	No
AT1G15160	AT1G15160	AT1G15160	1:5215474-5217545	3.43102	3.51711	0.0357521	0.142852	0.80485	0.912138	no	4.97003	3.9226	-0.341444	-0.65891	0.24985	0.999497	no	2.99245	3.37341	0.17288	0.472246	0.40955	0.843778	no	2.65165	1.16572	-1.18567	-1.80984	0.0032	0.0175959	yes
AT1G15165	AT1G15165	AT1G15165	1:5217718-5220113	2.40038	2.93721	0.291185	0.911131	0.118	0.295556	no	2.29513	2.00474	-0.195164	-0.289031	0.6127	0.999497	no	3.46399	3.32659	-0.0583911	-0.143843	0.8041	0.974826	no	2.39655	1.09225	-1.13366	-1.52779	0.01025	0.0432007	yes
AT1G15170	AT1G15170	AT1G15170	1:5220640-5224121	22.6575	17.8747	-0.34207	-2.04116	0.00085	0.00673318	yes	32.2114	28.7974	-0.161634	-0.397538	0.48725	0.999497	no	10.38	9.52031	-0.12472	-0.447054	0.4358	0.859408	no	26.9286	19.9788	-0.430668	-1.0169	0.078	0.191668	no
AT1G15175	AT1G15175	AT1G15175	1:5220640-5224121	0.702371	0.879742	0.324846	0.230707	0.68225	0.844505	no	5.9124	4.75128	-0.315427	-0.178572	0.75795	0.999497	no	1.34596	1.69228	0.330335	0.26703	0.6456	0.941058	no	8.64424	4.70735	-0.876823	-0.60069	0.3173	0.501604	no	No
AT1G15180	AT1G15180	AT1G15180	1:5224384-5226702	58.3872	49.0742	-0.250687	-1.57346	0.00625	0.0349074	yes	182.461	143.485	-0.346688	-0.722563	0.1993	0.999497	no	34.3138	38.8993	0.180953	0.737681	0.1999	0.647667	no	151.51	55.1116	-1.45898	-3.31548	5e-05	0.000575167	yes
AT1G15190	AT1G15190	AT1G15190	1:5227052-5228202	2.46729	1.87142	-0.398793	-1.20559	0.0374	0.133843	no	5.86653	4.04571	-0.536115	-0.973211	0.09525	0.999497	no	0.995865	0.977627	-0.0266669	-0.0478984	0.93885	0.992993	no	5.81153	2.32769	-1.32002	-2.25155	0.00035	0.0030151	yes
AT1G15200	AT1G15200	AT1G15200	1:5228299-5231184	105.455	94.5258	-0.157841	-0.996209	0.08345	0.234341	no	39.072	36.6938	-0.0906002	-0.230575	0.6804	0.999497	no	73.1894	68.8652	-0.087858	-0.354881	0.5375	0.905542	no	44.6533	36.8308	-0.277856	-0.694111	0.228	0.403957	no	No
AT1G15210	AT1G15210	PDR7	1:5231347-5236573	30.4827	42.2451	0.470793	2.95159	5e-05	0.000556246	yes	1.76542	3.7986	1.10545	2.24302	5e-05	0.0137183	yes	16.7298	11.3632	-0.558049	-2.26046	5e-05	0.0021579	yes	5.35576	15.8412	1.56452	3.80161	5e-05	0.000575167	yes
AT1G15215	AT1G15215	AT1G15215	1:5238064-5241538	23.0572	21.1043	-0.12768	-0.596881	0.29755	0.529491	no	11.911	11.9515	0.00489268	0.00819438	0.98915	0.999497	no	15.6032	15.0484	-0.0522375	-0.154443	0.7897	0.972432	no	12.3579	9.39652	-0.395239	-0.605254	0.29885	0.48175	no	No
AT1G15220	AT1G15220	ATCCMH	1:5238064-5241538	10.7766	10.643	-0.0179894	-0.0619701	0.913	0.963791	no	12.6619	11.4746	-0.142049	-0.255433	0.65495	0.999497	no	9.06574	8.58175	-0.0791532	-0.188597	0.7419	0.964935	no	8.54268	8.17626	-0.063249	-0.0927668	0.8725	0.93214	no	No
AT1G15230	AT1G15230	AT1G15230	1:5242197-5243227	88.7694	66.5182	-0.416313	-2.60234	5e-05	0.000556246	yes	82.6946	69.6422	-0.247831	-0.600543	0.28955	0.999497	no	35.2721	37.0697	0.0717125	0.284151	0.6235	0.933273	no	64.2376	49.906	-0.364205	-0.883866	0.12445	0.267887	no
AT1G15240	AT1G15240	AT1G15240	1:5243449-5248604	21.9349	18.3343	-0.258679	-1.60132	0.00505	0.0295228	yes	14.9926	13.3428	-0.168195	-0.431157	0.45375	0.999497	no	11.6207	10.8865	-0.0941505	-0.377175	0.513	0.893638	no	15.4744	15.5164	0.00390438	0.00992012	0.986	0.992731	no
AT1G15250	AT1G15250	AT1G15250	1:5248663-5249474	172.377	144.502	-0.254478	-1.5815	0.0057	0.0324123	yes	175.767	155.511	-0.176652	-0.448568	0.43505	0.999497	no	89.1609	96.4372	0.113179	0.448114	0.4343	0.858141	no	126.694	48.9353	-1.3724	-3.3913	5e-05	0.000575167	yes
AT1G15260	AT1G15260	AT1G15260	1:5249759-5250573	18.0306	18.4206	0.0308722	0.159799	0.77765	0.898274	no	1.375	1.54127	0.164686	0.207788	0.71815	0.999497	no	18.5463	27.4761	0.567046	2.0438	0.0004	0.0119821	yes	1.58085	0.50094	-1.65799	-1.62076	0.01445	0.0557546	no
AT1G15270	AT1G15270	AT1G15270	1:5250649-5252121	590.23	517.554	-0.189567	-1.19045	0.03645	0.1315	no	447.966	473.044	0.0785875	0.186324	0.74535	0.999497	no	496.738	473.363	-0.0695365	-0.278512	0.62	0.932786	no	429.539	531.124	0.306261	0.718148	0.2127	0.386615	no	No
AT1G15280	AT1G15280	AT1G15280	1:5252314-5256753	42.2384	38.7579	-0.124064	-0.778473	0.1734	0.378986	no	31.3144	31.5397	0.0103435	0.0259279	0.96495	0.999497	no	25.9232	25.8544	-0.00383279	-0.0156528	0.9794	0.995377	no	22.5812	18.676	-0.273941	-0.695562	0.22385	0.399517	no	No
AT1G15290	AT1G15290	AT1G15290	1:5257045-5264942	26.6818	30.1846	0.177953	1.11956	0.0498	0.164704	no	3.04479	2.85735	-0.0916625	-0.219308	0.6987	0.999497	no	34.6217	41.2454	0.252559	0.986688	0.08615	0.430315	no	1.65669	1.30436	-0.344957	-0.713644	0.21475	0.389039	no	No
AT1G15300	AT1G15300	AT1G15300	1:5265725-5268602	9.00622	7.87021	-0.194521	-1.12102	0.05025	0.165677	no	8.17541	6.68935	-0.289425	-0.700379	0.2165	0.999497	no	2.97894	2.78856	-0.0952813	-0.300724	0.5946	0.923631	no	4.92033	4.7403	-0.0537775	-0.123976	0.8337	0.909208	no	No
AT1G15310	AT1G15310	ATHSRP54A	1:5269018-5272058	12.3892	10.5764	-0.228243	-1.27635	0.0259	0.102816	no	23.3583	24.3031	0.0572059	0.146872	0.78915	0.999497	no	5.5697	4.848	-0.200209	-0.647311	0.252	0.71261	no	12.2339	16.3594	0.419239	1.03643	0.06985	0.177192	no	No
AT1G15320	AT1G15320	AT1G15320	1:5272255-5274074	0.323396	0.3861	0.255673	0.338955	0.5264	0.736261	no	0.0419577	0	#NAME?	0	1	1	no	0.118195	0.075072	-0.654825	0	1	1	no	0.139133	0.0162642	-3.09669	0	1	1	no	No
AT1G15330	AT1G15330	AT1G15330	1:5274345-5275602	164.223	98.3033	-0.74034	-4.63009	5e-05	0.000556246	yes	116.03	71.0378	-0.707844	-1.35241	0.01675	0.542179	no	5.25613	4.95209	-0.0859624	-0.249812	0.6587	0.944269	no	119.986	108.099	-0.150513	-0.273579	0.61305	0.763279	no
AT1G15340	AT1G15340	MBD10	1:5275676-5277689	84.1056	79.1714	-0.0872232	-0.549151	0.33385	0.569434	no	82.5261	76.0558	-0.117793	-0.27812	0.6237	0.999497	no	81.3697	87.2423	0.100535	0.404939	0.4826	0.883447	no	50.895	45.1722	-0.172089	-0.421537	0.46395	0.641463	no	No
AT1G15350	AT1G15350	AT1G15350	1:5278259-5279877	29.7102	27.7647	-0.0977069	-0.562777	0.32825	0.563345	no	32.1222	27.0214	-0.249468	-0.62031	0.2838	0.999497	no	52.9165	59.2298	0.162605	0.636093	0.26915	0.730269	no	55.5341	51.7861	-0.100809	-0.251974	0.65975	0.796255	no	No
AT1G15360	AT1G15360	WIN1	1:5283537-5284673	0	0	0	0	1	1	no	0	0	0	0	1	1	no	0	0.0151337	inf	0	1	1	no	0	0	0	0	1	1	no	No
AT1G15370	AT1G15370	AT1G15370	1:5287046-5288577	60.9707	60.853	-0.00278927	-0.0168729	0.97695	0.991082	no	68.2809	72.9489	0.0954022	0.243282	0.67625	0.999497	no	59.4872	62.6532	0.0748091	0.296562	0.6043	0.926542	no	53.2585	60.0166	0.17235	0.429996	0.45395	0.632298	no	No
AT1G15380	AT1G15380	AT1G15380	1:5290744-5292535	0.183753	0.0905114	-1.0216	0	1	1	no	0.251333	0.262835	0.0645528	0	1	1	no	0.32302	0.346728	0.10218	0.106372	0.84235	0.981501	no	0.728531	0.255863	-1.50962	-1.04697	0.0486	0.135959	no	No
AT1G15385	AT1G15385	AT1G15385	1:5292755-5293265	0.342487	0.884864	1.36941	1.17016	0.1072	0.277208	no	0	0.0450269	inf	0	1	1	no	2.92985	1.32436	-1.14553	-1.72987	0.00445	0.0673306	no	0.260362	0	#NAME?	0	1	1	no	No
AT1G15390	AT1G15390	PDF1A	1:5294628-5296902	72.1084	81.1742	0.170854	0.945572	0.0971	0.259902	no	33.1436	35.7973	0.111121	0.186022	0.74565	0.999497	no	78.292	92.943	0.247481	0.725746	0.20725	0.658708	no	28.7554	16.4407	-0.80656	-0.954468	0.09795	0.225591	no	No
AT1G15400	AT1G15400	AT1G15400	1:5294628-5296902	38.1776	35.7422	-0.0950991	-0.282997	0.62135	0.805233	no	70.1874	71.2967	0.0226237	0.041785	0.93925	0.999497	no	64.3545	68.0606	0.0807803	0.142349	0.80435	0.974826	no	93.1515	117.182	0.331097	0.705921	0.22095	0.396062	no	No
AT1G15405	AT1G15405	AT1G15405	1:5297874-5298166	55.2882	40.2478	-0.458063	-1.83729	0.00225	0.0151578	yes	160.113	155.151	-0.0454127	-0.109084	0.8527	0.999497	no	91.4659	85.0804	-0.104407	-0.333193	0.5577	0.911239	no	1580.38	393.803	-2.00472	-4.119	5e-05	0.000575167	yes
AT1G15410	AT1G15410	AT1G15410	1:5298323-5301412	14.7785	13.9322	-0.0850783	-0.506633	0.37515	0.609523	no	22.1564	20.67	-0.100189	-0.252052	0.6531	0.999497	no	13.1587	12.8913	-0.0296186	-0.116039	0.8368	0.980215	no	22.3832	19.1439	-0.225526	-0.557696	0.3312	0.516807	no	No
AT1G15415	AT1G15415	AT1G15415	1:5298323-5301412	2.1372	1.15094	-0.89291	-0.505443	0.4179	0.649544	no	0.436747	0.0564114	-2.95274	-0.196482	0.3079	0.999497	no	0.296279	0.607275	1.03539	0.2546	0.64665	0.941058	no	0	0.266425	inf	0	1	1	no	No
AT1G15420	AT1G15420	AT1G15420	1:5301612-5303390	71.9101	67.645	-0.0882107	-0.552015	0.33335	0.568869	no	67.6097	63.1723	-0.0979382	-0.248269	0.66175	0.999497	no	44.4087	44.6128	0.00661645	0.0266851	0.96025	0.993831	no	41.8658	21.9864	-0.929162	-2.32659	5e-05	0.000575167	yes
AT1G15430	AT1G15430	AT1G15430	1:5304316-5306012	17.5152	17.2581	-0.0213366	-0.119273	0.8374	0.927831	no	19.8156	18.4851	-0.100276	-0.246775	0.66905	0.999497	no	13.817	14.2386	0.0433593	0.155173	0.7847	0.972192	no	18.7111	29.7851	0.670696	1.66018	0.00425	0.0219431	yes
AT1G15440	AT1G15440	PWP2	1:5306060-5309514	42.3576	41.3064	-0.0362534	-0.227697	0.6842	0.845632	no	24.1442	21.8267	-0.145585	-0.370424	0.51645	0.999497	no	26.7064	28.778	0.107782	0.438586	0.4409	0.862163	no	13.0171	5.40989	-1.26674	-3.07786	5e-05	0.000575167	yes
AT1G15450	AT1G15450	AT1G15450	1:5309646-5309718	0	0	0	0	1	1	no	0	0	0	0	1	1	no	0	0	0	0	1	1	no	0	0	0	0	1	1	no	No
AT1G15460	AT1G15460	ATBOR4	1:5310000-5314094	0.10423	0.19315	0.889953	0	1	1	no	0.00551614	0.018695	1.76092	0	1	1	no	0.240331	0.383412	0.673875	1.07026	0.069	0.380747	no	0	0	0	0	1	1	no	No
AT1G15470	AT1G15470	AT1G15470	1:5315506-5317863	19.8953	20.3546	0.0329283	0.193726	0.73305	0.873093	no	13.9348	15.4854	0.152221	0.372493	0.51055	0.999497	no	19.7034	19.1083	-0.0442422	-0.171611	0.76695	0.969553	no	9.95637	12.9623	0.38063	0.896693	0.11215	0.248446	no	No
AT1G15480	AT1G15480	AT1G15480	1:5318010-5320594	18.1632	18.2475	0.00667916	0.0404925	0.94205	0.975735	no	10.3554	9.5085	-0.123089	-0.302122	0.60115	0.999497	no	12.2587	12.0835	-0.0207683	-0.0800418	0.88695	0.987279	no	5.03018	1.54834	-1.69989	-3.21328	5e-05	0.000575167	yes
AT1G15490	AT1G15490	AT1G15490	1:5320614-5323895	7.4383	8.12204	0.126868	0.722752	0.20835	0.424053	no	4.48963	4.46283	-0.00863877	-0.0196045	0.97295	0.999497	no	6.444	6.14105	-0.069472	-0.255457	0.654	0.942805	no	4.79616	5.30382	0.14515	0.337461	0.5505	0.712006	no	No
AT1G15500	AT1G15500	ATNTT2	1:5326289-5328874	1004.94	860.601	-0.223687	-1.19742	0.03785	0.13515	no	611.47	514.135	-0.250135	-0.406354	0.4817	0.999497	no	446.649	510.424	0.192553	0.608054	0.28965	0.748963	no	368.443	146.052	-1.33496	-2.57069	5e-05	0.000575167	yes
AT1G15510	AT1G15510	ATECB2	1:5329110-5331711	20.467	20.4679	6.45213e-05	0.000400365	0.99865	0.999113	no	10.2603	8.27725	-0.309849	-0.779732	0.16685	0.999497	no	13.8673	16.356	0.238126	0.956358	0.0948	0.448997	no	2.50815	1.24622	-1.00907	-1.85162	0.00205	0.012508	yes
AT1G15520	AT1G15520	ABCG40	1:5331857-5338326	1.08908	0.963821	-0.176274	-0.707556	0.21705	0.435246	no	0.0665314	0.0742444	0.158247	0	1	1	no	0.928788	1.13589	0.290399	0.818991	0.15355	0.575889	no	0.0967415	0.0816528	-0.244633	0	1	1	no	No
AT1G15530	AT1G15530	AT1G15530	1:5339960-5341931	6.13395	6.74487	0.136973	0.712219	0.21395	0.430916	no	8.14992	9.19662	0.174318	0.418867	0.46985	0.999497	no	5.86067	6.47744	0.144359	0.499551	0.38495	0.828791	no	5.76995	4.51773	-0.35296	-0.77322	0.1742	0.338684	no	No
AT1G15540	AT1G15540	AT1G15540	1:5342586-5343705	0.190946	0.203477	0.0917014	0	1	1	no	0.0308718	0	#NAME?	0	1	1	no	0.0293418	0.0597337	1.02559	0	1	1	no	0.147051	0.0592939	-1.31037	0	1	1	no	No
AT1G15550	AT1G15550	GA4	1:5344477-5346166	19.3186	28.5329	0.562638	3.30186	5e-05	0.000556246	yes	0.046659	0.0376385	-0.309946	0	1	1	no	26.3284	27.0743	0.0403016	0.158269	0.78085	0.971802	no	0.0150551	0.0345685	1.19921	0	1	1	no
AT1G15560	AT1G15560	AT1G15560	1:5352654-5354314	1.10591	0.819504	-0.432412	-1.11918	0.05735	0.181822	no	0	0	0	0	1	1	no	0.0144134	0	#NAME?	0	1	1	no	0	0	0	0	1	1	no	No
AT1G15570	AT1G15570	CYCA2	1:5362008-5365549	7.48764	9.66024	0.367549	1.99697	0.00095	0.00735789	yes	0.302849	0.409327	0.434658	0.499418	0.3993	0.999497	no	15.0024	13.743	-0.126501	-0.490755	0.3841	0.828635	no	0.196907	0.307573	0.643417	0	1	1	no
AT1G15580	AT1G15580	IAA5	1:5365664-5366497	0.136701	0.0525949	-1.37803	0	1	1	no	0.489281	0.50336	0.040929	0.0334149	0.94735	0.999497	no	1.74438	0.608642	-1.51904	-2.00932	0.0024	0.0432479	yes	2.84606	0.564597	-2.33367	-2.05896	0.0055	0.026938	yes
AT1G15590	AT1G15590	AT1G15590	1:5367296-5368670	0	0	0	0	1	1	no	0	0	0	0	1	1	no	0	0	0	0	1	1	no	0.0470449	0	#NAME?	0	1	1	no	No
AT1G15600	AT1G15600	AT1G15600	1:5368922-5370344	0	0	0	0	1	1	no	0	0	0	0	1	1	no	0	0	0	0	1	1	no	0	0	0	0	1	1	no	No
AT1G15610	AT1G15610	AT1G15610	1:5370676-5371859	0	0	0	0	1	1	no	0	0	0	0	1	1	no	0	0	0	0	1	1	no	0	0	0	0	1	1	no	No
AT1G15620	AT1G15620	AT1G15620	1:5373503-5374575	0	0	0	0	1	1	no	0	0	0	0	1	1	no	0	0	0	0	1	1	no	0	0	0	0	1	1	no	No
AT1G15630	AT1G15630	AT1G15630	1:5376792-5378027	0	0.100302	inf	0	1	1	no	0	0	0	0	1	1	no	0.306224	0.0641084	-2.256	0	1	1	no	0.113732	0.0204925	-2.47246	0	1	1	no	No
AT1G15640	AT1G15640	AT1G15640	1:5378885-5380139	0	0.0264857	inf	0	1	1	no	0	0	0	0	1	1	no	1.20882	0.686313	-0.81666	-1.35971	0.01975	0.180612	no	0	0	0	0	1	1	no	No
[truncated: 31,592 more rows]

## Sheet: GO term Up-regulated
embryo 24h								endosperm 24h								embryo 48h								endosperm 48h
[truncated: 134 more rows]

[truncated: 6 more sheets: GO term Down-regulated, PIF3-binding, ABA signaling, ABA metabolism, GA signaling, GA metabolism]
