# Supplementary material for: The Arabidopsis endosperm is a temperature-sensing tissue that implements seed thermoinhibition through phyB
Source: Nat Commun. 2023 Mar 7;14:1202. doi: 10.1038/s41467-023-36903-4 (PMC9992654; doi:10.1038/s41467-023-36903-4)
Supplement: Supplementary file 6 — Source Data [file 41467_2023_36903_MOESM6_ESM.xlsx]

## Sheet: Figure 1
Figure 1b	hypocotyl length (mm)										Pair	P-value
	x1	x2	x3	x4	x5	x6	x7	x8			x1-x2	1
	t0	WT End+	WT End-	WT/WT	WT/aba1	aba1 End+	aba1 End-	aba1/WT			x1-x3	9.731e-09
	0.45	0.439	1.248	0.5	1.412	2.05	1.265	1.737			x1-x4	0.9969
	0.467	0.533	1.378	0.574	1.812	2.339	1.174	2.171			x1-x5	1.555e-10
	0.532	0.521	1.222	0.544	1.781	1.928	1.067	2.223			x1-x6	1.555e-10
	0.484	0.478	1.035	0.554	1.775	1.528	1.185	1.653			x1-x7	8.333e-09
	0.462	0.434	1.399	0.544	1.863	1.181	1.053	2.369			x1-x8	1.555e-10
	0.47	0.43	1.207	0.632	2.096	2.069	1.529	1.898			x2-x3	2.264e-10
	0.476	0.424	1.169	0.628	1.456	2.214	1.296	2.328			x2-x4	0.9964
		0.499	1.241	0.555	1.798	2.181	1.362	2.122			x2-x5	1.555e-10
		0.53	1.239	0.494	1.611	2.138	1.045	1.907			x2-x6	1.555e-10
		0.476	1.294	0.452	2.126	1.974	1.092	2.766			x2-x7	2.143e-10
		0.468	1.158	0.534	1.513	2.087	1.445	1.334			x2-x8	1.555e-10
		0.601	1.08	0.589	2.088	1.521	1.201	2.213			x3-x4	1.99e-09
											x3-x5	6.16e-07
											x3-x6	4.064e-10
											x3-x7	1
											x3-x8	1.559e-10
											x4-x5	1.555e-10
											x4-x6	1.555e-10
											x4-x7	1.68e-09
											x4-x8	1.555e-10
											x5-x6	0.6584
											x5-x7	7.347e-07
											x5-x8	0.04514
											x6-x7	4.579e-10
											x6-x8	0.8534
											x7-x8	1.56e-10
Figure 1f	ABA (ng/mL)
	x1	x2	x3	x4	x5		Pair	P-value
	End (t0)	End (22℃)	Sup (22℃)	End (30℃)	Sup (30℃)		x2-x4	0.02778
	0.28	0.0754	0.0293	0.915	1.71		x3-x5	0.001784
	0.214	0.0525	0.0299	0.37	0.894
	0.233	0.0655	0.0192	0.281	0.828
	0.29	0.048	0.0212	0.361	1.61

## Sheet: Figure 2
Figure 2b	hypocotyl length (mm)
	x1	x2		Pair	P-value
	WT	phyB		x1-x2	2.789e-12
	1.813	2.871
	1.543	2.809
	1.491	3.635
	1.781	3.59
	1.892	2.916
	1.924	3.579
	1.493	3.693
	1.545	3.447
	1.409	2.683
	1.443	2.624
	1.683	2.947
	1.342	3.163
		2.995
		2.915
		3.36
		2.845
Figure 2c	hypocotyl length (mm)
		22℃	22℃	28℃	28℃
	x1	x2	x3	x4	x5		Pair	P-value
	t0	WT/WT	WT /phyB	WT/WT	WT/phyB		x1-x2	0.03029
	0.448	0.993	0.852	2.241	0.545		x1-x3	0.301
	0.469	0.937	0.722	1.156	0.523		x1-x4	5.563e-10
	0.53	0.784	0.754	1.999	0.456		x1-x5	0.9956
	0.487	0.864	0.824	0.972	0.556		x2-x3	0.8367
	0.457	0.938	0.728	1.441	0.568		x2-x4	1.278e-06
	0.478	1.011	0.764	0.943	0.493		x2-x5	0.03892
	0.488	0.841	0.875	2.759	0.583		x3-x4	1.485e-07
		0.832	0.772	2.2	0.545		x3-x5	0.4137
		1.081		2.091	0.493		x4-x5	1.366e-10
		1.066		2.17	0.592
Figure 2e	hypocotyl length (mm)
	x1	x2
	phyB	phyB(S86D)		Pair	P-value
	0.883	1.21		x1-x2	8.295e-05
	1.008	1.246
	0.953	1.068
	1.021	1.115
	0.67	1.431
	1.067	1.23
	1.092	1.358
	0.975	1.137
	0.861
	0.823
	0.946
	1.119
	0.924
	1.072
	germination (%)
	22℃	22℃	30℃	30℃
	x1	x2	x3	x4		Pair	P-value
	phyB	phyB(S86D)	phyB	phyB(S86D)		x1-x2	1
	100	100	90	35.71		x1-x3	0.02102
	100	100	95	39.53		x1-x4	4.474e-09
	100	100	95	41.94		x2-x3	0.02102
						x2-x4	4.474e-09
						x3-x4	8.935e-09
Figure 2f	hypocotyl length (mm)
	x1	x2
	phyB	phyB(G564E)		Pair	P-value
	1.334	1.038		x1-x2	2.982e-05
	1.354	1.091
	1.271	0.88
	1.433	1.085
	1.262	1.235
	1.778	1.064
	1.409	1.189
	1.572	1.168
	1.488	1.07
		1.086
	germination (%)
	22℃	22℃	32℃	32℃
	x1	x2	x3	x4		Pair	P-value
	phyB	phyB(G564E)	phyB	phyB(G564E)		x1-x2	1
	100	100	43	81		x1-x3	8.287e-05
	100	100	48	68		x1-x4	0.05218
	100	100	20.8	85		x2-x3	8.287e-05
						x2-x4	0.05218
						x3-x4	0.001673

## Sheet: Figure 3
Figure 3a	hypocotyl length (mm)
	x1	x2	x3	x4		Pair	P-value
	WT End+	WT End-	WT/WT	WT/della		x1-x2	0.002999
	0.628	1.254	0.579	3.131		x1-x3	0.9936
	0.545	1.864	0.742	2.171		x1-x4	5.104e-05
	0.563	2.022	0.645	3.199		x2-x3	0.005089
	0.562	2.3	0.687	2.893		x2-x4	0.1964
	0.482	1.853	0.524	1.101		x3-x4	8.235e-05
Figure 3d	germination (%)																	Pair	P-value
	x1	x2									x3	x4			x5	x6		x1-x2	3.619e-07
	22℃	22℃	22℃	22℃	30℃	30℃	30℃	30℃	32℃	32℃	32℃	32℃	34℃	34℃	34℃	34℃		x1-x3	0.009173
	WT	WT	della	della	WT	WT	della	della	WT	WT	della	della	WT	WT	della	della		x1-x4	1.632e-06
	R	FR	R	FR	R	FR	R	FR	R	FR	R	FR	R	FR	R	FR		x1-x5	3.688e-07
	100	0	100	100	0	0	88	59	0	0	68.6	11.8	0	0	0.5	1		x1-x6	3.757e-07
	100	0	100	100	0	0	100	84.4	0	0	86	20.4	0	0	0	0		x2-x3	3.609e-05
	100	0	100	100	0	0			0	0	40.7	6	0	0	0	0		x2-x4	0.6175
																		x2-x5	1
																		x2-x6	1
Figure 3e	ABA (ng/mL)																	x3-x4	0.0003041
	x1	x2	x3	x4		Pair	P-value											x3-x5	3.705e-05
	R	R	FR	FR		x1-x2	0.0002117											x3-x6	3.803e-05
	WT	della	WT	della														x4-x5	0.6295
	1.95	0.713	1.56	1.18														x4-x6	0.6415
	2.1	0.346	1.92	1.16														x5-x6	1
	2.06	0.436	1.85
Figure 3f	hypocotyl length (mm)
	x1	x2	x3	x4		Pair	P-value
	WT End+	WT End-	WT/WT	WT/della		x1-x2	1.425e-12
	0.46	1.59	0.873	0.751		x1-x4	0.1566
	0.473	1.582	0.507	0.501		x2-x3	1.498e-12
	0.438	1.577	0.589	0.447		x2-x4	1.436e-12
	0.38	1.413	0.754	0.515		x3-x4	0.4713
	0.412	1.428	0.629	0.568
	0.476	1.43	0.507	0.577
	0.413	1.42	0.526	0.49

## Sheet: Figure 4
Figure 4a	germination (%)
		WT	pif4	pif6	pif7	pif1	pif5	pif3	pif1/3	pif3/4	pif1/3/5
	batch1	0.3113	0.3333	0.12	0.2778	0.9	0.98	0.98	1	1	0.98
	batch2	0.3797	0.3492	0.1692	0.4356	1	0.6	1	0.99	0.98	0.97
	batch3	0.111111	0.186275	0.126214	0.0243902	0.0909091		0.426829	0.454545	0.772727	1
	batch4	0.141304		0.166667		0.0816327		0.597938	0.9	1	1
Figure 4b	hypocotyl length (mm)																							22℃	30℃	32℃
	x1	x2	x3	x4	x5	x6	x7	x1	x2	x3	x4	x5	x6	x7	x1	x2	x3	x4	x5	x6	x7		Pair	P-value	P-value	P-value
	22℃							30℃							32℃								x1-x2	0.3438	0.9963	0.9999
	WT	pif1	pif3	pif4	pif5	pif6	pif7	WT	pif1	pif3	pif4	pif5	pif6	pif7	WT	pif1	pif3	pif4	pif5	pif6	pif7		x1-x3	0.0002574	3.189e-08	8.478e-07
	0.913	0.937	0.497	0.695	1.086	0.922	1.048	1.77	2.397	1.445	1.891	2.2	2.359	1.929	2.321	2.442	1.038	2.4	2.061	2.658	2.313		x1-x4	0.1116	0.977	0.1611
	0.835	1.015	0.82	0.902	1.012	1.044	0.857	2.082	2.134	1.449	1.884	2.11	1.989	1.912	2.097	1.935	1.379	1.974	1.924	2.398	2.405		x1-x5	0.8447	0.9357	0.8757
	0.826	0.996	0.869	0.933	1.069	0.862	1.001	2.387	1.945	1.074	1.871	2.173	1.887	2.3	2.197	2.046	1.525	1.67	2.066	2.009	2.278		x1-x6	1	0.9997	0.8386
	0.906	0.982	0.797	0.773	0.993	0.93	1.148	1.941	2.594	1.166	2.031	2.278	2.183	2.211	2.478	1.792	1.698	1.762	1.941	2.253	2.011		x1-x7	0.9651	0.9575	1
	0.929	1.088	0.751	0.758	0.925	1.041	1.079	2.138	2.298	1.465	2.008	1.957	2.353	2.359	2.097	1.894	1.002	1.7	1.69	2.74	1.85		x2-x3	8.498e-08	3.668e-07	2.4e-07
	0.947	0.895	0.745	0.752	0.93	0.902	0.849	2.508	2.225	1.099	2.073	2.005	1.875	2.427	1.824	2.426	1.672	1.531	2.04	2.279	2.128		x2-x4	0.0001777	1	0.0772
	1.009	1.064	0.79	0.869	0.882	1.058	0.852	1.989	1.916	1.719	2.183	1.915	2.343	2.175	2.292	2.68	1.503	1.888	2.004	2.01	2.324		x2-x5	0.9867	0.9994	0.7091
	1.058	1.093	0.762	0.891	1.101	0.873	1.047	1.787	1.735	1.374	2.029	2.073	2.268	2.323	2.329	2.488	1.723	1.692	2.241	1.931	2.13		x2-x6	0.5134	0.9515	0.9489
	0.912	1.04	0.695	0.993	1.001	0.946		2.212	1.697	1.752	2.2	1.677	2.066	2.231	2.022	2.444	1.402	2.053	2.124	2.278	1.961		x2-x7	0.9311	0.6924	1
	1.101	1.221	0.722	0.733				2.184	1.446	1.388	1.965	1.77	2.07	2.109	1.606	2.04	1.601	1.918	1.905				x3-x4	0.4047	9.935e-07	0.006818
												1.791			2.224	1.682		1.912					x3-x5	3.36e-06	1.161e-06	0.0001489
																							x3-x6	0.0001845	6.516e-09	1.618e-08
																							x3-x7	2.346e-05	6.526e-10	1.406e-06
																							x4-x5	0.00371	1	0.8743
																							x4-x6	0.07904	0.8696	0.006954
Figure 4c	ABA (ng/mL)																						x4-x7	0.01481	0.5294	0.1447
	x1	x2																					x5-x6	0.9369	0.7617	0.1865
	WT	pif3		Pair	P-value																		x5-x7	0.9999	0.3861	0.8223
	0.26	0.139		x1-x2	0.008138																		x6-x7	0.9918	0.9971	0.9292
	0.271	0.192
	0.309	0.117
Figure 4d	germination (%)
	x1	x2	x3		Pair	P-value
	WT	phyB	phyBpif3		x1-x2	0.001247
	100	7.69	26.92		x1-x3	0.06419
	100	0	68.75		x2-x3	0.01888
	100	7.84	83.67
Figure 4e	germination (%)
							x1	x2	x3	x4	x5	x6	x7	x8	x9	x10	x11	x12		Pair	P-value
	WT						della						pif3 della							x1-x2	1
	22℃	22℃	30℃	30℃	32℃	32℃	22℃	22℃	30℃	30℃	32℃	32℃	22℃	22℃	30℃	30℃	32℃	32℃		x1-x3	0.5112
	R	FR	R	FR	R	FR	R	FR	R	FR	R	FR	R	FR	R	FR	R	FR		x1-x4	2.368e-08
	100	0	0	0	0	0	100	100	60	18.18	0	0	100	100	100	95	23.68	3.13		x1-x5	3.057e-10
	100	0	0	0	0	0	100	100	90	17.5	0	0	100	100	100	100	36.84	5.26		x1-x6	3.057e-10
	100	0	0	0	0	0	100	100	90	17.65	0	0	100	100	100	90	15.63	0		x1-x7	1
															100	100	80	13.16		x1-x8	1
																				x1-x9	1
																				x1-x10	1
																				x1-x11	2.499e-06
																				x1-x12	2.355e-10
																				x2-x3	0.5112
																				x2-x4	2.368e-08
																				x2-x5	3.057e-10
																				x2-x6	3.057e-10
																				x2-x7	1
																				x2-x8	1
																				x2-x9	1
																				x2-x10	1
																				x2-x11	2.499e-06
																				x2-x12	2.355e-10
																				x3-x4	5.848e-06
																				x3-x5	4.234e-08
																				x3-x6	4.234e-08
																				x3-x7	0.5112
																				x3-x8	0.5112
																				x3-x9	0.415
																				x3-x10	0.7015
																				x3-x11	0.001409
																				x3-x12	4.505e-08
																				x4-x5	0.6729
																				x4-x6	0.6729
																				x4-x7	2.368e-08
																				x4-x8	2.368e-08
																				x4-x9	5.575e-09
																				x4-x10	1.54e-08
																				x4-x11	0.3299
																				x4-x12	0.9253
																				x5-x6	1
																				x5-x7	3.057e-10
																				x5-x8	3.057e-10
																				x5-x9	6.656e-11
																				x5-x10	1.589e-10
																				x5-x11	0.002594
																				x5-x12	0.9999
																				x6-x7	3.057e-10
																				x6-x8	3.057e-10
																				x6-x9	6.656e-11
																				x6-x10	1.589e-10
																				x6-x11	0.002594
																				x6-x12	0.9999
																				x7-x8	1
																				x7-x9	1
																				x7-x10	1
																				x7-x11	2.499e-06
																				x7-x12	2.355e-10
																				x8-x9	1
																				x8-x10	1
																				x8-x11	2.499e-06
																				x8-x12	2.355e-10
																				x9-x10	1
																				x9-x11	5.715e-07
																				x9-x12	4.1e-11
																				x10-x11	1.937e-06
																				x10-x12	1.018e-10
																				x11-x12	0.00602

## Sheet: Suppl. Figure 1
Suppl. Figure 1a		NCED2/PP2A		NCED9/PP2A		CYP707A1/PP2A
	22℃	0.926856		1.09653		0.969275
		1.01409		0.659453		1.03972
		1.06392		1.38292		0.992285
	AVERAGE	1.00162		1.0463		1.00043
	STDEV	0.0693783		0.364339		0.0359214
	34℃	2.26143		4.59351		0.210955
		2.78363		5.8389		0.29985
		1.51954				0.243812
	AVERAGE	2.1882				0.251539
	STDEV	0.635223				0.0449489
		Target Name	Ct	average	stdev			Target Name	Ct	average	stdev
	22℃	pp2a	28.5872	28.5548	0.0467023		22℃	pp2a	27.5709	27.7711	0.197333
		pp2a	28.5013					pp2a	27.9655
		pp2a	28.5759					pp2a	27.777
		cypa1	23.8993	23.8543	0.0515255			nced9	31.5202	31.6532	0.546454
		cypa1	23.7981					nced9	32.2538
		cypa1	23.8654					nced9	31.1855
		nced2	30.5387	30.4291	0.101012		34℃	pp2a	30.0114	30.1959	0.390596
		nced2	30.4089					pp2a	29.9318
		nced2	30.3397					pp2a	30.6446
								nced9	31.8784	31.7053	0.244728
	34℃	pp2a	30.8142	30.6151	0.186281			nced9	31.5323
		pp2a	30.5861
		pp2a	30.4451
		cypa1	28.1596	27.9209	0.254972
		cypa1	27.6523
		cypa1	27.9508
		nced2	31.3122	31.1623	0.211943
		nced2	31.0125
		nced2	31.8858
Suppl. Figure 1d	germination (%)
	x1	x2	x3	x4		Pair	P-value
	22℃	22℃	28℃	28℃		x1-x2	1
	phyB	phyB della	phyB	phyB della		x1-x3	1.064e-13
	100	100	0	100		x1-x4	1
	100	100	0	100		x2-x3	1.064e-13
	100	100	0	100		x2-x4	1
						x3-x4	1.064e-13
Suppl. Figure 1e	germination (%)
	x1	x2	x3	x4			x5	x6		Pair	P-value
	phyB della				della					x1-x2	1
	22℃	22℃	30℃	30℃	22℃	22℃	30℃	30℃		x1-x3	1.422e-11
	R	FR	R	FR	R	FR	R	FR		x1-x4	1.417e-11
	100	100	46.67	11.11	100	100	80	22.2		x1-x5	0.9836
	100	100	9.38	8.11	100	100	100	17.5		x1-x6	2.048e-06
	100	100	34.15	12.2	100	100	100	25.81		x2-x3	1.422e-11
	100	100	19.44	12.5	100	100	100	80		x2-x4	1.417e-11
	100	100	7.41	12.9	100	100	80	80		x2-x5	0.9836
	100	100	34.78	14.63	100	100	100	100		x2-x6	2.048e-06
	100	100	15	7.69	100	100	100			x3-x4	0.4132
	100	100	23.83	11.31	100	100	100			x3-x5	1.448e-11
	100	100	14.85	2.55	100	100	100			x3-x6	0.001284
										x4-x5	1.417e-11
										x4-x6	4.781e-06
										x5-x6	1.595e-05

## Sheet: Suppl. Figure 2
Suppl. Figure 2a	germination (%)
	x1	x2	x3	x4		Pair	P-value
	22℃	22℃	32℃	32℃		x1-x2	1
	WT	pifq7	WT	pifq7		x1-x3	1.064e-13
	100	100	0	0		x1-x4	1.064e-13
	100	100	0	0		x2-x3	1.064e-13
	100	100	0	0		x2-x4	1.064e-13
						x3-x4	1
Suppl. Figure 2c	germination (%)
	32℃
	WT	pif4	pif6	pif7	pif1	pif5	pif3	pif1/3	pif4/4	pif1/3/5
	0	0	0	0	0	0	4.88	13.04	50.77	44.87
	0	0	0	0	0	0	3.23	52.05	45.13	59.18
	0	0	0	0	0	0	0	5.06	7.35	18.75
	0	0	0	0	1	0	1.47	60.32	57.47	12
	32℃ + GA
	WT	pif4	pif6	pif7	pif1	pif5	pif3	pif1/3	pif4/4	pif1/3/5
	1.49	17.05	9.41	10.53	50.5	60.29	95	100	100	86.3
	1.35	2.56	3.33	25.76	100	55.07	37.8	90	96	95
	0	8.16	9.09	13.95	9.3		37.18	90	97	95
	4.76		3.61		60.27		52.05	100	99	100
Suppl. Figure 2d	hypocotyl length (mm)																22℃	28℃
																Pair	P-value	P-value
	x1	x2	x3	x4	x5	x6	x7	x1	x2	x3	x4	x5	x6	x7		x1-x2	1	1
	22℃							28℃								x1-x3	9.94e-05	1.283e-09
	WT	pif1	pif3	pif4	pif5	pif6	pif7	WT	pif1	pif3	pif4	pif5	pif6	pif7		x1-x4	5.625e-10	2.044e-10
	1.892	1.577	1.662	1.226	1.573	2.079	1.879	2.626	3.132	2.226	1.411	3.295	3.359	2.287		x1-x5	0.0003181	0.006056
	1.821	2.149	1.553	1.245	1.539	1.419	1.607	2.623	3.168	2.073	1.613	2.666	2.917	2.105		x1-x6	0.9948	0.9905
	1.778	1.643	1.281	1.38	1.39	2.027	1.574	3.085	2.981	2.031	1.837	2.678	2.53	2.258		x1-x7	0.04304	2.82e-05
	1.81	2.192	1.61	1.359	1.38	1.751	1.626	3.08	3.316	2.302	1.504	2.632	3.525	2.789		x2-x3	6.535e-05	1.23e-09
	1.938	2.091	1.478	1.33	1.415	2.048	1.493	2.982	2.772	2.141	1.662	2.228	3.232	2.259		x2-x4	5.438e-10	2.044e-10
	1.78	1.714	1.727	1.344	1.742	1.771	1.648	3.201	2.806	2.175	1.398	2.644	2.6	2.523		x2-x5	0.0002124	0.005843
	1.604	1.652	1.909	1.309	1.531	1.813	1.666	2.916	2.61	2.51	1.625	2.844	2.822	2.333		x2-x6	0.998	0.9898
	1.941	1.817	1.377	1.474	1.706	1.855	1.679	2.926	3.233	2.034	1.732	2.604	3.282	2.43		x2-x7	0.03268	2.715e-05
	1.71	1.494	1.46	1.338	1.389	1.971	1.588	3.223	3.265	2.705	1.761	2.564	3.39			x3-x4	0.02166	2.051e-05
	1.98	1.675	1.482	1.335	1.602	1.826	1.549	2.916	3.403	2.163	1.506	2.226	3.381			x3-x5	0.9999	0.004933
	1.948	1.57	1.374	1.408	1.77	1.719	1.544	3.524	3.411	2.072	1.693	2.618	2.748			x3-x6	9.847e-06	5.428e-08
	1.855	2.031	1.534	1.333	1.56	1.774	1.577	3.512	3.611	1.84	1.578	2.682	2.16			x3-x7	0.7209	0.8816
	1.546	1.698	1.52	1.384	1.401	1.899		3.005	2.565	2.156	1.654	2.819	2.569			x4-x5	0.008499	2.053e-10
	1.655	2.039	1.507	1.17	1.565			3.001	2.364	2.575	1.893	2.36				x4-x6	5.194e-10	2.044e-10
			1.445	1.505	1.612											x4-x7	0.0002102	3.178e-06
																x5-x6	3.327e-05	0.06196
																x5-x7	0.872	0.415
																x6-x7	0.00787	0.0004164

## Sheet: Suppl. Figure 3
Suppl. Figure 3	hypocotyl length (mm)
	x1	x2
	WT	pif3		Pair	P-value
	0.927	0.93		x1-x2	0.1745
	1.056	0.941
	0.899	0.836
	0.914	0.736
	0.96	0.831
	0.749	0.788
	0.871	0.894
	0.866	0.929
	0.914	0.805

## Sheet: Suppl. figure 5
Suppl. Figure 5
	Sample Name	Target Name	Ct	average	stdev
	WT	pp2c	33.7584	34.0703	0.466108
	WT	pp2c	34.5194
	WT	pp2c	33.5873
	WT	pp2c	34.416
	WT	cyp707a1	31.6973	31.4732	0.226806
	WT	cyp707a1	31.1606
	WT	cyp707a1	31.4824
	WT	cyp707a1	31.5525
	pif3	pp2c	31.0509	30.7854	0.183712
	pif3	pp2c	30.7489
	pif3	pp2c	30.711
	pif3	pp2c	30.6308
	pif3	cyp707a1	27.127	27.3416	0.17562
	pif3	cyp707a1	27.3365
	pif3	cyp707a1	27.3459
	pif3	cyp707a1	27.557
		WT	pif3
		0.856111	2.08679
		1.24194	1.80466
		0.993667	1.79292
		0.946516	1.54886
	AVERAGE	1.00956	1.80831
	STDEV	0.142981	0.190468
